# Supplementary material for: Single-cell compendium of muscle microenvironment in peripheral artery disease reveals altered endothelial diversity and LYVE1+ macrophage activation
Source: Nat Cardiovasc Res. 2025 Sep 15;4(10):1221–40. doi: 10.1038/s44161-025-00709-y (PMC12520974; doi:10.1038/s44161-025-00709-y)
Supplement: Supplementary file 2 — File containing additional data on corresponding figures. [file 44161_2025_709_MOESM2_ESM.xlsx]

## Sheet: Fig. 1j
Fig. 1j. Normalized counts of high variable genes used in the heatmap between non-ischemic and PAD pseudobulk samples.
gene	Control1	Control2	Control3	Control4	PAD1	PAD2	PAD3	PAD4		average non-ischemic	average PAD
TTLL10	155.462	177.845	102.191	117.519	42.0775	71.4758	82.4989	36.9499		138.254	58.2505
AJAP1	544.118	558.942	1095.28	265.964	320.911	190.95	130.978	172.433		616.075	203.818
HSPG2	31884.7	42238.3	50094.4	31559	24051	20192.2	20782.1	29201.1		38944.1	23556.6
MYOM3	130.314	66.692	53.0606	218.544	1821.12	251.47	722.929	246.333		117.153	760.462
ZNF683	1017.36	806.656	702.889	179.371	297.348	77.2147	227.935	59.9409		676.57	165.61
FCN3	177.181	273.12	180.144	162.877	60.0306	137.734	56.9838	52.551		198.331	76.8249
CSF3R	617.277	654.217	1047.46	1072.1	1301.6	2873.64	1338.69	3958.57		847.763	2368.12
GNL2	1886.12	1654.6	1746.41	1806.08	2839.95	2727.56	2494.53	2420.63		1773.3	2620.67
CTPS1	568.124	600.228	601.353	546.36	936.926	750.235	926.199	929.495		579.016	885.714
PTCH2	486.963	590.7	524.055	533.99	424.703	330.771	283.218	350.613		533.927	347.326
SERBP1	23994.9	20277.5	20386.4	22629.6	28406.8	29632.2	30752.5	25644.9		21822.1	28609.1
CLCA2	13.7173	9.52743	5.24055	6.18521	52.1761	272.86	17.0101	156.832		8.66762	124.72
SPAG17	648.141	558.942	799.184	461.829	291.176	126.778	210.925	394.132		617.024	255.753
MINDY1	914.485	1041.67	1036.32	855.621	769.177	666.238	664.244	695.479		962.023	698.785
S100A9	7651.95	3090.06	8582.06	2269.97	11412	43399.4	20681.7	60836.8		5398.51	34082.5
S100A8	3665.94	1651.42	6265.73	1373.12	4363.16	39409.3	13600.4	43285.6		3239.05	25164.6
GPATCH4	2162.76	1699.06	1555.79	1626.71	2886.52	2827.21	2874.7	2476.46		1761.08	2766.22
PPOX	892.766	940.039	851.59	938.09	699.609	680.846	677.852	636.359		905.621	673.667
FMO3	2966.36	1381.48	4683.09	1651.45	1288.13	1112.83	880.272	1169.26		2670.59	1112.62
COLGALT2	1732.95	2645.45	3275.34	2709.12	1275.79	1257.35	463.525	990.257		2590.72	996.73
ASPM	101.736	111.153	184.074	35.0495	436.484	465.897	419.299	173.254		108.003	373.733
IGFN1	82.3036	120.681	222.723	57.7286	720.928	110.605	1457.76	957.413		120.859	811.678
CHI3L1	64.0139	98.4501	60.9214	39.173	2039.92	16496.3	165.848	243.869		65.6396	4736.49
URB2	278.918	298.526	278.404	228.853	467.341	392.334	387.83	504.982		271.175	438.122
DISC1	714.441	1006.73	911.201	1004.07	645.189	542.068	534.967	623.222		909.11	586.361
KCNS3	1548.91	1537.09	2871.82	1845.25	996.396	575.98	1041.02	715.186		1950.77	832.145
HADHA	11313.3	9584.59	11021.5	11187	13256.7	14873.2	14349.7	13062.2		10776.6	13885.4
KCNK3	78.8743	63.5162	26.2028	28.8643	167.749	215.993	166.699	142.052		49.3644	173.123
NLRC4	86.8761	50.8129	106.121	84.5312	130.16	261.382	207.523	300.526		82.0853	224.898
FAM98A	1970.71	1454.52	1568.89	1865.87	2329.41	3066.16	2557.47	2887.84		1715	2710.22
CCDC85A	1568.34	1483.1	1239.39	1296.83	626.675	814.407	1022.31	878.586		1396.92	835.493
PCYOX1	16945.4	15872.7	18047.8	14306.4	13033.4	9828.71	10233.3	12436.5		16293.1	11383
FAM136A	2048.45	1969	2046.44	2286.47	2643.03	2761.47	2584.68	2558.57		2087.59	2636.94
HK2	53.726	98.4501	132.324	125.766	309.691	243.644	292.573	277.535		102.566	280.861
TEKT4	91.4485	168.318	32.0984	65.9756	23.5634	10.4344	0.850504	11.4955		89.4601	11.586
IL18RAP	170.323	127.032	208.967	226.791	375.332	410.073	779.062	367.857		183.278	483.081
CCDC74B	176.038	250.889	296.091	214.421	87.5213	160.168	95.2565	109.207		234.36	113.038
NEB	23607.4	6145.19	5620.49	19326.7	141921	19375.2	86422.3	20146.7		13675	66966.2
SCN9A	2429.1	3144.05	2159.76	5473.91	1701.62	783.104	1082.69	1660.28		3301.71	1306.92
SCN7A	10031.9	13379.7	32290.3	9655.11	3696.09	5269.91	4801.1	5621.31		16339.3	4847.1
SLC40A1	10714.3	13316.2	12438.4	23512.1	9806.87	7101.15	5460.24	4066.95		14995.2	6608.8
RFTN2	1827.83	1654.6	2043.16	1488.57	936.926	1208.31	1031.66	1258.76		1753.54	1108.91
SLC11A1	633.281	381.097	752.674	643.262	1619.7	3522.14	2494.53	4133.46		602.578	2942.46
CHRNG	49.1536	38.1097	22.9274	86.593	786.008	197.211	176.054	73.0787		49.1959	308.088
CIDEC	22.8621	12.7032	14.4115	20.6174	62.8358	158.603	50.1798	62.4043		17.6486	83.5058
OXSR1	1952.42	1749.87	2105.39	1791.65	2761.41	2229.31	2773.49	2629.19		1899.83	2598.35
SMARCC1	3104.68	2689.91	3101.1	2845.2	3957.53	3802.83	3829.82	3641.62		2935.22	3807.95
UBA7	1452.89	1768.93	1236.77	1189.62	885.311	919.795	964.472	1041.17		1412.05	952.686
RASSF1	3516.19	3547.38	3387.36	3581.24	2868	2348.27	2831.33	2441.98		3508.04	2622.39
GNL3	4012.3	3680.76	3416.84	4245.12	5407.8	5993.53	4616.54	5294.51		3838.76	5328.1
SLC9C1	60.5846	161.966	58.9562	55.6669	14.0258	17.7385	15.3091	11.4955		84.2935	14.6422
CSTA	604.703	352.515	1131.96	482.446	1308.89	2778.17	1619.36	2554.47		642.906	2065.22
EFCC1	390.942	558.942	684.547	263.902	145.869	165.386	237.291	192.961		474.583	185.376
CDV3	8958.52	6748.59	9303.94	11921	12612.6	14665.1	15081.1	15879.4		9233.01	14559.6
CP	1868.98	1864.2	1485.04	2676.13	7190.77	4582.28	4863.18	3098.86		1973.59	4933.77
P2RY14	3533.34	4493.77	4420.4	11904.5	1892.37	1481.17	2135.62	2566.79		6088	2018.98
MME	24198.4	19083.4	37803.4	19066.9	14702.4	11542	11041.2	11605.6		25038	12222.8
PTX3	228.621	247.713	554.188	441.212	1024.45	4470.11	300.228	1730.9		367.934	1881.42
BCHE	3427.03	3750.63	4182.61	2760.67	1514.23	2103.06	1650.83	1790.84		3530.24	1764.74
EIF4G1	5765.83	5303.6	4516.7	4684.27	7733.85	6167.27	6720.68	8219.3		5067.6	7210.27
ADIPOQ	2.28621	3.17581	3.27534	4.12347	11.2207	37.0422	78.2464	57.4776		3.21521	45.9967
NOP14	1784.39	1416.41	1506.66	1793.71	2345.68	2494.35	2212.16	2539.69		1625.29	2397.97
HTRA3	16355.6	20331.5	25242.4	12327.1	6510.23	7930.68	4899.75	8347.39		18564.2	6922.02
NCAPG	49.1536	53.9888	87.1242	51.5434	168.31	140.865	121.622	105.923		60.4525	134.18
SLIT2	3678.51	3598.19	3921.9	2810.15	2900.54	1892.28	2051.42	2161.16		3502.19	2251.35
NSUN7	332.644	479.547	506.368	461.829	222.73	248.339	303.63	208.562		445.097	245.815
PAICS	1462.03	1626.01	1418.22	1412.29	2007.94	2732.25	1928.09	1974.77		1479.64	2160.76
AREG	514.398	1327.49	3185.6	4170.89	6107.41	25483	3868.94	15491.9		2299.6	12737.8
SPP1	637.853	200.076	435.621	55.6669	3674.77	8523.36	8273.71	160.116		332.304	5157.99
ADH1A	219.476	193.724	833.903	298.952	61.1527	101.214	35.7212	61.5832		386.514	64.9177
SCLT1	1743.24	1121.06	1630.47	1587.54	2112.85	2281.49	2476.67	2262.98		1520.58	2283.5
NEIL3	12.5742	9.52743	15.7217	10.3087	47.6879	75.6496	32.3192	46.8032		12.033	50.615
ACSL1	1572.91	1238.57	1375.64	1935.97	2747.94	5630.42	3448.79	4007.01		1530.77	3958.54
CCT5	6561.43	5557.67	6065.94	6214.08	7145.89	9279.33	8028.76	8405.69		6099.78	8214.92
RETREG1	1438.03	1473.58	1538.1	1571.04	4831.62	2611.74	2932.54	2162.8		1505.19	3134.67
PDZD2	1660.93	1737.17	2342.53	1267.97	557.106	832.667	999.342	1054.3		1752.15	860.855
GAPT	161.178	123.857	283.645	348.434	304.641	858.231	654.038	966.445		229.278	695.839
NLN	804.747	816.183	795.909	1008.19	1242.69	1071.09	1186.45	1380.28		856.257	1220.13
VCAN	20399.9	25914.6	26474	18673.2	38723.1	71849.4	28942.7	82390		22865.4	55476.3
LMNB1	336.073	406.504	623.626	412.347	777.032	1064.83	603.008	1005.04		444.637	862.477
HSPA4	3463.61	2883.63	3074.24	3315.27	4237.49	4618.8	4352.03	4748.47		3184.19	4489.2
PITX1	81.1605	57.1646	83.1937	90.7164	269.857	210.254	201.57	118.24		78.0588	199.98
REEP2	1430.03	1403.71	638.037	676.25	377.015	481.027	341.052	317.769		1037.01	379.216
PCDH12	1386.59	1295.73	557.464	1032.93	406.188	363.64	641.28	502.519		1068.18	478.407
LARS1	6471.12	5795.85	6643.05	6832.6	7636.23	9204.21	8652.18	8150.33		6435.66	8410.74
HNRNPAB	7245.01	5957.82	7007.93	8069.64	10783.1	14236.7	9859.9	11899.5		7070.1	11694.8
FOXC1	2669.15	2667.68	2189.9	2245.23	3079.51	3859.17	3147.72	3705.66		2442.99	3448.02
BMP6	1280.28	1102.01	2074.6	1146.33	534.665	760.148	694.862	612.547		1400.8	650.556
E2F3	924.773	1006.73	1007.5	1336.01	1423.9	1797.33	1495.19	2024.03		1068.75	1685.11
RPP21	872.19	1117.88	804.425	1245.29	472.951	766.409	519.658	565.744		1009.95	581.19
MICB	410.375	501.778	459.858	420.594	305.763	272.338	307.032	235.658		448.151	280.198
ABHD16A	179.468	308.053	266.613	383.483	148.674	158.082	130.978	127.272		284.404	141.251
PPT2	322.356	416.031	374.699	360.804	273.784	257.209	208.374	239.764		368.473	244.783
MAD2L1BP	1089.38	1102.01	1257.73	1187.56	907.191	883.796	935.555	922.105		1159.17	912.162
PLA2G7	101.736	101.626	190.625	57.7286	294.543	368.335	366.567	396.596		112.929	356.51
SYNCRIP	8663.6	8863.68	8065.86	7766.56	11575.8	10665.5	10590.5	11228.7		8339.93	11015.1
ASCC3	2980.08	2499.36	2562.63	2408.11	3294.95	3540.4	3355.24	3442.09		2612.54	3408.17
PKIB	91.4485	79.3952	199.796	142.26	460.609	463.288	567.286	306.274		128.225	449.364
CENPW	273.202	352.515	431.035	294.828	806.205	782.06	384.428	659.35		337.895	658.011
KIF25	620.707	581.173	131.669	173.186	91.4485	147.647	56.9838	28.7388		376.684	81.2045
ETV1	1100.81	1667.3	1869.57	1232.92	913.924	855.101	682.104	847.384		1467.65	824.628
FAM221A	589.843	647.865	723.196	665.941	396.09	460.158	450.767	502.519		656.711	452.383
INMT	5826.41	5779.97	5317.85	4544.07	2382.71	3354.67	1516.45	2514.23		5367.08	2442.02
SUGCT	585.27	714.557	962.296	680.373	272.101	359.988	365.717	470.495		735.624	367.075
VOPP1	3028.09	4252.41	3567.51	3676.08	2731.11	2548.61	2689.29	2467.43		3631.02	2609.11
CCT6A	6188.78	6091.2	6459.63	6455.3	7557.68	9756.19	8388.52	8036.19		6298.73	8434.65
TRIM50	42.2949	76.2194	32.0984	96.9016	25.2465	15.1299	21.2626	14.78		61.8786	19.1047
CLDN4	108.595	425.558	307.227	321.631	117.817	26.0861	39.1232	117.419		290.753	75.1112
RUNDC3B	361.221	466.844	203.071	261.841	87.5213	135.126	193.064	133.02		323.244	137.183
ERVW-1	178.325	647.865	269.233	241.223	83.594	56.3459	104.612	178.181		334.162	105.683
POLR2J3	139.459	689.151	280.369	309.261	69.5682	100.17	99.509	93.6064		354.56	90.7135
DNAJC2	3046.38	2324.69	2649.1	2659.64	4005.78	3862.82	3573.82	3464.26		2669.95	3726.67
PUS7	724.729	682.799	821.456	754.596	1161.34	938.055	978.08	1008.32		745.895	1021.45
NAMPT	28104.4	42501.9	66254.3	29062.2	141147	140416	54891.5	110356		41480.7	111703
SLC26A4	321.213	371.57	710.75	156.692	152.04	106.953	170.951	94.4275		390.056	131.093
MGAM	14.8604	15.879	16.3767	35.0495	5.61034	381.9	76.5454	239.764		20.5414	175.955
POLR3D	1350.01	1032.14	1044.83	1311.26	1569.77	1901.15	1696.76	1658.64		1184.56	1706.58
NRG1	44.5811	34.9339	55.0258	22.6791	64.5189	140.865	98.6585	201.172		39.305	126.303
IDO1	1446.03	1870.55	1027.15	1261.78	368.599	306.25	661.692	611.726		1401.38	487.067
RRS1	869.904	657.392	683.237	847.374	1165.83	1426.39	1499.44	1188.14		764.477	1319.95
MMP16	665.288	886.051	787.393	820.571	418.531	409.551	467.777	533.721		789.826	457.395
THEM6	521.256	574.821	576.461	542.237	437.045	368.335	399.737	336.655		553.694	385.443
GPIHBP1	3716.24	2559.7	1764.1	1513.32	439.289	1052.83	1281.71	908.967		2388.34	920.7
MLLT3	2007.29	1969	2219.37	1783.4	1511.99	1493.69	1417.79	1561.75		1994.77	1496.3
MOB3B	1449.46	1581.55	2198.41	1344.25	828.086	1050.22	967.874	661.814		1643.42	877
SPAAR	1065.37	1130.59	1251.18	717.485	738.32	469.549	657.44	465.569		1041.16	582.719
MAMDC2	7608.51	13678.2	10658.6	18968	3513.75	4384.02	3766.03	6189.52		12728.3	4463.33
PRUNE2	614.991	733.612	534.536	511.311	2337.83	1513.51	699.965	1199.64		598.612	1437.74
NTRK2	5922.43	6272.22	3955.96	5389.38	8640.48	10507.5	9316.42	8163.46		5385	9156.96
TUT7	3742.53	2902.69	3466.62	3104.98	4090.5	4426.8	4645.45	4944.72		3304.2	4526.87
NCS1	435.523	327.108	395.662	771.09	693.999	1574.03	1141.38	1119.99		482.346	1132.35
PTGDS	40779.2	70906.3	94077.1	109208	46472.7	42933	20353.4	22904.8		78742.7	33166
ENTPD2	165.75	139.736	172.938	148.445	41.5165	63.65	95.2565	65.6887		156.717	66.5279
GTPBP4	2701.16	2991.61	2476.16	2375.12	3470.55	3910.3	3476.86	3443.73		2636.01	3575.36
IL15RA	2087.31	2099.21	2350.39	2344.2	1343.68	1686.72	1333.59	1281.75		2220.28	1411.44
RET	2467.97	3267.91	5407.59	2426.66	796.107	484.679	493.292	1276		3392.53	762.52
DDX21	7254.15	8136.42	8589.26	8865.47	12604.7	16702.9	10122.7	12927.5		8211.33	13089.5
LIPN	114.311	98.4501	202.416	18.5556	324.277	457.028	422.701	837.531		108.433	510.384
SLC16A12	348.647	536.712	537.156	556.669	239	200.341	252.6	251.259		494.796	235.8
TLL2	226.335	393.8	2161.07	212.359	58.3475	178.429	61.2363	68.9731		748.392	91.7464
ADRB1	369.223	266.768	431.69	218.544	191.312	73.041	136.931	154.368		321.556	138.913
IFITM1	8990.53	13011.3	8196.88	11704.5	2583.56	7442.88	4335.87	3721.26		10475.8	4520.89
SPON1	140.602	209.603	134.289	105.149	714.196	4369.94	398.886	332.549		147.411	1453.89
HIPK3	7921.72	7047.12	7594.87	7306.8	9414.15	9846.97	8945.6	9512.54		7467.63	9429.82
LRRC55	50.2967	38.1097	50.4403	113.396	7.85447	17.2168	10.2061	3.28443		63.0606	9.64044
SLC43A1	913.342	879.699	1122.79	890.67	749.541	678.238	680.403	641.286		951.625	687.367
CTNND1	2451.96	3420.35	2598.66	2700.88	1697.13	2024.28	2013.99	1942.74		2792.96	1919.54
GLYATL2	118.883	111.153	164.422	119.581	12.9038	41.7377	22.9636	70.6154		128.51	37.0551
PTGDR2	420.663	762.194	497.852	575.225	67.8851	102.779	244.945	204.456		563.984	155.016
TMEM132A	458.385	539.888	389.766	373.174	171.115	233.209	275.563	307.095		440.303	246.746
DAGLA	325.785	419.207	330.155	296.89	258.637	179.994	159.895	194.603		343.009	198.282
FADS2	2193.62	2889.99	5113.47	3164.77	1618.02	2190.19	1509.65	1127.38		3340.46	1611.31
MAP4K2	1020.79	1216.33	862.726	861.806	474.073	463.288	739.088	618.295		990.415	573.686
BATF2	352.077	292.174	393.041	202.05	180.653	130.952	159.895	133.02		309.836	151.13
PPFIA1	3461.32	2924.92	3236.7	3034.88	4496.69	3905.08	4005.02	4427.42		3164.45	4208.55
DGAT2	21.719	25.4065	32.7534	28.8643	61.7137	175.298	73.1434	96.8908		27.1858	101.762
RAB30	6097.33	5316.3	5763.3	4315.22	3412.77	3359.36	3077.97	4368.3		5373.04	3554.6
CCDC89	438.953	489.075	521.435	443.273	374.771	299.468	265.357	321.875		473.184	315.368
CASP12	147.461	174.669	201.761	109.272	83.033	67.8238	74.8444	64.0465		158.291	72.4369
KBTBD3	1296.28	1591.08	1729.38	1449.4	929.633	1216.13	987.435	1053.48		1516.54	1046.67
FXYD2	313.211	746.315	596.113	787.584	163.261	200.863	230.487	166.685		610.806	190.324
FXYD6	5921.29	8561.98	9186.03	7104.75	2910.64	3142.33	2024.2	1719.4		7693.51	2449.14
CD3E	3360.73	4376.26	5161.94	5791.42	2628.44	3146.5	2548.96	2914.94		4672.59	2809.71
CD3G	4234.06	4252.41	4331.32	6583.13	3458.77	2997.29	2437.55	3066.84		4850.23	2990.11
UBASH3B	222.906	225.482	240.41	202.05	364.111	591.11	616.616	302.168		222.712	468.501
VSIG2	118.883	193.724	128.394	103.087	26.9296	44.3463	87.6019	40.2343		136.022	49.778
ST14	66.3001	88.9227	107.431	94.8399	228.902	333.902	210.925	205.277		89.3735	244.751
WNT5B	1084.81	1082.95	1488.32	787.584	481.928	634.935	264.507	390.027		1110.91	442.849
NTF3	840.183	705.03	1179.12	1412.29	381.503	585.893	648.084	378.531		1034.16	498.503
ING4	2122.75	2216.71	2221.99	2144.21	1543.96	1586.03	1797.12	1740.75		2176.42	1666.97
PZP	222.906	266.768	139.53	280.396	80.2278	100.692	98.6585	147.8		227.4	106.845
KLRB1	1778.67	1702.23	1855.16	2199.87	4648.16	2847.55	6373.68	3938.86		1883.98	4452.06
CNTN1	839.04	552.591	784.773	564.916	402.261	405.377	366.567	491.023		685.33	416.307
PDZRN4	294.921	158.79	255.477	280.396	567.766	357.379	592.801	775.127		247.396	573.268
SLC48A1	2553.7	2693.09	2158.45	2577.17	1660.1	1688.29	1849	1667.67		2495.6	1716.26
LARP4	2702.3	2613.69	2679.23	2538	3508.7	3901.95	3288.05	3321.38		2633.31	3505.02
MMP19	587.556	825.71	810.32	639.139	2744.02	2705.65	672.749	1620.87		715.681	1935.82
KCNMB4	1388.87	1117.88	1416.26	1482.39	930.194	996.488	609.812	769.379		1351.35	826.468
KERA	270.916	279.471	191.28	439.15	90.8875	176.864	58.6848	56.6565		295.204	95.7731
NT5DC3	289.206	323.933	269.888	276.273	461.731	417.899	432.907	765.273		289.825	519.452
PTPN11	3916.28	2886.81	3591.74	4094.61	5316.92	5529.2	5147.25	5012.05		3622.36	5251.35
TPCN1	3606.5	3223.45	3940.89	3451.35	2915.13	2409.83	2288.71	2700.63		3555.55	2578.57
TCTN2	558.979	835.238	693.718	604.089	323.155	298.425	285.769	339.118		673.006	311.617
PSPC1	2185.62	1978.53	2005.82	1985.45	2810.22	2714.52	2496.23	2678.46		2038.86	2674.86
KL	825.322	1155.99	775.602	872.115	324.277	358.423	346.155	418.765		907.258	361.905
MAB21L1	3142.4	2172.25	2276.36	2474.08	1276.35	1458.21	1386.32	1418.05		2516.28	1384.73
RNASE4	971.64	3137.7	1796.85	2408.11	486.416	1323.09	430.355	755.42		2078.58	748.819
RNASE2	35.4363	15.879	66.162	4.12347	93.1316	285.382	130.127	223.342		30.4002	182.995
COCH	1263.13	1838.79	1648.81	2201.94	793.302	1060.14	904.937	1281.75		1738.17	1010.03
NPAS3	722.443	682.799	559.429	773.151	418.531	381.9	363.165	509.909		684.456	418.376
BAZ1A	4283.22	3798.27	4865.2	3917.3	6379.51	5401.9	5582.71	5848.76		4216	5803.22
CLEC14A	22607.2	18118	30612	16726.9	6332.39	10406.3	14928.1	9844.27		22016	10377.7
MIS18BP1	4211.2	3671.24	4070.6	4321.4	4851.26	6197.01	6064.95	6586.93		4068.61	5925.04
BMP4	5968.16	8850.98	12145	8630.43	4100.6	5490.59	2827.93	5534.27		8898.64	4488.35
RHOJ	4192.91	3991.99	5359.77	2750.36	2944.87	1947.59	2156.03	2172.65		4073.76	2305.28
SMOC1	202.33	171.494	73.3677	125.766	1845.24	2479.74	909.189	289.03		143.239	1380.8
SIPA1L1	1464.32	1556.15	1612.12	1385.49	1806.53	2106.19	2018.25	2283.5		1504.52	2053.62
FLVCR2	147.461	190.549	139.53	226.791	260.32	327.641	284.919	323.517		176.082	299.099
CRIP1	21673.3	50447.7	20943.2	47535.4	8414.94	13573.6	12382.5	18078.4		35149.9	13112.4
IGHG3	0	57.1646	134.289	96.9016	4418.14	10994.8	2220.67	862.164		72.0888	4623.93
ACTC1	829.895	708.205	682.582	1498.88	11696.4	5176.52	5164.26	490.202		929.891	5631.85
DLL4	1175.11	1241.74	1029.77	560.793	245.733	354.77	541.771	216.773		1001.85	339.762
CYP19A1	18.2897	15.879	24.2375	30.9261	148.674	388.682	29.7676	38.5921		22.3331	151.429
GLDN	251.483	336.636	321.639	375.236	652.482	698.585	997.641	389.206		321.249	684.478
DMXL2	1275.71	1263.97	1754.93	1404.04	2543.73	2277.31	2090.54	2507.67		1424.66	2354.81
MYZAP	246.911	365.218	227.309	397.915	161.578	157.038	137.782	134.662		309.338	147.765
AQP9	100.593	53.9888	125.118	80.4077	373.087	933.881	377.624	779.232		90.027	615.956
IGF1R	3884.27	3826.85	3972.99	3403.93	2482.01	2589.3	3122.2	2845.14		3772.01	2759.66
MEFV	90.3054	66.692	197.831	61.8521	263.686	214.949	319.79	395.774		104.17	298.55
PAM16	358.935	288.999	150.011	288.643	124.549	148.691	113.968	86.2164		271.647	118.356
GSPT1	5645.8	4484.24	5140.98	5356.39	6245.99	7436.61	7214.83	7303.76		5156.85	7050.3
AC099494.3	34.2932	38.1097	41.9244	35.0495	65.6409	82.432	84.1999	73.8998		37.3442	76.5432
ARL6IP1	10813.8	14605.5	10038.9	8787.12	6339.68	6529.86	7449.57	7464.7		11061.3	6945.95
HS3ST2	53.726	41.2855	13.7564	51.5434	187.385	135.648	122.473	78.8264		40.0778	131.083
NUPR1	3377.88	2753.43	2192.52	2166.89	1474.96	1524.47	1695.91	1228.38		2622.68	1480.93
NDRG4	581.841	959.094	391.076	587.595	282.761	208.167	303.63	301.347		629.902	273.976
CDH11	1532.91	1873.73	1651.43	1472.08	6712.21	5653.89	2343.99	1980.51		1632.54	4172.65
HAS3	123.455	158.79	97.6053	68.0373	34.7841	30.7816	34.0202	61.5832		111.972	40.2922
DNAAF1	36.5794	57.1646	55.6809	51.5434	110.524	472.158	177.755	165.043		50.2421	231.37
P2RX1	89.1623	57.1646	125.118	111.334	187.946	190.95	161.596	216.773		95.6947	189.316
ALOX15B	10.288	9.52743	7.20576	18.5556	15.1479	78.7799	25.5151	184.749		11.3942	76.0481
TRIM16	1371.73	1311.61	1047.46	1055.61	543.642	792.495	831.793	781.696		1196.6	737.406
MTRNR2L1	13.7173	3.17581	2.62028	10.3087	20.7582	10.9561	2278.5	2335.23		7.45551	1161.36
TOP2A	105.166	98.4501	307.227	82.4695	599.745	916.664	506.901	188.855		148.328	553.041
GHDC	1522.62	1981.7	2055.61	1445.28	1168.63	1179.09	827.541	1166.8		1751.3	1085.51
NSF	2139.89	1514.86	1617.37	1738.04	2746.82	2373.31	2853.44	2392.71		1752.54	2591.57
HOXB5	246.911	333.46	180.799	373.174	68.4461	74.0844	124.174	160.116		283.586	106.705
HOXB6	697.295	695.502	398.282	515.434	191.312	219.645	317.238	276.714		576.628	251.227
PHOSPHO1	26.2914	6.35162	9.17096	28.8643	57.2254	81.9102	52.7313	59.9409		17.6696	62.952
NGFR	185.183	273.12	217.483	237.1	2119.59	4109.08	364.016	185.571		228.221	1694.56
NXPH3	1090.52	1143.29	1983.55	1515.38	748.419	686.063	996.791	513.193		1433.18	736.117
NME1	1756.95	2143.67	2032.68	2346.26	4667.8	5059.13	2899.37	3224.49		2069.89	3962.7
SUPT4H1	276.632	508.129	283.645	424.718	161.017	222.253	166.699	224.984		373.281	193.738
GDPD1	370.366	577.997	691.098	750.472	392.163	217.036	336.8	248.796		597.483	298.699
ABCA6	16657.3	19077.1	26421.5	15836.2	12468.4	11275.4	9312.17	11445.4		19498	11125.4
SLC14A1	749.878	1365.6	517.504	1766.91	350.646	438.246	457.571	261.934		1099.97	377.099
PSTPIP2	1091.67	701.854	986.534	1045.3	1295.99	1413.34	1853.25	1617.58		956.339	1545.04
TCF4	57690.3	64707.1	66584.5	41119.3	37883.2	29362	37224.9	33498.8		57525.3	34492.2
HMSD	118.883	53.9888	89.0894	115.457	14.5869	28.6947	31.4687	28.7388		94.3546	25.8723
RETN	74.3019	69.8678	121.188	59.7904	177.287	362.075	238.141	378.531		81.287	289.008
CNN1	1806.11	1400.53	1240.05	2218.43	2338.39	3491.36	4516.18	3175.23		1666.28	3380.29
ADGRE2	602.417	365.218	350.462	274.211	934.121	1005.36	1107.36	770.2		398.077	954.259
OR7C1	66.3001	85.7468	56.3359	57.7286	23.0024	25.5643	35.7212	18.8855		66.5279	25.7934
TPM4	15491.4	19445.5	18329.5	17060.9	22827.3	31459.3	23884.7	31756.4		17581.8	27481.9
RHPN2	245.768	168.318	394.351	138.136	111.085	84.5188	90.1534	55.0143		236.643	85.1928
SLC7A10	18.2897	12.7032	18.997	12.3704	72.9344	111.127	51.0303	29.5599		15.5901	66.1628
C19orf33	1007.08	552.591	474.27	952.523	85.2771	146.604	401.438	147.8		746.615	195.28
LRFN1	126.885	165.142	214.863	177.309	89.2044	73.041	102.061	90.322		171.05	88.657
LIPE	550.977	514.481	310.503	362.866	164.944	222.775	274.713	227.447		434.707	222.47
PGLYRP1	3.42932	0	1.31014	2.06174	1.12207	99.6488	11.0566	50.0876		1.7003	40.4788
FUT1	416.091	352.515	174.903	150.507	100.425	90.2578	109.715	81.2898		273.504	95.4219
FPR1	400.087	285.823	468.374	670.065	1106.36	4961.57	1098	2409.13		456.087	2393.77
FPR2	90.3054	53.9888	129.049	105.149	194.679	1109.18	682.955	839.173		94.6228	706.497
LILRB3	720.157	908.281	1331.1	719.546	1643.83	1911.59	1481.58	2052.77		919.771	1772.44
LILRB2	1334	901.93	1824.37	1663.82	2862.95	2485.48	3299.11	2318.81		1431.03	2741.59
LILRA1	249.197	127.032	259.407	92.7782	316.423	476.853	546.874	693.837		182.104	508.497
TRMT6	1548.91	1416.41	1490.28	1674.13	1975.4	2252.27	1914.49	1981.34		1532.43	2030.87
ISM1	510.968	308.053	472.305	472.138	985.736	967.793	640.43	1151.19		440.866	936.288
RIN2	4531.27	5271.84	5011.28	4921.37	3964.26	3576.4	3702.24	3563.61		4933.94	3701.63
TPX2	92.5916	73.0436	172.283	72.1608	404.505	485.722	338.501	119.882		102.52	337.153
EPB41L1	2171.9	2311.99	2019.58	2700.88	1730.23	1468.65	1735.88	1527.26		2301.09	1615.5
MYBL2	9.14485	6.35162	20.9622	18.5556	92.5706	56.8676	53.5818	27.9177		13.7536	57.7344
CBLN4	1140.82	612.931	330.155	1358.68	130.721	92.3447	331.697	330.907		860.648	221.417
APCDD1L	808.176	1060.72	657.689	938.09	306.324	206.602	118.22	336.655		866.169	241.95
SAMSN1	2157.04	2194.48	3789.57	3274.04	5632.78	6665.51	3539.8	6196.09		2853.78	5508.54
GART	1664.36	1727.64	1833.54	1964.84	2290.14	2471.92	2442.65	2459.22		1797.59	2415.98
PKNOX1	1409.45	1298.91	1319.96	1284.46	1770.62	1826.55	1703.56	1565.85		1328.2	1716.65
ICOSLG	1243.7	2099.21	1800.78	903.041	865.114	508.678	659.141	565.744		1511.68	649.669
IGLV2-11	0	0	0.655069	0	245.733	152.343	325.743	2.46333		0.163767	181.57
IGLL5	1.14311	0	5.24055	10.3087	7.85447	812.842	3.40202	87.0375		4.17309	227.784
IGLC3	0	1219.51	216.173	152.569	29725.2	47195.9	25926.8	254.544		397.063	25775.6
DERL3	52.5829	47.6371	62.8866	169.062	555.984	1515.08	201.57	113.313		83.0423	596.486
CRYBB2	333.787	50.8129	44.5447	748.411	30.2958	46.4332	39.1232	52.551		294.389	42.1008
RASD2	410.375	558.942	553.533	688.62	226.097	145.56	358.913	112.492		552.868	210.765
PDGFB	4738.17	4741.48	3749.61	5665.65	1748.74	1659.6	3129.01	2007.61		4723.73	2136.24
NFAM1	246.911	247.713	316.398	313.384	456.681	654.76	474.581	780.874		281.102	591.724
A4GALT	3965.43	4436.61	6724.28	3975.03	2184.1	2862.68	2669.73	3316.46		4775.34	2758.24
SHISAL1	11.4311	6.35162	6.55069	12.3704	27.4907	78.7799	43.3757	22.1699		9.17595	42.9541
EDA	1287.14	1143.29	1940.97	1550.43	856.137	959.967	709.321	887.619		1480.46	853.261
PCDH11X	272.059	330.284	169.663	235.038	81.9109	89.2143	160.745	131.377		251.761	115.812
KLHL13	980.785	987.677	1113.62	995.819	728.222	695.454	555.379	736.535		1019.47	678.897
GPC3	3435.03	3626.77	2110.63	2199.87	7863.45	6926.89	5550.39	8110.91		2843.08	7112.91
MT-ND6	7350.17	3718.87	6478.63	8545.9	10550.8	14109.4	13840.3	11176.1		6523.39	12419.1

## Sheet: Fig. 2c
Fig. 2c. Marker genes used in the heatmap for each EC subpopulation.
gene	p_val	avg_log2FC	pct.1	pct.2	p_val_adj	cluster
SELE	0	2.71154	0.366	0.019	0	Venous 1
ACKR1	0	2.57758	0.927	0.215	0	Venous 1
IER3	0	2.29363	0.752	0.219	0	Venous 1
C2CD4B	0	2.06651	0.668	0.19	0	Venous 1
ATF3	0	2.036	0.813	0.247	0	Venous 1
FOS	0	2.01599	0.973	0.705	0	Venous 1
JUNB	0	1.96031	0.967	0.592	0	Venous 1
VCAM1	0	1.93966	0.606	0.1	0	Venous 1
IL6	0	1.86982	0.454	0.06	0	Venous 1
ICAM1	0	1.84622	0.707	0.172	0	Venous 1
NFKBIA	0	1.83302	0.959	0.672	0	Venous 1
SOCS3	0	1.6501	0.931	0.425	0	Venous 1
ADIRF	0	1.54147	0.994	0.751	0	Venous 1
CLU	0	1.50954	0.929	0.479	0	Venous 1
ZFP36	0	1.46685	0.964	0.627	0	Venous 1
CDKN1A	0	1.44566	0.78	0.221	0	Venous 1
NACA	0	1.43463	0.998	0.799	0	Venous 1
RGS16	0	1.37555	0.388	0.094	0	Venous 1
EEF1B2	0	1.33245	0.987	0.665	0	Venous 1
RACK1	0	1.31915	0.998	0.826	0	Venous 1
KLF4	0	1.28423	0.934	0.549	0	Venous 1
NNMT	0	1.28391	0.852	0.345	0	Venous 1
PLVAP	0	1.27012	0.93	0.347	0	Venous 1
EGR1	0	1.23267	0.843	0.42	0	Venous 1
FOSB	0	1.23218	0.906	0.427	0	Venous 1
SOD2	0	1.22879	0.838	0.412	0	Venous 1
CEBPD	0	1.22354	0.927	0.585	0	Venous 1
JUND	0	1.20216	0.97	0.651	0	Venous 1
POSTN	0	1.197	0.804	0.196	0	Venous 1
GADD45B	0	1.17735	0.88	0.433	0	Venous 1
CCL14	0	1.17306	0.817	0.207	0	Venous 1
CCN2	0	1.17132	0.729	0.294	0	Venous 1
EMP1	0	1.16707	0.91	0.547	0	Venous 1
CST3	0	1.15839	0.994	0.789	0	Venous 1
OLFM1	0	1.15689	0.747	0.194	0	Venous 1
GUK1	0	1.11777	0.973	0.586	0	Venous 1
DUSP23	0	1.10731	0.806	0.244	0	Venous 1
THBD	0	1.09545	0.779	0.331	0	Venous 1
IER2	0	1.09515	0.948	0.556	0	Venous 1
FAU	0	1.08896	0.999	0.877	0	Venous 1
BTF3	0	1.08451	0.985	0.684	0	Venous 1
TGFBR3	0	1.08383	0.853	0.249	0	Venous 1
NAMPT	0	1.06429	0.894	0.463	0	Venous 1
CNN3	0	1.04578	0.885	0.316	0	Venous 1
IL1R1	0	1.03849	0.807	0.259	0	Venous 1
RND1	0	1.03386	0.37	0.033	0	Venous 1
PABPC1	0	1.02857	0.948	0.55	0	Venous 1
CTSC	0	1.02819	0.74	0.203	0	Venous 1
RAMP3	0	1.02574	0.883	0.346	0	Venous 1
TNFAIP3	0	1.01945	0.388	0.094	0	Venous 1
PLAT	0	1.01399	0.894	0.302	0	Venous 1
SERPINB1	0	1.0103	0.787	0.271	0	Venous 1
LMNA	0	1.00581	0.933	0.547	0	Venous 1
HLA-DRA	0	1.00379	0.985	0.809	0	Venous 1
LDHA	0	0.994308	0.94	0.523	0	Venous 1
S100A10	0	0.971468	0.997	0.886	0	Venous 1
HSP90AB1	0	0.966596	0.986	0.766	0	Venous 1
KLF2	0	0.964724	0.989	0.849	0	Venous 1
NPM1	0	0.962938	0.963	0.567	0	Venous 1
CCNI	0	0.962899	0.954	0.552	0	Venous 1
PERP	0	0.958186	0.769	0.194	0	Venous 1
COMMD6	0	0.949798	0.932	0.468	0	Venous 1
ACTG1	0	0.941357	0.99	0.817	0	Venous 1
DNAJA1	0	0.936391	0.927	0.571	0	Venous 1
NFKBIZ	0	0.935499	0.813	0.306	0	Venous 1
PPP1R15A	0	0.904275	0.873	0.393	0	Venous 1
JUN	0	0.900583	0.988	0.774	0	Venous 1
NPC2	0	0.89479	0.911	0.443	0	Venous 1
SNCG	0	0.886064	0.861	0.393	0	Venous 1
DUSP1	0	0.867589	0.961	0.606	0	Venous 1
PFDN5	0	0.867155	0.986	0.714	0	Venous 1
UBA52	0	0.86151	0.996	0.834	0	Venous 1
NOP53	0	0.852075	0.948	0.521	0	Venous 1
LIMS1	0	0.847924	0.878	0.386	0	Venous 1
EEF1D	0	0.820602	0.981	0.691	0	Venous 1
AKR1C1	0	0.813533	0.673	0.196	0	Venous 1
SLC2A3	0	0.797355	0.843	0.322	0	Venous 1
NR2F2	0	0.781939	0.82	0.302	0	Venous 1
PPIA	0	0.773452	0.972	0.661	0	Venous 1
PTMS	0	0.769031	0.961	0.594	0	Venous 1
EIF3E	0	0.767055	0.956	0.569	0	Venous 1
YPEL2	0	0.764865	0.608	0.201	0	Venous 1
TOMM7	0	0.750413	0.982	0.715	0	Venous 1
ERRFI1	0	0.749134	0.444	0.098	0	Venous 1
TIMP1	0	0.747506	0.803	0.291	0	Venous 1
AKR1C3	0	0.712254	0.828	0.376	0	Venous 1
EIF4B	0	0.707935	0.911	0.479	0	Venous 1
HNRNPA1	0	0.703246	0.943	0.55	0	Venous 1
EEF2	0	0.70184	0.964	0.644	0	Venous 1
ADAMTS4	0	0.697574	0.247	0.024	0	Venous 1
LRG1	0	0.688867	0.273	0.029	0	Venous 1
TSHZ2	0	0.671941	0.816	0.316	0	Venous 1
C7	0	0.666668	0.397	0.087	0	Venous 1
PLCXD3	0	0.660621	0.478	0.074	0	Venous 1
HSPD1	0	0.659029	0.853	0.424	0	Venous 1
PRCP	0	0.658724	0.839	0.322	0	Venous 1
IL33	0	0.631159	0.808	0.321	0	Venous 1
CMIP	0	0.621517	0.748	0.276	0	Venous 1
ANP32B	0	0.618121	0.855	0.378	0	Venous 1
TSPO	0	0.613539	0.838	0.335	0	Venous 1
FOXC1	0	0.6059	0.684	0.264	0	Venous 1
PRSS23	0	0.600758	0.698	0.255	0	Venous 1
MAP3K8	0	0.598206	0.648	0.187	0	Venous 1
MAFF	0	0.5935	0.507	0.108	0	Venous 1
ACTN1	0	0.592974	0.851	0.372	0	Venous 1
SERTAD1	0	0.590707	0.67	0.215	0	Venous 1
POLE4	0	0.57992	0.741	0.259	0	Venous 1
SLC25A25	0	0.576912	0.443	0.055	0	Venous 1
RAB13	0	0.574942	0.771	0.275	0	Venous 1
SNTB2	0	0.570263	0.715	0.269	0	Venous 1
NR4A2	0	0.567487	0.444	0.104	0	Venous 1
PDIA5	0	0.566774	0.71	0.205	0	Venous 1
SH3BP5	0	0.559683	0.765	0.313	0	Venous 1
PGM5	0	0.535516	0.691	0.226	0	Venous 1
ERP29	0	0.534562	0.781	0.3	0	Venous 1
LMO2	0	0.531276	0.797	0.307	0	Venous 1
EIF3L	0	0.531275	0.821	0.349	0	Venous 1
CPXM2	0	0.528734	0.564	0.125	0	Venous 1
MYOF	0	0.520809	0.634	0.166	0	Venous 1
CSRNP1	0	0.513365	0.57	0.167	0	Venous 1
FBL	0	0.512254	0.642	0.179	0	Venous 1
LHX6	0	0.51123	0.522	0.106	0	Venous 1
EPB41L3	0	0.502532	0.561	0.13	0	Venous 1
DUSP5	0	0.499239	0.417	0.073	0	Venous 1
SLC3A2	0	0.495075	0.697	0.254	0	Venous 1
UXT	0	0.491544	0.736	0.274	0	Venous 1
DIXDC1	0	0.490704	0.523	0.115	0	Venous 1
IER5	0	0.490491	0.598	0.204	0	Venous 1
RHOU	0	0.487138	0.443	0.073	0	Venous 1
SELP	0	0.487111	0.441	0.077	0	Venous 1
SLC25A5	0	0.482386	0.728	0.291	0	Venous 1
CYSLTR1	0	0.477778	0.432	0.067	0	Venous 1
NET1	0	0.473614	0.673	0.237	0	Venous 1
EBPL	0	0.469747	0.654	0.198	0	Venous 1
EGLN3	0	0.468963	0.431	0.09	0	Venous 1
RSL1D1	0	0.468664	0.695	0.251	0	Venous 1
MLPH	0	0.464989	0.513	0.094	0	Venous 1
ITGB4	0	0.463431	0.699	0.247	0	Venous 1
TESC	0	0.456204	0.442	0.07	0	Venous 1
SPHK1	0	0.450075	0.506	0.106	0	Venous 1
TRIB1	0	0.42529	0.33	0.036	0	Venous 1
BAG3	0	0.425242	0.429	0.114	0	Venous 1
NFIL3	0	0.424291	0.422	0.087	0	Venous 1
ANXA4	0	0.421151	0.707	0.261	0	Venous 1
LRRC1	0	0.417955	0.524	0.121	0	Venous 1
FOSL2	0	0.412122	0.577	0.182	0	Venous 1
TMEM273	0	0.410832	0.585	0.17	0	Venous 1
LSM2	0	0.397168	0.65	0.22	0	Venous 1
HAPLN3	0	0.394957	0.461	0.104	0	Venous 1
CRTAP	0	0.389869	0.702	0.258	0	Venous 1
ICAM4	0	0.389616	0.291	0.035	0	Venous 1
ADGRG6	0	0.384344	0.455	0.1	0	Venous 1
F2R	0	0.383934	0.51	0.134	0	Venous 1
TSPAN12	0	0.379307	0.523	0.129	0	Venous 1
PCDH19	0	0.376833	0.492	0.128	0	Venous 1
TIAM1	0	0.349401	0.32	0.041	0	Venous 1
MYRIP	0	0.345619	0.472	0.126	0	Venous 1
FKBP11	0	0.344024	0.389	0.091	0	Venous 1
SCN1B	0	0.341981	0.474	0.103	0	Venous 1
ALDH1A2	0	0.33343	0.397	0.074	0	Venous 1
LDHB	0	0.325227	0.527	0.149	0	Venous 1
TLL1	0	0.310858	0.362	0.071	0	Venous 1
CRHBP	0	0.302224	0.29	0.043	0	Venous 1
NANS	0	0.29964	0.482	0.136	0	Venous 1
TFPI	0	0.291512	0.786	0.251	0	Venous 1
CPVL	0	0.288194	0.336	0.058	0	Venous 1
GABRA2	0	0.287551	0.252	0.032	0	Venous 1
DOCK11	0	0.285663	0.374	0.071	0	Venous 1
MCUB	0	0.270879	0.407	0.099	0	Venous 1
CELF2	0	0.264505	0.501	0.142	0	Venous 1
SLC1A5	0	0.26207	0.356	0.068	0	Venous 1
BTG2	1.11986e-306	0.908269	0.946	0.626	2.4114e-302	Venous 1
HLA-DQA2	1.83077e-306	0.647489	0.511	0.167	3.94219e-302	Venous 1
ZNF521	1.35982e-305	0.271208	0.453	0.121	2.9281e-301	Venous 1
IRF1	5.77882e-304	0.932479	0.86	0.462	1.24435e-299	Venous 1
PRDX4	4.60501e-303	0.34353	0.649	0.229	9.91598e-299	Venous 1
AHNAK2	4.83149e-303	0.341752	0.453	0.123	1.04036e-298	Venous 1
PARM1	9.64387e-302	0.273911	0.281	0.047	2.07661e-297	Venous 1
GADD45A	1.05658e-301	0.628457	0.733	0.314	2.27513e-297	Venous 1
TIFA	8.60352e-301	0.385528	0.367	0.086	1.8526e-296	Venous 1
EIF3H	7.0628e-299	0.471388	0.833	0.382	1.52083e-294	Venous 1
CBR3	1.3006e-298	0.353872	0.406	0.103	2.80057e-294	Venous 1
SERF2	3.55749e-298	0.659976	0.985	0.751	7.66035e-294	Venous 1
EIF3D	3.57275e-298	0.437355	0.758	0.315	7.69321e-294	Venous 1
MYC	2.89331e-297	0.725756	0.496	0.159	6.23016e-293	Venous 1
ZNF462	6.72049e-296	0.326225	0.464	0.131	1.44712e-291	Venous 1
EIF3I	1.38923e-295	0.421531	0.758	0.315	2.99144e-291	Venous 1
HLA-DQA1	7.8192e-295	0.610871	0.724	0.302	1.68371e-290	Venous 1
ARL4A	1.29019e-294	0.562345	0.836	0.398	2.77816e-290	Venous 1
ITPKC	2.02011e-294	0.517488	0.386	0.098	4.3499e-290	Venous 1
C9orf16	5.01367e-294	0.419582	0.777	0.328	1.07959e-289	Venous 1
SAT1	5.61546e-294	0.98828	0.898	0.54	1.20918e-289	Venous 1
SERP1	7.61039e-294	0.433073	0.762	0.318	1.63875e-289	Venous 1
TXN	8.16787e-294	0.606278	0.895	0.472	1.75879e-289	Venous 1
LYST	3.39931e-293	0.436482	0.769	0.322	7.31974e-289	Venous 1
IGBP1	2.54799e-292	0.309829	0.588	0.199	5.48658e-288	Venous 1
SEC11A	2.82223e-292	0.54372	0.882	0.451	6.0771e-288	Venous 1
SOCS2	1.44385e-290	0.495536	0.662	0.253	3.10903e-286	Venous 1
ATP5MC2	2.58904e-290	0.600941	0.953	0.586	5.57497e-286	Venous 1
BIRC3	3.87317e-290	0.432553	0.458	0.134	8.3401e-286	Venous 1
SAP30	5.64693e-288	0.292935	0.505	0.154	1.21595e-283	Venous 1
DSTN	7.89845e-288	0.673557	0.956	0.618	1.70077e-283	Venous 1
PIM3	2.3915e-287	0.535725	0.779	0.344	5.14962e-283	Venous 1
SNRPF	4.18996e-286	0.403562	0.751	0.312	9.02225e-282	Venous 1
FKBP1A	1.25553e-285	0.691958	0.968	0.661	2.70354e-281	Venous 1
AKR1C2	2.21194e-285	0.480041	0.43	0.121	4.76297e-281	Venous 1
IMPDH2	1.10844e-284	0.268923	0.472	0.139	2.38681e-280	Venous 1
NHP2	1.57669e-284	0.302756	0.585	0.199	3.39509e-280	Venous 1
HLA-DPB1	3.10552e-284	0.792381	0.947	0.66	6.68713e-280	Venous 1
FXYD5	5.24163e-283	0.580385	0.885	0.47	1.12868e-278	Venous 1
ZNF385D	1.95749e-282	0.456209	0.7	0.279	4.21506e-278	Venous 1
DAAM1	1.09495e-281	0.585146	0.737	0.319	2.35776e-277	Venous 1
PBX1	4.9342e-281	0.359175	0.63	0.229	1.06248e-276	Venous 1
SLC8A1	6.52017e-280	0.251404	0.352	0.082	1.40399e-275	Venous 1
ADM5	4.39407e-278	0.468278	0.413	0.115	9.46175e-274	Venous 1
GNG12	6.56351e-277	0.294106	0.593	0.206	1.41332e-272	Venous 1
METRNL	1.38676e-276	0.292988	0.36	0.088	2.98612e-272	Venous 1
MYLK	1.91546e-276	0.320571	0.457	0.135	4.12456e-272	Venous 1
ARPC1B	3.48152e-275	0.495697	0.812	0.382	7.49676e-271	Venous 1
PCBP2	1.36298e-274	0.604077	0.956	0.627	2.9349e-270	Venous 1
UBXN1	2.87709e-274	0.438979	0.84	0.395	6.19523e-270	Venous 1
APRT	1.46452e-273	0.369013	0.688	0.272	3.15355e-269	Venous 1
DOC2B	1.1127e-272	0.340428	0.573	0.199	2.39597e-268	Venous 1
RSL24D1	1.42465e-272	0.410886	0.771	0.338	3.06769e-268	Venous 1
MET	6.89093e-271	0.291428	0.525	0.17	1.48382e-266	Venous 1
IL6ST	1.21055e-270	0.771915	0.962	0.688	2.60668e-266	Venous 1
WWTR1	1.3327e-268	0.511592	0.761	0.342	2.8697e-264	Venous 1
NRARP	2.86855e-268	0.399348	0.529	0.177	6.17684e-264	Venous 1
HSPE1	2.0999e-267	0.452338	0.791	0.354	4.52172e-263	Venous 1
ARL5B	9.17338e-267	0.293276	0.435	0.126	1.9753e-262	Venous 1
GPX1	1.00267e-266	0.467392	0.805	0.374	2.15904e-262	Venous 1
EIF3K	2.51414e-265	0.52223	0.935	0.545	5.4137e-261	Venous 1
ALKBH7	3.26379e-265	0.302257	0.637	0.236	7.02793e-261	Venous 1
MGP	2.70137e-262	1.34024	0.936	0.612	5.81686e-258	Venous 1
NAP1L1	8.62556e-262	0.491305	0.869	0.452	1.85734e-257	Venous 1
UFC1	8.96614e-262	0.354483	0.689	0.279	1.93068e-257	Venous 1
NCOA7	1.81917e-261	0.50666	0.842	0.417	3.91723e-257	Venous 1
CSF2RB	4.48821e-260	0.265854	0.245	0.042	9.66446e-256	Venous 1
PRXL2A	9.03482e-259	0.473266	0.75	0.332	1.94547e-254	Venous 1
TMEM70	1.32454e-257	0.290451	0.427	0.124	2.85212e-253	Venous 1
ST13	1.42988e-257	0.479468	0.881	0.454	3.07895e-253	Venous 1
SERBP1	2.49175e-256	0.550425	0.949	0.614	5.36548e-252	Venous 1
SNRPE	2.06713e-255	0.327609	0.712	0.294	4.45115e-251	Venous 1
TRIR	3.7361e-255	0.459619	0.875	0.454	8.04494e-251	Venous 1
PTGS2	4.07184e-255	1.06119	0.234	0.041	8.7679e-251	Venous 1
ZFYVE21	5.98423e-255	0.359953	0.677	0.272	1.28859e-250	Venous 1
OST4	1.33676e-254	0.483449	0.876	0.466	2.87844e-250	Venous 1
GNG5	2.64092e-253	0.531376	0.919	0.52	5.6867e-249	Venous 1
MAP1LC3B	1.02951e-252	0.596643	0.836	0.423	2.21683e-248	Venous 1
H1-3	3.27342e-252	0.392503	0.345	0.088	7.04865e-248	Venous 1
SAV1	7.74847e-252	0.384084	0.638	0.256	1.66848e-247	Venous 1
SMDT1	2.22038e-250	0.363647	0.759	0.337	4.78115e-246	Venous 1
PPP1R14B	3.33071e-250	0.36978	0.612	0.232	7.17202e-246	Venous 1
TNFRSF10D	6.71173e-249	0.253392	0.406	0.116	1.44524e-244	Venous 1
ATP6V1F	2.611e-247	0.345182	0.729	0.308	5.62226e-243	Venous 1
UQCRH	4.01566e-247	0.423689	0.886	0.466	8.64692e-243	Venous 1
LTC4S	1.12991e-246	0.310504	0.528	0.183	2.43304e-242	Venous 1
NPDC1	2.07646e-246	0.587051	0.929	0.579	4.47124e-242	Venous 1
EIF2A	2.49898e-246	0.287795	0.665	0.262	5.38105e-242	Venous 1
BHLHE40	5.33813e-246	0.441385	0.641	0.259	1.14946e-241	Venous 1
NSA2	2.31039e-245	0.357115	0.774	0.347	4.97497e-241	Venous 1
RASSF9	9.51649e-245	0.286088	0.48	0.157	2.04919e-240	Venous 1
EIF3G	2.22129e-244	0.413915	0.847	0.425	4.7831e-240	Venous 1
CFL1	1.93412e-243	0.605402	0.963	0.672	4.16475e-239	Venous 1
RILPL2	1.65748e-242	0.288664	0.566	0.206	3.56904e-238	Venous 1
ENSA	3.52853e-242	0.309324	0.726	0.307	7.59799e-238	Venous 1
ITPR1	4.76791e-241	0.265767	0.59	0.217	1.02667e-236	Venous 1
SH3BGRL3	2.48824e-240	0.53442	0.909	0.515	5.35792e-236	Venous 1
LRRC75A	4.40167e-240	0.286151	0.325	0.081	9.47812e-236	Venous 1
TMEM219	3.94651e-239	0.365625	0.8	0.369	8.49802e-235	Venous 1
UPP1	7.64437e-239	0.3385	0.513	0.18	1.64606e-234	Venous 1
HIF1A	8.45758e-239	0.300246	0.559	0.206	1.82117e-234	Venous 1
ZFP36L2	1.86489e-238	0.88841	0.96	0.711	4.01566e-234	Venous 1
CAMLG	4.05704e-238	0.311166	0.714	0.302	8.73603e-234	Venous 1
BRI3	7.71577e-238	0.508081	0.931	0.557	1.66144e-233	Venous 1
HLA-DPA1	2.18692e-237	0.723871	0.973	0.751	4.70911e-233	Venous 1
FAM241A	2.30425e-237	0.370749	0.693	0.296	4.96174e-233	Venous 1
SNRPD2	3.01874e-237	0.367146	0.794	0.367	6.50025e-233	Venous 1
HINT1	2.96953e-236	0.51256	0.954	0.635	6.39429e-232	Venous 1
TMEM256	3.33917e-236	0.251176	0.523	0.184	7.19023e-232	Venous 1
ARID5B	6.99744e-236	0.439705	0.639	0.268	1.50676e-231	Venous 1
SERTAD3	1.05282e-235	0.251383	0.418	0.127	2.26703e-231	Venous 1
NOSTRIN	5.02833e-235	0.382204	0.796	0.363	1.08275e-230	Venous 1
YBX1	2.48211e-234	0.506915	0.989	0.795	5.34472e-230	Venous 1
EIF3F	6.51734e-234	0.406546	0.865	0.453	1.40338e-229	Venous 1
COPS9	8.91414e-234	0.313526	0.772	0.346	1.91948e-229	Venous 1
EHD4	1.12028e-232	0.39307	0.748	0.338	2.4123e-228	Venous 1
POLR1D	4.27047e-231	0.298223	0.702	0.296	9.19561e-227	Venous 1
C19orf53	8.6684e-231	0.316267	0.765	0.345	1.86657e-226	Venous 1
CTNNAL1	3.38183e-230	0.38346	0.763	0.349	7.28209e-226	Venous 1
RBM8A	1.15583e-228	0.386575	0.832	0.407	2.48884e-224	Venous 1
COX7A2L	1.50264e-228	0.303857	0.721	0.311	3.23563e-224	Venous 1
NUAK1	7.21289e-228	0.481953	0.764	0.367	1.55315e-223	Venous 1
TAGLN2	7.42099e-228	0.570388	0.971	0.692	1.59796e-223	Venous 1
CLTA	1.20007e-225	0.403238	0.869	0.454	2.58411e-221	Venous 1
MARCKSL1	5.16694e-224	0.398113	0.674	0.294	1.1126e-219	Venous 1
TRMT112	9.9284e-224	0.374755	0.795	0.382	2.13788e-219	Venous 1
SNU13	1.51784e-223	0.340256	0.799	0.379	3.26836e-219	Venous 1
LAMTOR4	1.85797e-223	0.31532	0.781	0.357	4.00076e-219	Venous 1
SLCO2A1	4.42271e-223	0.26118	0.23	0.044	9.52342e-219	Venous 1
EPS8	3.50723e-222	0.338841	0.73	0.322	7.55211e-218	Venous 1
ARPC1A	3.83494e-222	0.259381	0.632	0.253	8.25778e-218	Venous 1
FAM110D	1.89134e-221	0.401619	0.603	0.247	4.07262e-217	Venous 1
SH3BGRL2	2.27503e-221	0.379187	0.722	0.326	4.89883e-217	Venous 1
EIF3M	4.9141e-221	0.27646	0.699	0.297	1.05815e-216	Venous 1
IFITM2	6.96433e-221	0.617386	0.986	0.789	1.49963e-216	Venous 1
FIS1	1.37342e-220	0.400245	0.894	0.483	2.95739e-216	Venous 1
BRK1	6.66377e-220	0.331661	0.798	0.377	1.43491e-215	Venous 1
TCEAL9	1.99786e-218	0.382787	0.641	0.271	4.30198e-214	Venous 1
FAM13C	2.49135e-218	0.28891	0.418	0.134	5.36463e-214	Venous 1
CYSTM1	5.97009e-218	0.302976	0.762	0.348	1.28554e-213	Venous 1
SET	1.30042e-215	0.450294	0.895	0.508	2.8002e-211	Venous 1
ARL2	3.08044e-215	0.338036	0.819	0.401	6.63311e-211	Venous 1
AKAP13	4.19672e-215	0.289653	0.736	0.327	9.03679e-211	Venous 1
TIPARP	5.06764e-215	0.285227	0.42	0.138	1.09121e-210	Venous 1
CCT4	4.09846e-214	0.262064	0.671	0.283	8.82521e-210	Venous 1
RBIS	6.85677e-214	0.354	0.762	0.356	1.47647e-209	Venous 1
SELENOW	3.21017e-213	0.580803	0.966	0.714	6.91245e-209	Venous 1
STC1	3.28868e-213	1.13606	0.288	0.075	7.08151e-209	Venous 1
SDCBP	6.65166e-213	0.483879	0.942	0.617	1.4323e-208	Venous 1
DDX21	6.12909e-212	0.324532	0.684	0.306	1.31978e-207	Venous 1
ENY2	8.63665e-209	0.397384	0.87	0.474	1.85973e-204	Venous 1
HLA-DRB1	1.71602e-208	0.678241	0.981	0.785	3.6951e-204	Venous 1
TOMM20	4.07202e-208	0.38373	0.86	0.458	8.76828e-204	Venous 1
ARRDC3	5.05245e-207	0.361807	0.5	0.189	1.08794e-202	Venous 1
RBM3	9.15932e-206	0.483775	0.922	0.577	1.97228e-201	Venous 1
TGFBR2	9.75795e-206	0.535474	0.965	0.689	2.10118e-201	Venous 1
CLIC1	8.94092e-205	0.471353	0.903	0.53	1.92525e-200	Venous 1
MIF	3.97054e-204	0.260868	0.64	0.27	8.54976e-200	Venous 1
HSPH1	2.47353e-203	0.267909	0.484	0.179	5.32626e-199	Venous 1
EDF1	9.09974e-203	0.445691	0.928	0.572	1.95945e-198	Venous 1
FCGRT	6.17613e-202	0.420181	0.88	0.493	1.32991e-197	Venous 1
TNFRSF1A	4.45512e-201	0.26807	0.67	0.293	9.5932e-197	Venous 1
IGFBP4	1.49177e-200	0.666884	0.973	0.771	3.21222e-196	Venous 1
S100A13	9.38984e-200	0.482226	0.912	0.559	2.02191e-195	Venous 1
H3-3A	1.10032e-199	0.460639	0.991	0.865	2.36931e-195	Venous 1
ADAMTS1	1.09075e-197	0.715711	0.71	0.375	2.34871e-193	Venous 1
BMX	5.97892e-197	0.265596	0.435	0.152	1.28744e-192	Venous 1
TMEM14C	1.17658e-196	0.300508	0.778	0.375	2.53354e-192	Venous 1
MZT2B	1.33662e-196	0.329514	0.817	0.414	2.87814e-192	Venous 1
SNRPB	1.34103e-196	0.256896	0.7	0.314	2.88764e-192	Venous 1
FILIP1L	7.22579e-196	0.502171	0.761	0.394	1.55593e-191	Venous 1
ECSCR	4.07144e-194	0.462812	0.919	0.565	8.76704e-190	Venous 1
MIDN	9.14573e-194	0.386379	0.679	0.317	1.96935e-189	Venous 1
ETS2	9.8127e-193	0.517882	0.901	0.565	2.11297e-188	Venous 1
PLSCR4	2.41211e-192	0.257857	0.62	0.263	5.194e-188	Venous 1
BACE2	2.8518e-192	0.291583	0.698	0.317	6.14078e-188	Venous 1
VAMP8	1.16687e-191	0.294621	0.365	0.119	2.51263e-187	Venous 1
ATF4	2.41365e-191	0.377312	0.836	0.443	5.19732e-187	Venous 1
MMP28	2.04286e-190	0.257835	0.654	0.285	4.39889e-186	Venous 1
PNRC1	3.31458e-190	0.481616	0.969	0.716	7.13729e-186	Venous 1
DNAJB4	1.4158e-189	0.27115	0.626	0.274	3.04864e-185	Venous 1
LMCD1	3.51955e-188	0.44451	0.857	0.491	7.57864e-184	Venous 1
PFN1	1.07884e-187	0.446672	0.917	0.571	2.32307e-183	Venous 1
STING1	3.91718e-187	0.283178	0.702	0.32	8.43486e-183	Venous 1
HSPB1	1.2005e-186	0.451837	0.966	0.714	2.58505e-182	Venous 1
ZNF706	3.72192e-186	0.30431	0.779	0.385	8.01441e-182	Venous 1
SSR4	8.39493e-185	0.380385	0.851	0.456	1.80768e-180	Venous 1
NOP10	1.12914e-184	0.262394	0.779	0.384	2.43137e-180	Venous 1
POLR2L	1.20274e-183	0.370061	0.886	0.513	2.58987e-179	Venous 1
COX4I1	1.21857e-183	0.424357	0.943	0.637	2.62395e-179	Venous 1
TMA7	2.26369e-182	0.424096	0.938	0.604	4.87441e-178	Venous 1
SELENOM	1.41863e-181	0.259848	0.645	0.285	3.05474e-177	Venous 1
ZFAND5	3.79267e-181	0.39298	0.8	0.437	8.16676e-177	Venous 1
PEBP1	3.07137e-180	0.285548	0.848	0.451	6.61359e-176	Venous 1
HSPA8	6.44458e-180	0.584062	0.924	0.609	1.38771e-175	Venous 1
MYL6	1.28386e-179	0.486451	0.991	0.841	2.76453e-175	Venous 1
SRSF9	2.50207e-178	0.260061	0.707	0.332	5.38771e-174	Venous 1
BMP4	2.90311e-178	0.309992	0.35	0.115	6.25126e-174	Venous 1
C4orf3	2.30253e-177	0.287954	0.85	0.445	4.95805e-173	Venous 1
ZNHIT1	1.3306e-176	0.2602	0.749	0.365	2.86517e-172	Venous 1
CALCRL	1.97108e-176	0.41203	0.828	0.446	4.24433e-172	Venous 1
NEDD8	3.22015e-176	0.300008	0.848	0.449	6.93395e-172	Venous 1
SEC61B	6.33317e-176	0.28664	0.823	0.417	1.36372e-171	Venous 1
RAB11A	6.87416e-176	0.363907	0.875	0.49	1.48021e-171	Venous 1
SYF2	3.66861e-175	0.281673	0.811	0.413	7.89962e-171	Venous 1
PGK1	3.56002e-173	0.260365	0.759	0.372	7.6658e-169	Venous 1
VAMP3	1.20592e-172	0.257931	0.74	0.359	2.59672e-168	Venous 1
PRDX1	5.4679e-171	0.402688	0.947	0.613	1.1774e-166	Venous 1
AQP1	4.39705e-169	0.341186	0.983	0.676	9.46816e-165	Venous 1
LRRFIP1	6.61053e-169	0.490115	0.95	0.673	1.42345e-164	Venous 1
H4C3	2.14951e-168	0.348795	0.83	0.449	4.62855e-164	Venous 1
PSMB8	6.91514e-164	0.299251	0.85	0.468	1.48904e-159	Venous 1
CTSZ	2.22118e-163	0.298743	0.746	0.377	4.78287e-159	Venous 1
KDELR1	5.40077e-163	0.255044	0.759	0.376	1.16295e-158	Venous 1
NDRG1	1.10214e-161	0.386057	0.867	0.509	2.37324e-157	Venous 1
MCL1	7.79044e-161	0.295989	0.827	0.467	1.67751e-156	Venous 1
S100A11	1.20497e-160	0.479475	0.96	0.686	2.59466e-156	Venous 1
PPDPF	1.7152e-160	0.327449	0.914	0.57	3.69334e-156	Venous 1
HLA-DMA	1.02524e-158	0.316793	0.839	0.466	2.20764e-154	Venous 1
EID1	1.10083e-157	0.371149	0.956	0.652	2.37041e-153	Venous 1
INSIG1	2.31136e-157	0.29681	0.344	0.12	4.97705e-153	Venous 1
ATP5F1E	3.60995e-157	0.291795	0.987	0.8	7.7733e-153	Venous 1
CLEC2B	4.2773e-157	0.284614	0.768	0.397	9.21032e-153	Venous 1
NRN1	1.56664e-156	0.369179	0.879	0.533	3.37345e-152	Venous 1
SOD1	3.15397e-156	0.300911	0.862	0.49	6.79145e-152	Venous 1
ARL6IP4	8.14606e-156	0.257983	0.857	0.47	1.75409e-151	Venous 1
NCL	1.84533e-155	0.351873	0.916	0.563	3.97355e-151	Venous 1
HES1	1.24364e-154	0.718488	0.636	0.328	2.67792e-150	Venous 1
UQCRB	2.19137e-154	0.280913	0.974	0.71	4.71867e-150	Venous 1
SEM1	2.36092e-153	0.268008	0.87	0.481	5.08377e-149	Venous 1
SUMO2	1.018e-152	0.358533	0.962	0.66	2.19206e-148	Venous 1
RALGDS	1.8417e-152	0.252668	0.531	0.233	3.96574e-148	Venous 1
DDX3X	4.01956e-151	0.296656	0.913	0.608	8.65532e-147	Venous 1
CHCHD2	6.27761e-151	0.3346	0.949	0.631	1.35176e-146	Venous 1
SESN3	1.66496e-150	0.271737	0.565	0.258	3.58516e-146	Venous 1
SEPTIN10	2.18529e-150	0.264678	0.744	0.383	4.70558e-146	Venous 1
HNRNPF	6.73415e-150	0.263649	0.753	0.389	1.45006e-145	Venous 1
UBE2D3	1.22834e-149	0.320789	0.89	0.543	2.64498e-145	Venous 1
MCTP1	3.75858e-148	0.250703	0.733	0.376	8.09336e-144	Venous 1
PTGIS	1.28999e-146	0.304373	0.286	0.094	2.77773e-142	Venous 1
SLC25A3	2.05759e-146	0.299894	0.91	0.567	4.43061e-142	Venous 1
ATP5MG	1.54621e-145	0.264632	0.875	0.515	3.32945e-141	Venous 1
CSRP2	6.35362e-145	0.334227	0.509	0.23	1.36813e-140	Venous 1
RCAN1	2.61965e-143	0.327433	0.33	0.121	5.6409e-139	Venous 1
EDN1	3.74976e-143	0.857794	0.594	0.304	8.07436e-139	Venous 1
YBX3	4.82604e-142	0.269189	0.988	0.871	1.03919e-137	Venous 1
CD320	7.95653e-141	0.30631	0.652	0.323	1.71328e-136	Venous 1
ANXA1	5.67169e-140	0.434754	0.936	0.655	1.22129e-135	Venous 1
TSPAN7	2.31151e-139	0.303689	0.872	0.519	4.97738e-135	Venous 1
TUBB	8.48769e-138	0.325186	0.872	0.516	1.82765e-133	Venous 1
YWHAE	2.14914e-137	0.323368	0.915	0.591	4.62775e-133	Venous 1
CCL2	7.54401e-137	1.1472	0.439	0.203	1.62445e-132	Venous 1
HLA-DQB1	1.85717e-135	0.261057	0.799	0.446	3.99904e-131	Venous 1
MYADM	2.27029e-134	0.312339	0.612	0.307	4.88862e-130	Venous 1
SPRY1	1.14609e-133	0.635613	0.74	0.456	2.46788e-129	Venous 1
BTG1	6.25235e-133	0.483612	0.977	0.788	1.34632e-128	Venous 1
GLA	1.99112e-132	0.306356	0.249	0.079	4.28747e-128	Venous 1
SQSTM1	1.53852e-128	0.357655	0.899	0.567	3.31289e-124	Venous 1
PDLIM1	1.40923e-126	0.313331	0.91	0.596	3.03449e-122	Venous 1
SERPINE1	2.49213e-126	0.517373	0.2	0.057	5.36631e-122	Venous 1
TUBA1B	4.12688e-125	0.326658	0.916	0.603	8.8864e-121	Venous 1
DYNLL1	2.6878e-124	0.291413	0.929	0.612	5.78765e-120	Venous 1
CIRBP	1.27048e-123	0.313539	0.936	0.625	2.73572e-119	Venous 1
IFI16	1.28217e-121	0.361415	0.932	0.667	2.7609e-117	Venous 1
HSP90AA1	1.65897e-119	0.34867	0.977	0.769	3.57226e-115	Venous 1
TSC22D3	5.09982e-114	0.308517	0.838	0.521	1.09815e-109	Venous 1
ACTB	8.33468e-114	0.360616	0.995	0.887	1.79471e-109	Venous 1
NASP	1.01961e-112	0.270374	0.834	0.505	2.19552e-108	Venous 1
CD63	1.08179e-111	0.354342	0.978	0.767	2.32941e-107	Venous 1
MYL12B	2.71181e-111	0.310857	0.975	0.737	5.83933e-107	Venous 1
HLA-DRB5	1.66329e-109	0.462524	0.857	0.582	3.58155e-105	Venous 1
TPM4	1.3281e-106	0.268874	0.918	0.626	2.8598e-102	Venous 1
ANXA2	1.87125e-106	0.266199	0.966	0.729	4.02937e-102	Venous 1
MORF4L1	2.76973e-105	0.263826	0.934	0.648	5.96406e-101	Venous 1
KLF9	9.29403e-105	0.261166	0.862	0.547	2.00128e-100	Venous 1
KCTD12	7.2618e-98	0.260632	0.942	0.683	1.56368e-93	Venous 1
TMOD3	1.3546e-97	0.264843	0.894	0.598	2.91685e-93	Venous 1
CYP1B1	6.52168e-96	0.583451	0.388	0.192	1.40431e-91	Venous 1
TAGLN	2.64223e-94	0.638866	0.597	0.34	5.68952e-90	Venous 1
SRSF7	2.41616e-91	0.278996	0.874	0.575	5.20272e-87	Venous 1
HNRNPU	3.06192e-83	0.379424	0.923	0.694	6.59323e-79	Venous 1
IGFBP7	8.24419e-80	0.351911	0.989	0.881	1.77522e-75	Venous 1
ZFP36L1	2.27339e-69	0.448498	0.959	0.801	4.8953e-65	Venous 1
CPE	6.299e-57	0.285268	0.217	0.102	1.35636e-52	Venous 1
CXCL8	9.80065e-53	0.283451	0.202	0.092	2.11037e-48	Venous 1
ITM2A	3.20907e-48	0.25369	0.948	0.755	6.91009e-44	Venous 1
G0S2	1.38143e-46	0.365184	0.267	0.141	2.97464e-42	Venous 1
TM4SF1	1.23464e-44	0.29286	0.971	0.825	2.65856e-40	Venous 1
IGKC	8.65035e-42	1.09009	0.284	0.152	1.86268e-37	Venous 1
POSTN	0	2.26495	0.789	0.232	0	Venous 2
CLU	0	2.21505	0.902	0.507	0	Venous 2
PLAT	0	1.99699	0.897	0.333	0	Venous 2
ACKR1	0	1.42753	0.914	0.255	0	Venous 2
PLVAP	0	1.40916	0.907	0.382	0	Venous 2
IL6ST	0	1.36924	0.947	0.706	0	Venous 2
LYST	0	1.28152	0.779	0.344	0	Venous 2
C7	0	1.23429	0.412	0.101	0	Venous 2
CCL14	0	1.17185	0.715	0.258	0	Venous 2
CTSC	0	1.14486	0.659	0.246	0	Venous 2
IL1R1	0	1.06527	0.728	0.303	0	Venous 2
TGFBR3	0	1.06235	0.744	0.301	0	Venous 2
ACTN1	0	1.03117	0.803	0.406	0	Venous 2
PRCP	0	0.995421	0.772	0.362	0	Venous 2
ADGRG6	0	0.953539	0.487	0.113	0	Venous 2
PDIA5	0	0.882698	0.643	0.244	0	Venous 2
CPXM2	0	0.863946	0.514	0.157	0	Venous 2
EPB41L3	0	0.817364	0.512	0.162	0	Venous 2
MLPH	0	0.747325	0.457	0.126	0	Venous 2
MYOF	4.91584e-299	0.790936	0.556	0.204	1.05853e-294	Venous 2
AKR1C1	1.04179e-295	1.14555	0.596	0.235	2.24329e-291	Venous 2
ITGB4	6.36021e-295	0.838472	0.655	0.279	1.36954e-290	Venous 2
OLFM1	9.21471e-293	0.886074	0.625	0.245	1.9842e-288	Venous 2
PERP	3.09742e-292	0.899639	0.624	0.25	6.66968e-288	Venous 2
SULF1	2.70089e-290	0.816667	0.466	0.144	5.81582e-286	Venous 2
TFPI	8.08177e-289	0.439654	0.708	0.294	1.74025e-284	Venous 2
NET1	5.24259e-285	1.00384	0.624	0.269	1.12889e-280	Venous 2
LPCAT4	3.36618e-282	0.737831	0.53	0.193	7.2484e-278	Venous 2
SELP	5.08874e-265	0.706753	0.383	0.106	1.09576e-260	Venous 2
RAMP3	2.84033e-263	0.87114	0.774	0.394	6.11608e-259	Venous 2
PECAM1	1.80935e-247	0.934785	0.985	0.878	3.89608e-243	Venous 2
PRSS23	1.0305e-242	1.00776	0.624	0.292	2.21897e-238	Venous 2
CNN3	6.40111e-242	0.70046	0.758	0.368	1.37835e-237	Venous 2
NOSTRIN	7.25673e-228	0.757983	0.752	0.394	1.56259e-223	Venous 2
LRRC1	8.24633e-221	0.629202	0.437	0.158	1.77568e-216	Venous 2
ADIRF	5.80067e-220	0.936709	0.965	0.769	1.24906e-215	Venous 2
DIXDC1	8.15693e-220	0.605614	0.434	0.153	1.75643e-215	Venous 2
TGFBR2	4.94672e-218	0.798603	0.944	0.708	1.06518e-213	Venous 2
NR2F2	4.97083e-217	0.687004	0.71	0.35	1.07037e-212	Venous 2
LFNG	6.40227e-217	0.631899	0.431	0.154	1.3786e-212	Venous 2
FBLN2	1.22286e-210	0.775766	0.699	0.368	2.63318e-206	Venous 2
MT-ND4L	2.9375e-207	0.776232	0.889	0.653	6.32532e-203	Venous 2
PLCXD3	3.94953e-203	0.661763	0.363	0.115	8.50452e-199	Venous 2
LHX6	1.05754e-197	0.591518	0.409	0.148	2.27719e-193	Venous 2
AKR1C2	9.82387e-189	0.664591	0.398	0.143	2.11537e-184	Venous 2
MGP	2.27711e-185	1.2392	0.881	0.639	4.9033e-181	Venous 2
PPL	6.81974e-184	0.520872	0.329	0.106	1.4685e-179	Venous 2
ITPR1	2.30992e-180	0.607072	0.533	0.248	4.97395e-176	Venous 2
PGM5	7.21733e-179	0.619372	0.564	0.273	1.55411e-174	Venous 2
SEMA3E	2.97848e-178	0.504837	0.313	0.098	6.41356e-174	Venous 2
AQP1	1.02157e-177	0.601772	0.981	0.693	2.19975e-173	Venous 2
NRP2	1.10296e-177	0.4445	0.613	0.297	2.37501e-173	Venous 2
IL33	6.63686e-172	0.654373	0.685	0.368	1.42912e-167	Venous 2
AHNAK2	2.95167e-166	0.568871	0.389	0.152	6.35583e-162	Venous 2
TSHZ2	2.19387e-165	0.594925	0.68	0.367	4.72406e-161	Venous 2
MYH9	3.04328e-160	0.743457	0.939	0.762	6.5531e-156	Venous 2
TSPAN7	3.90104e-160	0.682815	0.815	0.548	8.4001e-156	Venous 2
TLL1	2.43296e-157	0.434422	0.297	0.098	5.23889e-153	Venous 2
ADGRA2	7.74841e-155	0.527995	0.48	0.228	1.66846e-150	Venous 2
PRXL2A	5.5849e-154	0.598864	0.656	0.371	1.2026e-149	Venous 2
HAPLN3	1.01105e-152	0.452838	0.363	0.14	2.17709e-148	Venous 2
MT-ATP8	6.23156e-150	0.648896	0.684	0.412	1.34184e-145	Venous 2
SNCG	2.02204e-149	0.604872	0.733	0.44	4.35406e-145	Venous 2
CALCRL	1.78437e-148	0.750611	0.747	0.481	3.84228e-144	Venous 2
MMP28	1.63538e-147	0.549776	0.59	0.316	3.52146e-143	Venous 2
TMEM273	1.7943e-147	0.535941	0.458	0.215	3.86367e-143	Venous 2
RASA4B	6.94668e-146	0.378896	0.269	0.087	1.49583e-141	Venous 2
PRKAG2	2.4044e-145	0.415825	0.421	0.185	5.1774e-141	Venous 2
ITGA5	5.28214e-145	0.60716	0.598	0.337	1.1374e-140	Venous 2
ABCG2	5.3537e-140	0.353597	0.237	0.071	1.15281e-135	Venous 2
DAAM1	3.09773e-138	0.721879	0.621	0.362	6.67034e-134	Venous 2
NFE2L1	1.20492e-137	0.558359	0.69	0.436	2.59456e-133	Venous 2
CMIP	8.67406e-136	0.536983	0.594	0.328	1.86778e-131	Venous 2
TIMP1	1.86426e-135	0.605427	0.633	0.349	4.01432e-131	Venous 2
F2R	8.19478e-135	0.47274	0.395	0.175	1.76458e-130	Venous 2
MYRIP	1.05076e-134	0.436378	0.381	0.161	2.2626e-130	Venous 2
LRRFIP1	1.01098e-130	0.584355	0.909	0.695	2.17695e-126	Venous 2
BMX	4.0397e-129	0.569677	0.392	0.175	8.69868e-125	Venous 2
PCDH19	5.6416e-129	0.458066	0.383	0.167	1.21481e-124	Venous 2
DUSP23	5.73362e-129	0.519038	0.581	0.314	1.23462e-124	Venous 2
SCARB1	1.52356e-127	0.454839	0.331	0.134	3.28068e-123	Venous 2
RASA4	1.96237e-127	0.308727	0.216	0.064	4.22556e-123	Venous 2
SPHK1	2.18777e-126	0.439096	0.358	0.153	4.71093e-122	Venous 2
ENTPD1	4.1535e-126	0.508631	0.499	0.259	8.94374e-122	Venous 2
NPDC1	3.30752e-125	0.539454	0.862	0.61	7.12209e-121	Venous 2
ZNF521	8.37649e-125	0.430963	0.358	0.155	1.80371e-120	Venous 2
CYSLTR1	1.51945e-123	0.421169	0.294	0.111	3.27182e-119	Venous 2
DOCK11	1.63231e-123	0.379835	0.28	0.103	3.51486e-119	Venous 2
EDN1	6.94776e-123	1.00596	0.566	0.325	1.49606e-118	Venous 2
NACA	1.70905e-122	0.502554	0.975	0.813	3.6801e-118	Venous 2
TNFRSF1A	1.03534e-119	0.540125	0.564	0.331	2.2294e-115	Venous 2
SH3BP5	4.91473e-119	0.488314	0.622	0.362	1.05829e-114	Venous 2
CST3	1.59468e-117	0.623971	0.957	0.807	3.43383e-113	Venous 2
MATN2	2.06459e-117	0.327805	0.218	0.068	4.44569e-113	Venous 2
ELN	9.17068e-117	0.463478	0.412	0.198	1.97472e-112	Venous 2
SERPINB1	1.26118e-116	0.387304	0.594	0.333	2.71569e-112	Venous 2
NUAK1	5.03588e-115	0.609316	0.655	0.408	1.08438e-110	Venous 2
STARD9	4.85731e-114	0.475928	0.586	0.342	1.04592e-109	Venous 2
NCOA7	7.68935e-114	0.52914	0.721	0.461	1.65575e-109	Venous 2
MET	9.77617e-114	0.449647	0.421	0.207	2.1051e-109	Venous 2
SCARA3	3.16332e-112	0.313959	0.211	0.066	6.81157e-108	Venous 2
PTGIS	8.09019e-112	0.464021	0.279	0.105	1.74206e-107	Venous 2
LRIG1	1.19134e-110	0.420062	0.396	0.191	2.56532e-106	Venous 2
FZD4	1.96945e-109	0.504222	0.675	0.44	4.24083e-105	Venous 2
ARL4A	2.05821e-109	0.405816	0.707	0.444	4.43194e-105	Venous 2
ZFYVE21	2.49223e-109	0.479404	0.542	0.318	5.36652e-105	Venous 2
EHD4	3.59308e-109	0.545774	0.618	0.383	7.73697e-105	Venous 2
TSPAN12	6.34076e-109	0.432531	0.371	0.176	1.36536e-104	Venous 2
IGFBP7	1.30063e-106	0.473269	0.99	0.887	2.80064e-102	Venous 2
FLNA	2.70533e-106	0.539391	0.67	0.44	5.82539e-102	Venous 2
NPC2	1.29783e-105	0.545464	0.738	0.498	2.79462e-101	Venous 2
METTL7A	1.57472e-105	0.463921	0.628	0.395	3.39084e-101	Venous 2
PREX2	1.25591e-102	0.451703	0.698	0.467	2.70434e-98	Venous 2
LMO2	1.70925e-101	0.390804	0.61	0.365	3.68053e-97	Venous 2
PKP4	8.4617e-101	0.441403	0.572	0.337	1.82206e-96	Venous 2
LIMS1	4.97496e-100	0.427766	0.698	0.444	1.07126e-95	Venous 2
SLC8A1	1.87371e-99	0.335872	0.272	0.11	4.03467e-95	Venous 2
BCAM	7.72746e-98	0.480256	0.879	0.681	1.66395e-93	Venous 2
PLCG2	2.83819e-97	0.653211	0.909	0.77	6.11148e-93	Venous 2
CTNNAL1	2.81218e-94	0.494038	0.621	0.396	6.05547e-90	Venous 2
PARM1	1.64645e-92	0.292573	0.207	0.073	3.5453e-88	Venous 2
SNTB2	5.1233e-92	0.461853	0.542	0.323	1.1032e-87	Venous 2
MYO5C	7.60368e-90	0.416831	0.505	0.299	1.6373e-85	Venous 2
CCN2	2.83363e-89	1.35822	0.549	0.349	6.10165e-85	Venous 2
ITGA2	3.52407e-88	0.316717	0.263	0.11	7.58838e-84	Venous 2
PBX1	1.04116e-86	0.408392	0.475	0.277	2.24192e-82	Venous 2
JAM2	2.66537e-84	0.390088	0.863	0.64	5.73935e-80	Venous 2
MRTFB	1.15423e-83	0.463545	0.716	0.498	2.4854e-79	Venous 2
ADGRL2	8.87046e-83	0.299759	0.306	0.144	1.91008e-78	Venous 2
RASSF9	1.74396e-82	0.373334	0.37	0.193	3.75527e-78	Venous 2
MALL	2.78565e-82	0.370024	0.458	0.266	5.99834e-78	Venous 2
PLEKHA7	2.99489e-82	0.263605	0.208	0.079	6.44891e-78	Venous 2
CELF2	5.39644e-82	0.285895	0.362	0.185	1.16202e-77	Venous 2
WLS	9.76398e-82	0.269536	0.267	0.118	2.10248e-77	Venous 2
GPM6A	1.20749e-81	0.318089	0.221	0.085	2.60009e-77	Venous 2
ALDH1A2	2.49458e-81	0.3081	0.261	0.115	5.37158e-77	Venous 2
ANXA4	3.77016e-81	0.367638	0.515	0.318	8.11828e-77	Venous 2
DOC2B	6.10957e-81	0.395438	0.429	0.244	1.31557e-76	Venous 2
LTC4S	3.91494e-80	0.385255	0.408	0.222	8.43003e-76	Venous 2
ATP8B1	3.87602e-78	0.344901	0.444	0.256	8.34622e-74	Venous 2
MT-ND6	8.8957e-78	0.512837	0.639	0.455	1.91551e-73	Venous 2
PIEZO1	1.08311e-77	0.297643	0.445	0.256	2.33226e-73	Venous 2
WWP1	2.27494e-77	0.341478	0.503	0.31	4.89862e-73	Venous 2
PLCB4	4.31025e-77	0.406999	0.56	0.359	9.28126e-73	Venous 2
FAM110D	7.53942e-77	0.334597	0.488	0.286	1.62346e-72	Venous 2
ASPH	4.26595e-76	0.33089	0.585	0.386	9.18587e-72	Venous 2
HSPG2	4.88325e-76	0.339383	0.928	0.769	1.05151e-71	Venous 2
EEF1B2	8.78346e-76	0.317781	0.9	0.698	1.89134e-71	Venous 2
LIFR	1.96661e-75	0.44777	0.939	0.79	4.23471e-71	Venous 2
ANP32B	2.0147e-75	0.411154	0.646	0.44	4.33825e-71	Venous 2
KLF8	4.08673e-75	0.305184	0.368	0.194	8.79996e-71	Venous 2
NHSL2	6.12789e-75	0.384874	0.452	0.271	1.31952e-70	Venous 2
MCAM	4.83935e-74	0.389955	0.591	0.384	1.04206e-69	Venous 2
LAMA3	1.75872e-72	0.29199	0.359	0.189	3.78705e-68	Venous 2
KLHL3	6.07226e-71	0.281839	0.329	0.169	1.30754e-66	Venous 2
ARL6IP5	4.55808e-70	0.332139	0.632	0.433	9.81491e-66	Venous 2
ZNF385D	6.52863e-70	0.395345	0.528	0.332	1.40581e-65	Venous 2
DSTN	1.6496e-69	0.365341	0.856	0.654	3.55208e-65	Venous 2
CPVL	1.96866e-69	0.27517	0.218	0.094	4.23913e-65	Venous 2
MPZL2	2.38034e-69	0.329741	0.264	0.127	5.12558e-65	Venous 2
LIMA1	2.55328e-69	0.289973	0.801	0.605	5.49797e-65	Venous 2
GIMAP7	9.718e-69	0.402162	0.945	0.825	2.09258e-64	Venous 2
ACACB	1.03667e-68	0.286988	0.502	0.309	2.23225e-64	Venous 2
LAMB2	1.96542e-68	0.326847	0.653	0.459	4.23213e-64	Venous 2
PDE2A	2.03624e-68	0.291892	0.526	0.329	4.38464e-64	Venous 2
MCTP1	2.98331e-68	0.369872	0.612	0.416	6.42397e-64	Venous 2
MAOA	5.35081e-68	0.281959	0.32	0.167	1.15219e-63	Venous 2
ACTG1	7.39136e-68	0.391772	0.96	0.831	1.59158e-63	Venous 2
NOP53	4.68741e-67	0.387427	0.781	0.573	1.00934e-62	Venous 2
METRNL	4.82376e-67	0.277435	0.256	0.121	1.0387e-62	Venous 2
HLA-DPA1	3.18012e-66	0.46073	0.937	0.769	6.84774e-62	Venous 2
FAM189A2	6.25052e-66	0.265173	0.246	0.113	1.34593e-61	Venous 2
DIPK2B	6.75427e-66	0.361152	0.709	0.521	1.4544e-61	Venous 2
ABCD4	1.55726e-65	0.287145	0.485	0.305	3.35324e-61	Venous 2
VPS13A	2.87216e-65	0.270492	0.432	0.258	6.18461e-61	Venous 2
ST6GAL1	3.46409e-64	0.321186	0.516	0.336	7.45923e-60	Venous 2
TESC	3.57317e-64	0.279426	0.254	0.122	7.69411e-60	Venous 2
ST13	8.15725e-64	0.339818	0.699	0.509	1.7565e-59	Venous 2
MYLK	1.69259e-63	0.298117	0.324	0.175	3.64466e-59	Venous 2
HLA-DQB1	2.32397e-63	0.421743	0.685	0.485	5.00421e-59	Venous 2
MINDY4	1.07781e-62	0.262194	0.22	0.099	2.32086e-58	Venous 2
CFH	2.26788e-62	0.255686	0.526	0.341	4.88343e-58	Venous 2
H1-3	3.86261e-62	0.340252	0.25	0.119	8.31736e-58	Venous 2
VCAN	1.48178e-61	0.288249	0.291	0.148	3.19073e-57	Venous 2
HRH1	4.79606e-61	0.287403	0.225	0.104	1.03274e-56	Venous 2
EIF3E	9.30222e-61	0.310505	0.828	0.612	2.00305e-56	Venous 2
ITGA10	1.27684e-60	0.254372	0.203	0.089	2.74943e-56	Venous 2
FKBP11	2.11354e-60	0.256578	0.26	0.129	4.5511e-56	Venous 2
RRBP1	6.3266e-60	0.285672	0.682	0.5	1.36231e-55	Venous 2
HLA-DRA	1.7917e-59	0.434026	0.963	0.822	3.85806e-55	Venous 2
CPE	1.96266e-59	0.868198	0.228	0.106	4.22619e-55	Venous 2
PIM3	6.19653e-59	0.351478	0.59	0.4	1.3343e-54	Venous 2
MIS18BP1	7.68972e-59	0.271169	0.457	0.286	1.65583e-54	Venous 2
CCDC47	2.41881e-57	0.297412	0.612	0.432	5.20842e-53	Venous 2
CFI	4.81212e-57	0.278585	0.399	0.245	1.03619e-52	Venous 2
C6orf141	2.92082e-56	0.279595	0.325	0.181	6.28939e-52	Venous 2
NCL	2.96591e-56	0.347979	0.782	0.605	6.38649e-52	Venous 2
FLI1	3.28138e-56	0.28964	0.582	0.403	7.06579e-52	Venous 2
CD109	5.1292e-56	0.305011	0.55	0.374	1.10447e-51	Venous 2
ECSCR	9.67679e-56	0.283958	0.803	0.604	2.0837e-51	Venous 2
COMMD6	1.25084e-55	0.344304	0.736	0.528	2.69343e-51	Venous 2
SLC41A3	3.37418e-55	0.252683	0.288	0.157	7.26563e-51	Venous 2
IGFBP4	3.81491e-55	0.401061	0.925	0.791	8.21465e-51	Venous 2
LDHA	7.28633e-55	0.271871	0.77	0.575	1.56896e-50	Venous 2
PLSCR4	1.09328e-54	0.291305	0.474	0.308	2.35417e-50	Venous 2
SPTAN1	1.91607e-54	0.329774	0.785	0.61	4.12588e-50	Venous 2
ZNF462	4.49185e-54	0.251957	0.313	0.176	9.6723e-50	Venous 2
BMP4	1.55184e-53	0.492197	0.267	0.143	3.34158e-49	Venous 2
SPTLC2	1.88309e-53	0.291924	0.565	0.397	4.05486e-49	Venous 2
AKR1C3	4.18651e-53	0.297691	0.624	0.435	9.0148e-49	Venous 2
ITPRID2	1.79577e-52	0.271185	0.564	0.396	3.86684e-48	Venous 2
HIPK3	4.48023e-52	0.274952	0.666	0.488	9.64727e-48	Venous 2
SEMA6A	5.3801e-52	0.26421	0.633	0.452	1.1585e-47	Venous 2
LMNA	6.24029e-52	0.285306	0.782	0.594	1.34372e-47	Venous 2
MAN1A1	6.59505e-52	0.251376	0.43	0.276	1.42011e-47	Venous 2
SLC3A2	1.08784e-51	0.280421	0.477	0.316	2.34245e-47	Venous 2
GUK1	1.20409e-51	0.303028	0.833	0.631	2.59278e-47	Venous 2
ATP11C	2.70364e-51	0.250005	0.291	0.163	5.82175e-47	Venous 2
LARS1	4.69687e-51	0.275533	0.516	0.352	1.01138e-46	Venous 2
HLA-DQA1	6.14494e-51	0.390458	0.528	0.359	1.32319e-46	Venous 2
ENG	6.17535e-51	0.267842	0.887	0.722	1.32974e-46	Venous 2
MCFD2	1.75599e-50	0.263384	0.455	0.305	3.78118e-46	Venous 2
PIK3C2A	5.23132e-50	0.288909	0.682	0.515	1.12646e-45	Venous 2
PTMS	1.60903e-49	0.302088	0.827	0.637	3.46472e-45	Venous 2
LEPR	2.57789e-49	0.287676	0.377	0.233	5.55098e-45	Venous 2
EBPL	4.29262e-49	0.2777	0.41	0.265	9.2433e-45	Venous 2
LRP5	9.19647e-49	0.250662	0.337	0.2	1.98028e-44	Venous 2
CRIM1	1.34345e-48	0.398709	0.738	0.587	2.89285e-44	Venous 2
HEG1	2.55386e-48	0.361981	0.708	0.546	5.49924e-44	Venous 2
SULF2	4.94812e-48	0.251732	0.698	0.532	1.06548e-43	Venous 2
AKAP13	5.13679e-48	0.279448	0.543	0.382	1.10611e-43	Venous 2
BACE2	4.16484e-47	0.290085	0.523	0.368	8.96816e-43	Venous 2
CCDC69	6.91465e-47	0.254972	0.541	0.381	1.48893e-42	Venous 2
TM9SF3	9.63898e-47	0.256682	0.652	0.494	2.07556e-42	Venous 2
FLNB	1.38512e-46	0.250162	0.751	0.583	2.98257e-42	Venous 2
ECE1	3.1575e-46	0.259266	0.748	0.581	6.79904e-42	Venous 2
BMPR2	1.76729e-45	0.317358	0.709	0.544	3.80551e-41	Venous 2
HMGN3	2.3044e-45	0.30024	0.609	0.455	4.96207e-41	Venous 2
IFI16	2.80739e-45	0.303263	0.853	0.695	6.04515e-41	Venous 2
CTSS	7.18965e-45	0.263321	0.436	0.293	1.54815e-40	Venous 2
TMOD3	8.50109e-45	0.303588	0.801	0.63	1.83054e-40	Venous 2
FOXP1	9.50146e-45	0.313582	0.806	0.647	2.04595e-40	Venous 2
STING1	1.78831e-44	0.265097	0.528	0.371	3.85076e-40	Venous 2
CAST	4.51442e-44	0.281779	0.875	0.732	9.7209e-40	Venous 2
HTRA1	1.10352e-43	0.266828	0.358	0.228	2.37621e-39	Venous 2
PTTG1IP	2.76731e-43	0.277755	0.736	0.585	5.95885e-39	Venous 2
PLSCR1	3.76297e-43	0.25099	0.691	0.523	8.1028e-39	Venous 2
IL13RA1	9.30905e-43	0.264146	0.361	0.232	2.00452e-38	Venous 2
ADAM15	1.50866e-42	0.257647	0.757	0.592	3.2486e-38	Venous 2
GASK1B	1.56339e-42	0.267232	0.499	0.346	3.36645e-38	Venous 2
TSPO	1.7585e-42	0.25422	0.578	0.408	3.78658e-38	Venous 2
GIMAP4	7.71251e-42	0.276839	0.867	0.707	1.66074e-37	Venous 2
TMEM255B	1.0914e-41	0.250723	0.301	0.183	2.35011e-37	Venous 2
KTN1	6.10037e-40	0.25284	0.89	0.744	1.31359e-35	Venous 2
FNBP1L	6.99157e-40	0.268691	0.579	0.429	1.50549e-35	Venous 2
FN1	8.32217e-40	0.737523	0.656	0.525	1.79201e-35	Venous 2
PDCD4	3.4853e-39	0.262942	0.583	0.438	7.5049e-35	Venous 2
ERRFI1	4.79072e-38	0.269161	0.259	0.149	1.03159e-33	Venous 2
ETS2	8.62151e-38	0.251074	0.774	0.605	1.85647e-33	Venous 2
LMCD1	1.42815e-37	0.253074	0.703	0.537	3.07523e-33	Venous 2
CD151	2.09871e-37	0.254932	0.694	0.545	4.51916e-33	Venous 2
COL15A1	3.4228e-37	0.440676	0.641	0.503	7.37032e-33	Venous 2
ADGRL4	1.77512e-30	0.261697	0.894	0.757	3.82237e-26	Venous 2
HYAL2	7.65013e-27	0.308301	0.691	0.574	1.6473e-22	Venous 2
HLA-DRB1	3.14567e-24	0.327616	0.933	0.803	6.77356e-20	Venous 2
GBP4	2.3348e-14	0.25041	0.714	0.593	5.02753e-10	Venous 2
FABP4	0	2.10998	0.982	0.784	0	Capillary 1
RGCC	0	2.05385	0.777	0.369	0	Capillary 1
SLC9A3R2	0	1.90132	0.936	0.734	0	Capillary 1
LGALS1	0	1.75044	0.937	0.682	0	Capillary 1
RHOB	0	1.59305	0.881	0.676	0	Capillary 1
IGF2	0	1.52075	0.625	0.253	0	Capillary 1
FABP5	0	1.39528	0.968	0.827	0	Capillary 1
BST2	0	1.36494	0.953	0.705	0	Capillary 1
RNASE1	0	1.34042	0.969	0.81	0	Capillary 1
IFI27	0	1.33579	0.993	0.873	0	Capillary 1
PPP1R14A	0	1.28765	0.695	0.22	0	Capillary 1
LGALS3	0	1.25939	0.978	0.862	0	Capillary 1
SOX17	0	1.23985	0.636	0.279	0	Capillary 1
TMEM88	0	1.21315	0.826	0.496	0	Capillary 1
IL32	0	1.20503	0.704	0.355	0	Capillary 1
JUN	0	1.20301	0.922	0.782	0	Capillary 1
CA4	0	1.15002	0.52	0.176	0	Capillary 1
ANXA3	0	1.07458	0.794	0.478	0	Capillary 1
TCF15	0	1.05889	0.619	0.231	0	Capillary 1
SRGN	0	1.04059	0.909	0.716	0	Capillary 1
TIMP4	0	0.981728	0.528	0.153	0	Capillary 1
RAMP2	0	0.964761	0.938	0.766	0	Capillary 1
MGLL	0	0.963186	0.921	0.784	0	Capillary 1
ICAM2	0	0.915844	0.833	0.587	0	Capillary 1
GPIHBP1	0	0.738035	0.665	0.28	0	Capillary 1
CD36	0	0.586489	0.894	0.528	0	Capillary 1
STXBP6	1.01958e-301	0.625693	0.478	0.156	2.19546e-297	Capillary 1
TCIM	7.82985e-296	0.996943	0.69	0.36	1.686e-291	Capillary 1
HSPA1B	5.49324e-276	1.62094	0.657	0.371	1.18286e-271	Capillary 1
PHACTR2	2.78613e-266	0.950202	0.823	0.623	5.99938e-262	Capillary 1
CXCL12	3.02156e-263	0.869176	0.842	0.584	6.50634e-259	Capillary 1
CDKN1C	1.40596e-262	0.991687	0.761	0.48	3.02746e-258	Capillary 1
CXCL2	3.26967e-260	1.59818	0.585	0.303	7.04058e-256	Capillary 1
CLIC5	1.9329e-259	0.621263	0.58	0.244	4.16212e-255	Capillary 1
ISOC1	2.71999e-259	0.557625	0.403	0.133	5.85694e-255	Capillary 1
RHOC	2.62621e-253	0.85242	0.802	0.58	5.65502e-249	Capillary 1
CD300LG	4.05711e-253	0.622535	0.457	0.159	8.73617e-249	Capillary 1
HSPA1A	6.49638e-252	1.6986	0.757	0.533	1.39887e-247	Capillary 1
MT2A	1.01518e-240	1.70891	0.872	0.7	2.18598e-236	Capillary 1
TSPAN13	1.37368e-240	0.700558	0.597	0.302	2.95795e-236	Capillary 1
MYL6	1.49333e-240	0.753188	0.966	0.84	3.21559e-236	Capillary 1
GYPC	1.11249e-239	0.77116	0.692	0.404	2.39552e-235	Capillary 1
SLC14A1	1.37003e-236	0.644129	0.291	0.074	2.95008e-232	Capillary 1
RBP1	6.60251e-236	0.633012	0.346	0.109	1.42172e-231	Capillary 1
RBP7	2.05871e-234	1.25684	0.722	0.487	4.43303e-230	Capillary 1
IER2	7.05792e-234	1.04406	0.816	0.575	1.51978e-229	Capillary 1
MSX1	1.43266e-233	0.536538	0.302	0.083	3.08496e-229	Capillary 1
WARS1	5.90694e-230	0.816307	0.772	0.526	1.27194e-225	Capillary 1
CAV2	1.45758e-229	0.746493	0.876	0.723	3.1386e-225	Capillary 1
AIF1L	1.59721e-229	0.616732	0.514	0.225	3.43927e-225	Capillary 1
DUSP1	4.62417e-229	1.02	0.843	0.622	9.95723e-225	Capillary 1
FAM107A	2.41736e-228	0.892566	0.627	0.355	5.2053e-224	Capillary 1
ZFP36	5.14104e-228	0.835659	0.865	0.638	1.10702e-223	Capillary 1
RRAS	1.55142e-223	0.728832	0.58	0.321	3.34066e-219	Capillary 1
FMO2	4.22456e-222	0.848935	0.691	0.404	9.09674e-218	Capillary 1
RAC1	4.44712e-219	0.769715	0.887	0.728	9.57598e-215	Capillary 1
SOX18	1.0982e-217	0.953328	0.799	0.575	2.36475e-213	Capillary 1
LAP3	6.56394e-210	0.726692	0.836	0.662	1.41341e-205	Capillary 1
TSC22D1	2.24168e-209	1.03489	0.77	0.569	4.82701e-205	Capillary 1
IFITM2	3.81054e-207	0.778206	0.943	0.791	8.20525e-203	Capillary 1
SOCS3	6.76881e-205	0.771668	0.748	0.453	1.45753e-200	Capillary 1
HIPK2	1.21355e-202	0.661465	0.595	0.314	2.61313e-198	Capillary 1
TBX3	2.43411e-198	0.566483	0.384	0.141	5.24136e-194	Capillary 1
LPL	2.58234e-194	0.542838	0.418	0.161	5.56056e-190	Capillary 1
REEP2	2.79316e-194	0.47579	0.275	0.077	6.0145e-190	Capillary 1
FAM89A	1.80383e-185	0.563996	0.43	0.189	3.88419e-181	Capillary 1
CTNNBIP1	2.01725e-184	0.604295	0.481	0.236	4.34375e-180	Capillary 1
C11orf96	2.31341e-183	1.79488	0.48	0.26	4.98147e-179	Capillary 1
UBB	4.2877e-183	0.719355	0.876	0.717	9.23271e-179	Capillary 1
C12orf57	1.08101e-182	0.73433	0.666	0.436	2.32773e-178	Capillary 1
PAPSS2	8.58901e-178	0.397007	0.39	0.148	1.84947e-173	Capillary 1
ATP5PF	3.77121e-175	0.682635	0.853	0.706	8.12054e-171	Capillary 1
POMP	1.58249e-171	0.7556	0.724	0.537	3.40758e-167	Capillary 1
HEY1	5.24222e-171	0.550067	0.356	0.135	1.12881e-166	Capillary 1
ADGRF5	1.07263e-169	0.278706	0.866	0.596	2.3097e-165	Capillary 1
JUND	1.17941e-167	0.689815	0.854	0.668	2.53962e-163	Capillary 1
JUNB	2.07554e-164	0.551041	0.841	0.609	4.46925e-160	Capillary 1
IDO1	6.04003e-160	0.551108	0.311	0.112	1.3006e-155	Capillary 1
CLDN5	1.73617e-157	0.727305	0.92	0.796	3.7385e-153	Capillary 1
FXYD6	6.38105e-157	0.415454	0.395	0.168	1.37403e-152	Capillary 1
IFI6	2.05515e-156	0.752317	0.637	0.421	4.42536e-152	Capillary 1
MT1E	5.39743e-155	1.25157	0.542	0.325	1.16223e-150	Capillary 1
PLS3	5.78946e-152	0.623301	0.788	0.625	1.24664e-147	Capillary 1
GADD45B	9.02283e-152	1.0985	0.69	0.466	1.94289e-147	Capillary 1
MT1M	6.24791e-150	1.24969	0.416	0.209	1.34536e-145	Capillary 1
FERMT2	7.10364e-147	0.625661	0.7	0.513	1.52963e-142	Capillary 1
KCNMB4	1.60493e-142	0.346239	0.253	0.086	3.45589e-138	Capillary 1
VAMP5	3.93639e-142	0.682162	0.76	0.575	8.47624e-138	Capillary 1
ISG15	5.45792e-142	0.924962	0.595	0.389	1.17525e-137	Capillary 1
TUBB2A	8.03217e-142	0.336778	0.28	0.104	1.72957e-137	Capillary 1
PSMB9	2.59264e-141	0.600352	0.72	0.526	5.58272e-137	Capillary 1
MYL12B	2.67131e-138	0.578971	0.903	0.746	5.75214e-134	Capillary 1
CFL1	2.32653e-137	0.568012	0.859	0.688	5.00973e-133	Capillary 1
RFLNB	6.20857e-135	0.663185	0.391	0.191	1.33689e-130	Capillary 1
TRIM16	4.38394e-129	0.357803	0.323	0.141	9.43993e-125	Capillary 1
S100A11	4.00755e-128	0.59818	0.868	0.699	8.62945e-124	Capillary 1
FOXN3	1.9386e-127	0.520236	0.708	0.525	4.17439e-123	Capillary 1
C19orf33	5.11562e-127	0.487733	0.24	0.087	1.10155e-122	Capillary 1
DNAJB1	2.82612e-125	1.08499	0.484	0.294	6.08548e-121	Capillary 1
LGALS3BP	7.41168e-123	0.275338	0.33	0.14	1.59596e-118	Capillary 1
MIER2	1.03256e-121	0.487837	0.432	0.237	2.22342e-117	Capillary 1
ITM2A	1.73819e-121	0.589801	0.891	0.761	3.74284e-117	Capillary 1
TNFRSF4	3.62711e-121	0.386905	0.266	0.103	7.81026e-117	Capillary 1
ESAM	5.73925e-121	0.465335	0.804	0.662	1.23583e-116	Capillary 1
SOX7	1.11036e-120	0.640906	0.563	0.37	2.39094e-116	Capillary 1
MYL9	1.03862e-119	0.675117	0.62	0.442	2.23647e-115	Capillary 1
SEC14L1	2.18332e-119	0.43946	0.82	0.708	4.70134e-115	Capillary 1
CCDC85B	3.16414e-119	0.57859	0.772	0.596	6.81334e-115	Capillary 1
TINAGL1	2.43483e-116	0.450921	0.781	0.62	5.24293e-112	Capillary 1
CD82	2.4545e-116	0.400671	0.426	0.22	5.28528e-112	Capillary 1
RHOA	1.74885e-115	0.579187	0.853	0.718	3.76579e-111	Capillary 1
PTGER4	5.40426e-115	0.405041	0.297	0.127	1.1637e-110	Capillary 1
TSPAN15	2.6753e-114	0.31194	0.308	0.135	5.76071e-110	Capillary 1
TMEM47	5.46186e-114	0.366498	0.339	0.159	1.1761e-109	Capillary 1
CDC42EP1	3.18974e-113	0.335143	0.328	0.156	6.86847e-109	Capillary 1
CCDC85A	4.21371e-113	0.335032	0.373	0.185	9.07339e-109	Capillary 1
ID3	2.02103e-112	0.774961	0.688	0.513	4.35189e-108	Capillary 1
RSAD2	2.25981e-112	0.48095	0.398	0.203	4.86605e-108	Capillary 1
GSTP1	2.28755e-112	0.540512	0.788	0.619	4.92579e-108	Capillary 1
TMEM204	2.48915e-110	0.495998	0.54	0.355	5.35988e-106	Capillary 1
RGS5	2.54648e-110	2.46473	0.249	0.107	5.48333e-106	Capillary 1
ID1	8.67379e-105	0.845519	0.739	0.581	1.86773e-100	Capillary 1
ENAH	1.13891e-104	0.523799	0.6	0.414	2.45241e-100	Capillary 1
CYP4B1	1.40794e-104	0.254426	0.378	0.182	3.03171e-100	Capillary 1
CAVIN3	3.25674e-102	0.546825	0.528	0.353	7.01273e-98	Capillary 1
MGAT1	5.34163e-102	0.413431	0.653	0.472	1.15021e-97	Capillary 1
H4C3	1.54732e-100	0.580684	0.652	0.483	3.33185e-96	Capillary 1
IFI27L2	3.40265e-100	0.400578	0.312	0.152	7.32693e-96	Capillary 1
ARHGDIB	1.67461e-99	0.573894	0.537	0.372	3.60595e-95	Capillary 1
PDLIM1	1.57217e-96	0.567752	0.777	0.62	3.38536e-92	Capillary 1
C1orf54	1.08223e-94	0.481144	0.388	0.217	2.33037e-90	Capillary 1
FLT1	1.08803e-94	0.333835	0.863	0.759	2.34285e-90	Capillary 1
DDIT4	5.31957e-93	0.652356	0.646	0.477	1.14546e-88	Capillary 1
SLC6A6	5.80914e-93	0.38403	0.294	0.14	1.25088e-88	Capillary 1
SPOCK2	1.0863e-92	0.273321	0.274	0.123	2.33913e-88	Capillary 1
S100A16	2.52319e-92	0.543881	0.635	0.467	5.43318e-88	Capillary 1
JUP	7.06568e-92	0.315243	0.405	0.226	1.52145e-87	Capillary 1
TGM2	1.37483e-91	0.313604	0.53	0.327	2.96041e-87	Capillary 1
IFIT3	2.08745e-90	0.667091	0.568	0.397	4.49491e-86	Capillary 1
PIK3R3	2.3527e-90	0.375401	0.585	0.4	5.06607e-86	Capillary 1
EMP3	3.11585e-89	0.476442	0.377	0.21	6.70935e-85	Capillary 1
HLA-DRB1	4.61206e-89	0.39657	0.935	0.787	9.93115e-85	Capillary 1
CD81	7.33443e-89	0.434327	0.834	0.709	1.57932e-84	Capillary 1
EFNB2	7.46125e-89	0.451221	0.618	0.447	1.60663e-84	Capillary 1
DACH1	8.52995e-89	0.39009	0.47	0.286	1.83675e-84	Capillary 1
SGK1	9.87767e-89	0.502967	0.319	0.167	2.12696e-84	Capillary 1
CDC42	1.15546e-87	0.443584	0.835	0.698	2.48805e-83	Capillary 1
GABARAPL1	2.4805e-87	0.4204	0.526	0.362	5.34125e-83	Capillary 1
ATOH8	2.18432e-86	0.324704	0.386	0.214	4.7035e-82	Capillary 1
TAGLN2	5.03504e-86	0.472632	0.859	0.711	1.0842e-81	Capillary 1
PNRC1	1.66488e-85	0.440321	0.86	0.735	3.58499e-81	Capillary 1
SERTAD1	4.77951e-85	0.454396	0.425	0.265	1.02917e-80	Capillary 1
EGR1	1.0806e-84	0.575587	0.644	0.458	2.32686e-80	Capillary 1
C1QTNF9	6.05057e-84	0.495543	0.446	0.284	1.30287e-79	Capillary 1
PSME1	1.36043e-83	0.560359	0.738	0.601	2.92941e-79	Capillary 1
FOS	2.16754e-83	0.290438	0.859	0.725	4.66736e-79	Capillary 1
TFPI2	5.91678e-83	0.355792	0.271	0.128	1.27406e-78	Capillary 1
CMTM8	2.73816e-82	0.335301	0.428	0.261	5.89607e-78	Capillary 1
APOLD1	9.40898e-82	0.549869	0.577	0.419	2.02604e-77	Capillary 1
CX3CL1	6.40968e-81	0.351364	0.416	0.251	1.3802e-76	Capillary 1
LY6E	1.1327e-79	0.518199	0.809	0.669	2.43904e-75	Capillary 1
H2AZ1	1.7464e-79	0.454522	0.668	0.51	3.76053e-75	Capillary 1
SRP14	3.64636e-79	0.42659	0.945	0.839	7.85171e-75	Capillary 1
PPARG	2.46448e-78	0.256013	0.351	0.192	5.30676e-74	Capillary 1
JCAD	2.92691e-78	0.510891	0.592	0.447	6.30251e-74	Capillary 1
IFITM1	3.09367e-78	0.491123	0.561	0.402	6.66159e-74	Capillary 1
ATP2B4	2.60096e-77	0.27118	0.689	0.527	5.60065e-73	Capillary 1
OCIAD2	1.47517e-76	0.442492	0.445	0.298	3.17648e-72	Capillary 1
GGTA1	3.10782e-75	0.314186	0.205	0.088	6.69207e-71	Capillary 1
MYO10	3.80714e-75	0.315331	0.441	0.271	8.19791e-71	Capillary 1
KANK3	1.05856e-74	0.376862	0.613	0.46	2.27939e-70	Capillary 1
ASS1	1.31707e-73	0.330694	0.33	0.187	2.83604e-69	Capillary 1
CYYR1	4.15979e-72	0.444193	0.708	0.563	8.95727e-68	Capillary 1
GJA4	1.30879e-71	0.401901	0.213	0.098	2.81822e-67	Capillary 1
CCNY	1.49052e-71	0.411338	0.508	0.36	3.20953e-67	Capillary 1
ITPKB	4.67323e-71	0.310676	0.461	0.297	1.00629e-66	Capillary 1
YWHAH	5.10876e-71	0.431267	0.604	0.454	1.10007e-66	Capillary 1
PSMB8	8.54689e-71	0.416414	0.658	0.506	1.8404e-66	Capillary 1
CCN1	1.01674e-70	0.394335	0.361	0.215	2.18934e-66	Capillary 1
NDUFA12	1.39914e-70	0.428222	0.58	0.442	3.01276e-66	Capillary 1
CALM2	7.55188e-70	0.504687	0.838	0.735	1.62615e-65	Capillary 1
GPX1	4.61268e-69	0.439259	0.574	0.422	9.93247e-65	Capillary 1
PPA1	1.41897e-68	0.577969	0.647	0.519	3.05548e-64	Capillary 1
ANXA5	1.94393e-68	0.410466	0.755	0.633	4.18586e-64	Capillary 1
SELENOP	2.56288e-68	0.433195	0.748	0.625	5.51866e-64	Capillary 1
PPP1R15A	2.61656e-68	0.358506	0.616	0.445	5.63424e-64	Capillary 1
BTG2	1.40766e-67	0.447487	0.779	0.66	3.03111e-63	Capillary 1
SH2D3C	1.86238e-66	0.291464	0.436	0.284	4.01027e-62	Capillary 1
PHLDA3	2.54e-66	0.255489	0.265	0.141	5.46938e-62	Capillary 1
LEPROTL1	2.85455e-66	0.366858	0.437	0.297	6.14671e-62	Capillary 1
CLTB	5.16847e-66	0.425486	0.424	0.29	1.11293e-61	Capillary 1
OSBPL1A	2.122e-65	0.438591	0.6	0.464	4.56931e-61	Capillary 1
TNFSF12	6.79178e-65	0.298124	0.343	0.211	1.46247e-60	Capillary 1
NBL1	9.07192e-65	0.415583	0.441	0.304	1.95346e-60	Capillary 1
HLA-DRA	6.42014e-64	0.27672	0.947	0.81	1.38245e-59	Capillary 1
MXD4	1.21775e-63	0.269869	0.526	0.368	2.62217e-59	Capillary 1
TUBA1B	2.46204e-62	0.439719	0.759	0.634	5.30152e-58	Capillary 1
SUMO2	2.54608e-62	0.417303	0.829	0.684	5.48247e-58	Capillary 1
KLF4	3.58215e-62	0.281298	0.741	0.587	7.71345e-58	Capillary 1
PRMT1	3.9617e-62	0.406953	0.538	0.405	8.53072e-58	Capillary 1
GATA2	2.55884e-61	0.324389	0.433	0.288	5.50995e-57	Capillary 1
TLE5	2.05901e-60	0.397589	0.627	0.508	4.43367e-56	Capillary 1
LPAR6	4.61603e-60	0.311324	0.703	0.582	9.9397e-56	Capillary 1
CAT	4.75835e-60	0.363654	0.519	0.375	1.02462e-55	Capillary 1
CRIP2	1.19665e-59	0.428239	0.803	0.684	2.57675e-55	Capillary 1
ANXA2	4.44025e-59	0.295582	0.869	0.746	9.56119e-55	Capillary 1
CARHSP1	6.35763e-59	0.35605	0.526	0.388	1.36899e-54	Capillary 1
RGS3	8.2003e-59	0.294704	0.289	0.167	1.76577e-54	Capillary 1
VASP	1.21041e-58	0.299576	0.427	0.291	2.60638e-54	Capillary 1
PSMB1	2.3612e-58	0.375697	0.666	0.538	5.08437e-54	Capillary 1
SRSF3	1.97651e-57	0.39454	0.757	0.654	4.25602e-53	Capillary 1
CD79B	4.87022e-57	0.258445	0.237	0.126	1.0487e-52	Capillary 1
IFIT1	8.53184e-57	0.450495	0.452	0.32	1.83716e-52	Capillary 1
PRDX5	1.32488e-56	0.402489	0.582	0.452	2.85286e-52	Capillary 1
CDC42EP4	3.65914e-56	0.316131	0.371	0.246	7.87923e-52	Capillary 1
KLF11	4.6523e-56	0.283223	0.355	0.229	1.00178e-51	Capillary 1
SKP1	7.21445e-56	0.356316	0.766	0.651	1.55349e-51	Capillary 1
UBE2L6	5.73373e-55	0.372728	0.361	0.242	1.23464e-50	Capillary 1
PSME2	7.22885e-55	0.416264	0.538	0.414	1.55659e-50	Capillary 1
YWHAB	4.22724e-54	0.386556	0.799	0.697	9.10253e-50	Capillary 1
PPIC	4.43642e-54	0.39393	0.582	0.462	9.55295e-50	Capillary 1
RAB5C	1.80905e-53	0.372466	0.513	0.387	3.89543e-49	Capillary 1
CEBPD	2.25949e-53	0.593644	0.738	0.625	4.86536e-49	Capillary 1
PSMB6	2.39785e-53	0.331926	0.488	0.362	5.16328e-49	Capillary 1
GIMAP1	4.42583e-53	0.373494	0.694	0.56	9.53015e-49	Capillary 1
YES1	6.27069e-53	0.36994	0.524	0.402	1.35027e-48	Capillary 1
COX17	2.48541e-52	0.368071	0.547	0.423	5.35183e-48	Capillary 1
C4orf3	3.58309e-52	0.412599	0.616	0.494	7.71547e-48	Capillary 1
CDK2AP2	1.40955e-50	0.259224	0.251	0.147	3.03519e-46	Capillary 1
GABARAPL2	2.15315e-49	0.368926	0.689	0.568	4.63638e-45	Capillary 1
H1-10	2.59408e-49	0.45657	0.556	0.442	5.58584e-45	Capillary 1
OSTF1	2.75606e-49	0.290163	0.384	0.268	5.93463e-45	Capillary 1
ELOB	4.69855e-49	0.381445	0.739	0.622	1.01174e-44	Capillary 1
OAZ1	6.28204e-49	0.329927	0.788	0.662	1.35271e-44	Capillary 1
EHD2	7.70106e-49	0.359776	0.631	0.518	1.65827e-44	Capillary 1
ADM	7.92644e-49	0.279335	0.227	0.125	1.7068e-44	Capillary 1
HLA-DPB1	3.31087e-48	0.297114	0.834	0.678	7.12929e-44	Capillary 1
IFI35	6.09927e-48	0.254246	0.333	0.217	1.31336e-43	Capillary 1
DBI	7.33629e-48	0.352183	0.536	0.42	1.57972e-43	Capillary 1
VAMP2	7.45437e-48	0.347738	0.55	0.43	1.60515e-43	Capillary 1
PEF1	7.77433e-48	0.322664	0.381	0.264	1.67405e-43	Capillary 1
ARL6IP1	1.3787e-47	0.452995	0.707	0.602	2.96876e-43	Capillary 1
CLIC4	3.43958e-47	0.313676	0.678	0.569	7.40644e-43	Capillary 1
CCL2	4.91398e-47	0.860582	0.337	0.221	1.05813e-42	Capillary 1
KLF10	1.03142e-46	0.384591	0.523	0.402	2.22096e-42	Capillary 1
SCAND1	1.09051e-46	0.305746	0.458	0.342	2.3482e-42	Capillary 1
IFIT2	1.10031e-46	0.494935	0.347	0.235	2.3693e-42	Capillary 1
TMEM50A	3.73315e-46	0.345122	0.661	0.556	8.03858e-42	Capillary 1
ARPC3	9.96471e-46	0.359417	0.7	0.57	2.1457e-41	Capillary 1
ARPC2	2.08772e-45	0.337243	0.734	0.631	4.49548e-41	Capillary 1
FKBP1A	3.9469e-45	0.346736	0.825	0.688	8.49885e-41	Capillary 1
DHRS3	4.82901e-45	0.256837	0.415	0.292	1.03983e-40	Capillary 1
FAU	5.4033e-45	0.273765	0.981	0.875	1.16349e-40	Capillary 1
NRN1	9.73433e-45	0.398062	0.699	0.569	2.09609e-40	Capillary 1
FLOT1	1.29279e-44	0.384743	0.583	0.464	2.78377e-40	Capillary 1
PFN1	1.33705e-44	0.3499	0.744	0.605	2.87907e-40	Capillary 1
RABAC1	8.63452e-44	0.333616	0.683	0.563	1.85927e-39	Capillary 1
ATP5MC3	1.23083e-43	0.296177	0.505	0.38	2.65035e-39	Capillary 1
TSPAN18	2.65565e-43	0.283914	0.549	0.431	5.7184e-39	Capillary 1
HLA-DRB5	6.66695e-43	0.404362	0.731	0.606	1.43559e-38	Capillary 1
LSM6	1.58387e-42	0.262769	0.36	0.252	3.41055e-38	Capillary 1
SELENOK	1.85837e-42	0.352096	0.508	0.397	4.00162e-38	Capillary 1
DLC1	7.99714e-42	0.253122	0.447	0.329	1.72202e-37	Capillary 1
NDUFAF3	1.38238e-41	0.302359	0.391	0.286	2.97668e-37	Capillary 1
C2CD4B	1.69454e-41	0.35145	0.38	0.253	3.64885e-37	Capillary 1
APOL6	4.91138e-41	0.273292	0.405	0.291	1.05757e-36	Capillary 1
SH3BGRL3	1.17789e-40	0.318895	0.7	0.558	2.53635e-36	Capillary 1
HES1	1.70495e-40	0.410635	0.477	0.36	3.67127e-36	Capillary 1
SAP18	5.20283e-40	0.311129	0.658	0.541	1.12033e-35	Capillary 1
SOX4	9.00909e-40	0.426713	0.469	0.361	1.93993e-35	Capillary 1
H2AJ	1.01965e-39	0.264693	0.32	0.215	2.19562e-35	Capillary 1
UQCRC2	1.44368e-39	0.254591	0.544	0.433	3.10868e-35	Capillary 1
UBL5	1.63137e-39	0.362244	0.666	0.556	3.51282e-35	Capillary 1
MIDN	1.90309e-39	0.396968	0.472	0.361	4.09793e-35	Capillary 1
SERF2	3.80113e-39	0.334496	0.888	0.768	8.18497e-35	Capillary 1
COX6C	6.9794e-39	0.329387	0.764	0.658	1.50287e-34	Capillary 1
EPHX1	2.70443e-38	0.275058	0.51	0.4	5.82345e-34	Capillary 1
ABHD17A	3.93069e-38	0.262224	0.512	0.402	8.46396e-34	Capillary 1
RBX1	5.4119e-38	0.34826	0.603	0.497	1.16534e-33	Capillary 1
CHCHD2	9.64444e-38	0.295713	0.79	0.662	2.07674e-33	Capillary 1
RALB	2.02969e-37	0.333593	0.389	0.286	4.37053e-33	Capillary 1
SLC2A3	2.38027e-37	0.400355	0.514	0.394	5.12545e-33	Capillary 1
PAIP2	3.98781e-37	0.294548	0.518	0.416	8.58695e-33	Capillary 1
GNB2	8.00445e-37	0.259509	0.53	0.423	1.7236e-32	Capillary 1
GIMAP4	1.55887e-36	0.327585	0.819	0.703	3.35671e-32	Capillary 1
SRI	9.64248e-36	0.294734	0.489	0.386	2.07632e-31	Capillary 1
NAA38	1.54148e-35	0.360741	0.506	0.403	3.31927e-31	Capillary 1
COX6A1	3.16102e-35	0.326447	0.627	0.519	6.80663e-31	Capillary 1
HLA-DMA	8.54295e-35	0.331288	0.627	0.51	1.83955e-30	Capillary 1
ERH	1.09757e-34	0.292239	0.553	0.445	2.3634e-30	Capillary 1
SEC61G	1.57483e-34	0.340188	0.526	0.425	3.39108e-30	Capillary 1
CHMP2A	1.63084e-33	0.314257	0.561	0.46	3.51169e-29	Capillary 1
PSMB3	1.80531e-33	0.285271	0.494	0.393	3.88737e-29	Capillary 1
RHEB	4.10412e-33	0.275619	0.475	0.374	8.83739e-29	Capillary 1
TAMALIN	7.30167e-33	0.271732	0.486	0.385	1.57227e-28	Capillary 1
CLIC1	4.6617e-32	0.337157	0.686	0.577	1.0038e-27	Capillary 1
SNX3	1.39418e-31	0.304989	0.631	0.525	3.00208e-27	Capillary 1
NES	7.31899e-30	0.251973	0.524	0.413	1.576e-25	Capillary 1
CLTA	4.23054e-29	0.312026	0.616	0.509	9.10963e-25	Capillary 1
TRIR	1.02511e-27	0.287719	0.619	0.509	2.20738e-23	Capillary 1
DYNLL1	2.76502e-25	0.31943	0.751	0.649	5.95391e-21	Capillary 1
COX4I1	3.99923e-20	0.294785	0.774	0.672	8.61153e-16	Capillary 1
BTNL9	0	2.22682	0.81	0.423	0	Capillary 2
ITGA1	0	1.84423	0.787	0.587	0	Capillary 2
CD36	0	1.60217	0.8	0.531	0	Capillary 2
EPB41L2	0	1.55087	0.682	0.511	0	Capillary 2
NOTCH4	0	1.4433	0.722	0.492	0	Capillary 2
ADGRF5	0	1.36271	0.809	0.591	0	Capillary 2
XAF1	6.56698e-307	1.51749	0.723	0.616	1.41407e-302	Capillary 2
MCF2L	2.34558e-238	1.23076	0.626	0.513	5.05073e-234	Capillary 2
HMCN1	2.6969e-207	1.3186	0.5	0.312	5.80724e-203	Capillary 2
ABLIM3	4.4402e-164	1.08209	0.552	0.439	9.56108e-160	Capillary 2
LPL	1.05338e-124	1.0873	0.331	0.172	2.26825e-120	Capillary 2
CA4	5.52015e-97	0.605945	0.367	0.209	1.18865e-92	Capillary 2
HECW2	7.15313e-94	0.843702	0.298	0.174	1.54028e-89	Capillary 2
GPIHBP1	1.08503e-89	0.73419	0.458	0.332	2.33639e-85	Capillary 2
PLAGL1	1.84427e-88	1.01593	0.347	0.239	3.97126e-84	Capillary 2
FMO2	6.77217e-83	0.687902	0.541	0.441	1.45825e-78	Capillary 2
CD300LG	3.49537e-78	0.718538	0.314	0.191	7.52659e-74	Capillary 2
CYP4B1	5.29107e-71	0.817985	0.3	0.196	1.13933e-66	Capillary 2
FBN1	1.18556e-57	0.4915	0.218	0.41	2.55286e-53	Capillary 2
COX7B	9.30027e-52	0.253114	0.351	0.614	2.00263e-47	Capillary 2
AHI1	9.98282e-40	0.415769	0.193	0.351	2.1496e-35	Capillary 2
UQCR10	4.5741e-39	0.290357	0.323	0.55	9.8494e-35	Capillary 2
NR4A1	3.19328e-38	0.427255	0.2	0.342	6.87608e-34	Capillary 2
EMCN	9.7659e-38	0.588915	0.719	0.832	2.10289e-33	Capillary 2
USP53	6.43378e-34	0.28059	0.222	0.382	1.38539e-29	Capillary 2
FSTL1	1.55038e-33	0.321417	0.237	0.405	3.33844e-29	Capillary 2
DDX3X	1.89943e-30	0.25284	0.514	0.738	4.09005e-26	Capillary 2
RBPJ	4.10768e-30	0.260189	0.258	0.429	8.84508e-26	Capillary 2
MCL1	3.91629e-29	0.258542	0.39	0.605	8.43295e-25	Capillary 2
RBM39	1.20639e-27	0.518351	0.673	0.792	2.59772e-23	Capillary 2
SRRM2	1.22756e-25	0.507207	0.678	0.799	2.6433e-21	Capillary 2
PRKRA	2.94412e-24	0.252099	0.16	0.268	6.33957e-20	Capillary 2
USP16	7.20308e-24	0.254199	0.205	0.333	1.55104e-19	Capillary 2
SLC25A36	2.90647e-22	0.262915	0.24	0.385	6.2585e-18	Capillary 2
RPGR	3.20201e-21	0.287264	0.244	0.379	6.89488e-17	Capillary 2
CFL2	3.77216e-21	0.294243	0.217	0.345	8.12259e-17	Capillary 2
RNMT	7.17993e-21	0.297508	0.176	0.284	1.54605e-16	Capillary 2
OPTN	3.06651e-20	0.276212	0.316	0.49	6.60311e-16	Capillary 2
MECP2	4.19197e-20	0.260099	0.236	0.376	9.02657e-16	Capillary 2
IRF3	5.31123e-20	0.250008	0.196	0.314	1.14367e-15	Capillary 2
RSBN1L	1.17296e-19	0.254461	0.242	0.38	2.52574e-15	Capillary 2
KLF7	1.78181e-19	0.268758	0.281	0.442	3.83677e-15	Capillary 2
COPA	4.41329e-18	0.27055	0.262	0.409	9.50314e-14	Capillary 2
GOLGA4	4.54233e-18	0.27488	0.358	0.544	9.781e-14	Capillary 2
FNDC3B	5.64017e-18	0.261213	0.213	0.33	1.2145e-13	Capillary 2
FKBP5	8.23832e-18	0.454131	0.288	0.435	1.77396e-13	Capillary 2
NIPSNAP2	1.03163e-17	0.297417	0.219	0.338	2.22142e-13	Capillary 2
PRDM2	1.47874e-17	0.251851	0.205	0.32	3.18417e-13	Capillary 2
DNM1L	3.556e-17	0.299279	0.215	0.336	7.65714e-13	Capillary 2
MARCHF6	6.60834e-17	0.26565	0.279	0.431	1.42297e-12	Capillary 2
NRDC	7.18596e-17	0.277923	0.227	0.351	1.54735e-12	Capillary 2
TTC19	1.10298e-16	0.268357	0.311	0.482	2.37504e-12	Capillary 2
PCF11	1.13226e-16	0.282836	0.292	0.444	2.4381e-12	Capillary 2
DOCK9	1.26825e-16	0.588561	0.552	0.665	2.73092e-12	Capillary 2
ACADVL	1.4298e-16	0.279367	0.24	0.369	3.07879e-12	Capillary 2
NSD3	1.43142e-16	0.309539	0.291	0.45	3.08227e-12	Capillary 2
MPHOSPH8	1.69932e-16	0.270448	0.411	0.62	3.65915e-12	Capillary 2
CNOT1	2.53215e-16	0.265396	0.184	0.286	5.45247e-12	Capillary 2
GLG1	3.09822e-16	0.252335	0.301	0.46	6.67139e-12	Capillary 2
APOLD1	3.9728e-16	0.30943	0.364	0.501	8.55463e-12	Capillary 2
HNRNPH1	1.21594e-15	0.55186	0.58	0.701	2.61828e-11	Capillary 2
CCDC88A	1.39522e-15	0.294768	0.244	0.367	3.00432e-11	Capillary 2
MEF2A	2.98685e-15	0.552437	0.536	0.638	6.43159e-11	Capillary 2
ORMDL1	3.30072e-15	0.283654	0.25	0.384	7.10745e-11	Capillary 2
MBTPS1	4.03741e-15	0.264939	0.249	0.377	8.69376e-11	Capillary 2
TMPO	4.41054e-15	0.254991	0.293	0.443	9.49722e-11	Capillary 2
RBM25	4.43187e-15	0.600979	0.535	0.639	9.54314e-11	Capillary 2
BDP1	4.97977e-15	0.319331	0.272	0.407	1.07229e-10	Capillary 2
USP8	7.33576e-15	0.367376	0.288	0.434	1.57961e-10	Capillary 2
ABCD4	8.01619e-15	0.256533	0.246	0.372	1.72613e-10	Capillary 2
N4BP1	8.02156e-15	0.250362	0.222	0.339	1.72728e-10	Capillary 2
RB1CC1	1.09001e-14	0.291997	0.301	0.451	2.34712e-10	Capillary 2
ELMO1	1.14363e-14	0.272779	0.22	0.336	2.46257e-10	Capillary 2
ACADM	1.4261e-14	0.257826	0.209	0.315	3.07083e-10	Capillary 2
TNFRSF14	1.72778e-14	0.271408	0.249	0.376	3.72043e-10	Capillary 2
ARID4B	2.56215e-14	0.264119	0.361	0.544	5.51709e-10	Capillary 2
MALT1	2.68386e-14	0.255283	0.267	0.402	5.77916e-10	Capillary 2
CENPC	4.3661e-14	0.270977	0.258	0.388	9.40153e-10	Capillary 2
PHF3	4.36921e-14	0.327559	0.349	0.531	9.40822e-10	Capillary 2
RSRP1	5.73908e-14	0.55136	0.553	0.667	1.2358e-09	Capillary 2
COX7A1	8.47325e-14	0.899621	0.608	0.753	1.82454e-09	Capillary 2
ZNF91	1.34659e-13	0.304474	0.204	0.308	2.89961e-09	Capillary 2
TAF1D	1.78131e-13	0.314045	0.318	0.479	3.8357e-09	Capillary 2
MEF2C	4.27615e-13	0.550097	0.621	0.762	9.20783e-09	Capillary 2
VPS13C	4.35784e-13	0.551327	0.517	0.619	9.38375e-09	Capillary 2
CCDC186	4.66912e-13	0.294078	0.251	0.371	1.0054e-08	Capillary 2
THOC2	5.27504e-13	0.295755	0.257	0.381	1.13588e-08	Capillary 2
ABI2	6.21922e-13	0.361503	0.207	0.31	1.33918e-08	Capillary 2
MARCHF7	7.09535e-13	0.266355	0.303	0.458	1.52784e-08	Capillary 2
GPBP1	7.14343e-13	0.317969	0.363	0.554	1.53819e-08	Capillary 2
CAND1	9.76519e-13	0.283129	0.222	0.332	2.10274e-08	Capillary 2
ARHGEF12	1.06741e-12	0.275	0.361	0.543	2.29845e-08	Capillary 2
UPF2	1.18326e-12	0.300386	0.268	0.399	2.54791e-08	Capillary 2
MYO9A	1.26706e-12	0.275977	0.24	0.356	2.72835e-08	Capillary 2
ZBTB20	1.93358e-12	0.484079	0.699	0.815	4.16357e-08	Capillary 2
CD93	2.4423e-12	0.408877	0.682	0.797	5.25901e-08	Capillary 2
CLEC14A	3.1789e-12	0.293642	0.797	0.909	6.84512e-08	Capillary 2
ANAPC5	3.98379e-12	0.325008	0.289	0.434	8.57831e-08	Capillary 2
ZNF326	3.98622e-12	0.29033	0.219	0.324	8.58353e-08	Capillary 2
NFAT5	4.18684e-12	0.279234	0.354	0.528	9.01553e-08	Capillary 2
CALCOCO1	6.35882e-12	0.306524	0.212	0.316	1.36924e-07	Capillary 2
CLK1	7.51646e-12	0.323446	0.285	0.425	1.61852e-07	Capillary 2
DIAPH2	8.01907e-12	0.280404	0.229	0.335	1.72675e-07	Capillary 2
SPAG9	9.5154e-12	0.520554	0.531	0.647	2.04895e-07	Capillary 2
SCARB2	1.19631e-11	0.268783	0.365	0.544	2.57601e-07	Capillary 2
TRA2B	1.53599e-11	0.408554	0.392	0.578	3.30744e-07	Capillary 2
STAG1	1.90746e-11	0.280392	0.234	0.344	4.10734e-07	Capillary 2
ATF7IP	3.81611e-11	0.296009	0.277	0.407	8.21723e-07	Capillary 2
ZDHHC17	4.44721e-11	0.274102	0.224	0.327	9.57619e-07	Capillary 2
ARHGAP17	4.70552e-11	0.266917	0.22	0.323	1.01324e-06	Capillary 2
ANKRD12	5.05673e-11	0.514523	0.608	0.738	1.08886e-06	Capillary 2
IKBKB	6.66087e-11	0.277133	0.236	0.341	1.43429e-06	Capillary 2
TRIM38	7.59277e-11	0.345809	0.267	0.39	1.63495e-06	Capillary 2
PHF20L1	7.93432e-11	0.30387	0.248	0.36	1.7085e-06	Capillary 2
TACC1	1.01222e-10	0.368639	0.76	0.881	2.17961e-06	Capillary 2
STX7	1.31366e-10	0.367404	0.26	0.381	2.8287e-06	Capillary 2
CHD6	1.44183e-10	0.266976	0.228	0.333	3.1047e-06	Capillary 2
KMT2A	1.55219e-10	0.308855	0.313	0.461	3.34234e-06	Capillary 2
C16orf72	1.63204e-10	0.294489	0.228	0.333	3.51426e-06	Capillary 2
DDX46	2.85321e-10	0.310998	0.355	0.523	6.14382e-06	Capillary 2
RRBP1	3.23468e-10	0.307505	0.404	0.584	6.96524e-06	Capillary 2
MKLN1	3.27446e-10	0.332533	0.27	0.395	7.0509e-06	Capillary 2
KIAA2026	3.81099e-10	0.292297	0.238	0.344	8.20621e-06	Capillary 2
RC3H1	6.28643e-10	0.324504	0.265	0.386	1.35366e-05	Capillary 2
PRKD3	7.14132e-10	0.279431	0.251	0.365	1.53774e-05	Capillary 2
RBMS3	9.76894e-10	0.291267	0.301	0.43	2.10355e-05	Capillary 2
PDCD6IP	1.13645e-09	0.289879	0.36	0.527	2.44712e-05	Capillary 2
SF3B1	1.36278e-09	0.481633	0.548	0.693	2.93447e-05	Capillary 2
RAPGEF5	1.39584e-09	0.337667	0.31	0.445	3.00567e-05	Capillary 2
EXOC1	1.45593e-09	0.29235	0.256	0.369	3.13505e-05	Capillary 2
PIK3CA	1.5776e-09	0.29603	0.232	0.335	3.39705e-05	Capillary 2
PHACTR2	1.62665e-09	0.405586	0.6	0.703	3.50266e-05	Capillary 2
TRIM25	2.45736e-09	0.273415	0.254	0.36	5.29144e-05	Capillary 2
USP33	3.71677e-09	0.284867	0.231	0.333	8.00333e-05	Capillary 2
SRSF4	3.8149e-09	0.28984	0.382	0.56	8.21463e-05	Capillary 2
PRKAA1	4.49774e-09	0.303986	0.242	0.348	9.68498e-05	Capillary 2
TLE4	4.66099e-09	0.39653	0.266	0.378	0.000100365	Capillary 2
TCF25	4.67337e-09	0.529313	0.519	0.647	0.000100632	Capillary 2
STIM2	5.29866e-09	0.322862	0.267	0.383	0.000114096	Capillary 2
ZNF292	5.94918e-09	0.327214	0.325	0.469	0.000128104	Capillary 2
PDS5B	7.20157e-09	0.298937	0.261	0.373	0.000155071	Capillary 2
EPS15	1.2269e-08	0.32991	0.281	0.408	0.000264188	Capillary 2
ESYT2	1.34699e-08	0.269927	0.312	0.452	0.000290047	Capillary 2
SNRNP200	2.71574e-08	0.276999	0.281	0.403	0.000584779	Capillary 2
SMARCA2	3.8858e-08	0.306081	0.371	0.537	0.00083673	Capillary 2
EIF2AK2	4.75191e-08	0.28501	0.393	0.557	0.00102323	Capillary 2
SFPQ	4.88655e-08	0.508483	0.526	0.658	0.00105222	Capillary 2
KATNBL1	5.07557e-08	0.333329	0.263	0.378	0.00109292	Capillary 2
TRA2A	5.35626e-08	0.319796	0.274	0.391	0.00115336	Capillary 2
UVRAG	5.80948e-08	0.278394	0.254	0.359	0.00125095	Capillary 2
PHF14	6.48469e-08	0.337496	0.299	0.432	0.00139635	Capillary 2
HNRNPDL	7.85558e-08	0.259905	0.485	0.692	0.00169154	Capillary 2
ADD1	7.86398e-08	0.496426	0.517	0.641	0.00169335	Capillary 2
RIN2	8.40275e-08	0.28939	0.28	0.397	0.00180936	Capillary 2
IFNGR1	8.78148e-08	0.475438	0.556	0.689	0.00189092	Capillary 2
SHE	9.09951e-08	0.277786	0.346	0.491	0.0019594	Capillary 2
CEP350	1.32768e-07	0.285074	0.281	0.393	0.0028589	Capillary 2
AKT3	2.41219e-07	0.293348	0.372	0.535	0.00519416	Capillary 2
SLC25A37	2.56351e-07	0.386125	0.252	0.358	0.00552002	Capillary 2
RIF1	3.00937e-07	0.379278	0.294	0.413	0.00648008	Capillary 2
TAOK1	5.0673e-07	0.293425	0.312	0.439	0.0109114	Capillary 2
TRIP12	5.78542e-07	0.293302	0.335	0.478	0.0124577	Capillary 2
NIPBL	6.93196e-07	0.334365	0.359	0.513	0.0149266	Capillary 2
AFF4	8.53941e-07	0.34566	0.312	0.445	0.0183879	Capillary 2
TEK	1.545e-06	0.33234	0.363	0.521	0.0332684	Capillary 2
TSPAN18	1.56314e-06	0.254201	0.361	0.505	0.0336591	Capillary 2
CELF1	1.68569e-06	0.352757	0.28	0.392	0.0362979	Capillary 2
VSIR	1.94881e-06	0.250404	0.317	0.436	0.0419636	Capillary 2
FUS	2.01211e-06	0.51381	0.567	0.718	0.0433268	Capillary 2
VCL	2.15396e-06	0.304186	0.293	0.405	0.0463813	Capillary 2
SF1	2.29941e-06	0.301302	0.457	0.666	0.0495131	Capillary 2
SEMA3G	0	2.03303	0.795	0.142	0	Artery
PCSK5	0	1.51906	0.431	0.057	0	Artery
HEY1	0	1.48829	0.635	0.156	0	Artery
GJA5	0	0.835502	0.263	0.018	0	Artery
IGFBP3	3.11462e-307	3.47912	0.668	0.214	6.7067e-303	Artery
TMEM100	3.32867e-289	1.45581	0.324	0.041	7.16761e-285	Artery
NEBL	5.97948e-256	1.01081	0.415	0.079	1.28756e-251	Artery
SERPINE2	2.16123e-247	1.18255	0.265	0.031	4.65378e-243	Artery
CXCL12	1.1897e-235	1.92692	0.938	0.625	2.56179e-231	Artery
SRGN	3.28444e-211	1.28612	0.965	0.748	7.07239e-207	Artery
GJA4	2.92146e-191	1.05681	0.419	0.105	6.29079e-187	Artery
ICAM2	3.32691e-184	1.29383	0.907	0.627	7.16385e-180	Artery
LTBP4	4.9365e-171	1.21775	0.657	0.3	1.06298e-166	Artery
GUCY1A1	5.27679e-169	0.977041	0.42	0.117	1.13625e-164	Artery
LGALS3BP	2.45372e-162	0.968311	0.499	0.163	5.2836e-158	Artery
JAG1	1.35314e-161	1.39077	0.676	0.344	2.91371e-157	Artery
EPAS1	9.17916e-161	1.07773	0.97	0.827	1.97655e-156	Artery
ATP2A3	7.50986e-159	0.504889	0.238	0.04	1.6171e-154	Artery
ADRA2C	1.24844e-156	0.636065	0.343	0.082	2.68826e-152	Artery
CFH	2.77535e-141	1.23213	0.657	0.348	5.97615e-137	Artery
FBLN2	6.21314e-139	1.39673	0.694	0.397	1.33788e-134	Artery
ARL15	1.67201e-138	0.879735	0.431	0.148	3.60035e-134	Artery
SSTR1	1.81772e-129	0.483078	0.208	0.037	3.91409e-125	Artery
HES4	4.08021e-127	0.812473	0.427	0.144	8.78592e-123	Artery
LPCAT2	1.18636e-124	0.922884	0.517	0.221	2.55458e-120	Artery
FBLN5	9.26443e-124	0.591725	0.301	0.077	1.99491e-119	Artery
PLLP	1.90875e-122	0.700279	0.388	0.127	4.1101e-118	Artery
EFNB2	5.16453e-118	0.901153	0.771	0.468	1.11208e-113	Artery
VEGFC	6.12322e-113	0.750348	0.367	0.126	1.31851e-108	Artery
IFI27	2.54848e-111	0.801904	0.998	0.895	5.48765e-107	Artery
JAG2	7.96319e-108	0.86988	0.618	0.314	1.71471e-103	Artery
ATP13A3	6.45724e-101	0.855984	0.394	0.15	1.39044e-96	Artery
ENPP2	1.11715e-98	1.50493	0.524	0.271	2.40555e-94	Artery
AMD1	2.82834e-95	1.51328	0.557	0.311	6.09027e-91	Artery
CPAMD8	8.6004e-94	0.723958	0.342	0.119	1.85192e-89	Artery
USP54	7.96875e-93	0.431098	0.236	0.062	1.71591e-88	Artery
ACE	6.39078e-92	0.866829	0.688	0.411	1.37613e-87	Artery
PODXL	2.75227e-90	0.852755	0.863	0.681	5.92647e-86	Artery
TM6SF1	1.13736e-85	0.587814	0.337	0.127	2.44908e-81	Artery
MECOM	1.9373e-85	0.82047	0.755	0.539	4.17159e-81	Artery
FN1	3.671e-85	1.64117	0.728	0.531	7.90476e-81	Artery
TSPAN2	5.80722e-84	0.691358	0.421	0.189	1.25047e-79	Artery
PTGDR	5.00653e-83	0.456278	0.224	0.06	1.07806e-78	Artery
PPP1R14A	7.61576e-82	0.681544	0.61	0.313	1.6399e-77	Artery
SIPA1L2	4.55251e-81	0.54912	0.338	0.123	9.80291e-77	Artery
RNASE1	4.68884e-80	0.971316	0.958	0.84	1.00965e-75	Artery
ST8SIA6	7.61351e-80	0.725018	0.393	0.173	1.63942e-75	Artery
SYNJ2	1.92961e-79	0.573233	0.28	0.096	4.15502e-75	Artery
MAP4	2.07551e-79	0.836837	0.761	0.582	4.4692e-75	Artery
STOM	1.014e-78	0.734501	0.931	0.829	2.18345e-74	Artery
SPECC1	7.56123e-76	0.597748	0.349	0.141	1.62816e-71	Artery
TGM2	8.47916e-76	0.693085	0.622	0.358	1.82582e-71	Artery
PPA1	3.44982e-75	0.822015	0.732	0.537	7.42851e-71	Artery
IFI6	3.32433e-73	0.90895	0.677	0.458	7.15828e-69	Artery
FUT8	5.87564e-72	0.550759	0.31	0.119	1.2652e-67	Artery
ID1	1.41343e-71	0.970836	0.812	0.605	3.04353e-67	Artery
SOX17	8.61442e-71	0.522127	0.625	0.346	1.85494e-66	Artery
CDH5	9.92288e-71	0.645668	0.928	0.808	2.13669e-66	Artery
BST2	1.70187e-69	0.57487	0.934	0.753	3.66464e-65	Artery
SLC9A3R2	2.12266e-69	0.676744	0.919	0.773	4.57072e-65	Artery
MAST4	5.90623e-69	0.711626	0.664	0.44	1.27179e-64	Artery
EMP3	2.94498e-68	0.737318	0.461	0.235	6.34143e-64	Artery
NPTN	5.05556e-68	0.612075	0.49	0.264	1.08861e-63	Artery
CLMN	1.47563e-66	0.386563	0.221	0.069	3.17746e-62	Artery
CFAP36	7.71117e-65	0.694149	0.446	0.245	1.66045e-60	Artery
ADGRF5	1.22007e-64	0.53047	0.891	0.644	2.62719e-60	Artery
FAM107A	2.45049e-61	0.639487	0.63	0.405	5.27664e-57	Artery
SHROOM1	2.82335e-61	0.421776	0.268	0.101	6.07951e-57	Artery
LIMA1	4.28336e-61	0.743883	0.77	0.625	9.22335e-57	Artery
IFNGR1	6.78013e-60	0.698993	0.778	0.637	1.45997e-55	Artery
ABCB1	2.20359e-59	0.549328	0.261	0.098	4.74498e-55	Artery
NOTCH4	5.71134e-59	0.463147	0.799	0.548	1.22982e-54	Artery
PIK3R3	8.98968e-58	0.622772	0.647	0.43	1.93575e-53	Artery
BTNL9	3.66926e-57	0.366551	0.835	0.526	7.90101e-53	Artery
HSD17B12	2.94261e-56	0.864743	0.627	0.47	6.33632e-52	Artery
CRYBG3	1.26982e-55	0.676018	0.719	0.552	2.73431e-51	Artery
UTRN	1.02974e-54	0.593742	0.865	0.744	2.21733e-50	Artery
PREX1	2.0063e-53	0.397474	0.207	0.071	4.32016e-49	Artery
SULF2	9.39305e-53	0.704089	0.695	0.546	2.0226e-48	Artery
LRRC32	1.22924e-52	0.690025	0.626	0.435	2.64692e-48	Artery
CALM2	2.87015e-52	0.580427	0.886	0.75	6.18029e-48	Artery
PDCD4	2.66638e-51	0.768276	0.606	0.45	5.74152e-47	Artery
GLUL	3.94508e-51	0.810326	0.653	0.51	8.49493e-47	Artery
C19orf33	1.33534e-49	0.412807	0.273	0.113	2.8754e-45	Artery
RNF144B	2.78018e-49	0.496091	0.4	0.208	5.98656e-45	Artery
COL8A1	3.15792e-49	0.551265	0.237	0.095	6.79996e-45	Artery
ISG15	3.87985e-49	0.842114	0.607	0.426	8.35448e-45	Artery
RDX	4.78492e-49	0.724231	0.767	0.647	1.03034e-44	Artery
TMEM63A	7.20318e-49	0.424823	0.271	0.114	1.55106e-44	Artery
PTPRG	1.04986e-48	0.47547	0.462	0.263	2.26067e-44	Artery
IFI44L	1.34974e-47	0.603289	0.72	0.544	2.90639e-43	Artery
MXD4	6.32839e-46	0.485224	0.587	0.393	1.36269e-41	Artery
CTTNBP2NL	1.81666e-45	0.575441	0.533	0.367	3.91181e-41	Artery
STMN1	4.65699e-45	0.51525	0.368	0.199	1.00279e-40	Artery
HEG1	1.59665e-44	0.623313	0.715	0.56	3.43807e-40	Artery
ATP1A1	3.12748e-44	0.617767	0.658	0.501	6.7344e-40	Artery
TSC22D1	9.70565e-44	0.456441	0.766	0.606	2.08992e-39	Artery
LTBP1	1.85968e-43	0.444129	0.315	0.155	4.00446e-39	Artery
LAP3	2.11837e-43	0.491729	0.838	0.694	4.5615e-39	Artery
FLT1	4.48673e-42	0.566164	0.9	0.776	9.66128e-38	Artery
ADAM15	6.24865e-41	0.547944	0.747	0.607	1.34552e-36	Artery
CD9	7.23328e-41	0.44728	0.709	0.554	1.55754e-36	Artery
RAMP2	1.36333e-40	0.503483	0.916	0.799	2.93565e-36	Artery
AFAP1L2	1.65872e-40	0.343722	0.232	0.102	3.57173e-36	Artery
DEPP1	2.93692e-40	0.677688	0.725	0.575	6.32406e-36	Artery
FLNB	3.89547e-40	0.574743	0.727	0.6	8.38812e-36	Artery
SLPI	6.39549e-40	0.732957	0.243	0.109	1.37714e-35	Artery
MMRN2	6.45583e-40	0.585681	0.762	0.644	1.39013e-35	Artery
SORBS2	6.66505e-40	0.488765	0.531	0.357	1.43518e-35	Artery
ITPR2	9.77117e-40	0.609575	0.574	0.408	2.10403e-35	Artery
VEGFA	1.46723e-39	0.583954	0.227	0.096	3.15939e-35	Artery
IL33	3.84691e-37	0.591058	0.565	0.405	8.28354e-33	Artery
TP53I11	2.19472e-36	0.380467	0.263	0.127	4.7259e-32	Artery
PIK3C2B	2.53897e-36	0.45151	0.353	0.203	5.46715e-32	Artery
CDC42BPA	3.20572e-36	0.418112	0.621	0.467	6.90287e-32	Artery
FGF2	1.2535e-35	0.42355	0.303	0.157	2.69915e-31	Artery
ITSN2	2.46566e-35	0.503611	0.473	0.314	5.30931e-31	Artery
SHE	1.52353e-34	0.505161	0.574	0.436	3.28063e-30	Artery
SOX13	3.06694e-34	0.39161	0.282	0.146	6.60403e-30	Artery
CYTH3	5.1122e-34	0.340516	0.245	0.117	1.10081e-29	Artery
LTC4S	3.35698e-33	0.597854	0.378	0.241	7.22858e-29	Artery
DOCK9	3.61262e-33	0.46961	0.747	0.621	7.77905e-29	Artery
TUSC3	3.64116e-33	0.376746	0.437	0.275	7.84051e-29	Artery
AGPAT1	7.29511e-33	0.341584	0.247	0.123	1.57086e-28	Artery
COBLL1	1.95e-32	0.476792	0.483	0.334	4.19893e-28	Artery
ENTPD1	4.94706e-32	0.493634	0.432	0.285	1.06525e-27	Artery
TMEM47	5.39451e-32	0.434905	0.339	0.192	1.1616e-27	Artery
ECE1	6.30187e-32	0.526745	0.706	0.598	1.35698e-27	Artery
CD320	2.13474e-31	0.631245	0.525	0.377	4.59674e-27	Artery
AIF1L	4.05153e-31	0.424896	0.444	0.284	8.72416e-27	Artery
GATA2	7.6327e-31	0.408156	0.469	0.312	1.64355e-26	Artery
IFITM1	9.82614e-31	0.56624	0.575	0.43	2.11586e-26	Artery
ELN	1.65214e-30	0.508655	0.359	0.22	3.55756e-26	Artery
DLL4	4.63316e-30	0.441588	0.361	0.216	9.97658e-26	Artery
TIE1	4.92211e-30	0.489012	0.704	0.587	1.05988e-25	Artery
LEPROTL1	8.83789e-30	0.465257	0.458	0.321	1.90306e-25	Artery
PRKX	1.12621e-29	0.363062	0.274	0.145	2.42506e-25	Artery
CDK19	2.83001e-29	0.388748	0.235	0.119	6.09385e-25	Artery
ADD1	9.34147e-28	0.39259	0.712	0.594	2.0115e-23	Artery
FRYL	1.55397e-27	0.378221	0.707	0.597	3.34616e-23	Artery
IFI44	2.76059e-27	0.440856	0.48	0.339	5.94438e-23	Artery
DIPK1B	2.035e-26	0.4038	0.493	0.36	4.38196e-22	Artery
RFTN1	3.88188e-26	0.383283	0.367	0.239	8.35884e-22	Artery
SYNPO	5.02245e-26	0.475097	0.379	0.255	1.08148e-21	Artery
JAM2	5.98758e-26	0.449442	0.783	0.665	1.28931e-21	Artery
NUDT14	6.0741e-26	0.321273	0.287	0.169	1.30794e-21	Artery
PCDH1	4.40543e-25	0.420706	0.435	0.305	9.48622e-21	Artery
IFI27L2	1.53688e-24	0.34142	0.302	0.183	3.30937e-20	Artery
ARMH4	3.51516e-24	0.404096	0.32	0.199	7.5692e-20	Artery
ATP7B	6.59939e-24	0.262615	0.203	0.102	1.42105e-19	Artery
PLPP1	1.58263e-23	0.550304	0.444	0.332	3.40788e-19	Artery
SULF1	1.71353e-23	0.933341	0.292	0.185	3.68975e-19	Artery
SEC11C	5.03133e-23	0.414484	0.399	0.29	1.0834e-18	Artery
MX2	5.78156e-23	0.335888	0.265	0.15	1.24494e-18	Artery
AAK1	1.32331e-22	0.385536	0.55	0.45	2.84949e-18	Artery
SLC14A1	1.67684e-22	0.288278	0.227	0.118	3.61073e-18	Artery
MET	2.88207e-22	0.428245	0.343	0.232	6.20597e-18	Artery
SMARCA2	3.19469e-22	0.384384	0.586	0.477	6.87913e-18	Artery
LEPR	5.5111e-22	0.408694	0.36	0.247	1.1867e-17	Artery
ERC1	6.87447e-22	0.371813	0.366	0.25	1.48028e-17	Artery
LSR	8.9084e-22	0.359762	0.334	0.22	1.91825e-17	Artery
ASS1	9.19814e-22	0.355233	0.329	0.214	1.98063e-17	Artery
SELENOM	9.93077e-22	0.464611	0.453	0.348	2.13839e-17	Artery
ITPRID2	1.01574e-21	0.498027	0.517	0.414	2.18719e-17	Artery
OCIAD2	1.68423e-21	0.421551	0.435	0.326	3.62665e-17	Artery
ID3	3.87463e-21	0.306601	0.683	0.546	8.34323e-17	Artery
PKN3	6.88691e-21	0.272353	0.285	0.175	1.48296e-16	Artery
USHBP1	9.58391e-21	0.305965	0.403	0.278	2.0637e-16	Artery
ARHGAP26	1.06242e-20	0.368833	0.322	0.209	2.28771e-16	Artery
RRAS	1.15943e-20	0.332881	0.489	0.376	2.49661e-16	Artery
THSD7A	4.65404e-20	0.343086	0.323	0.213	1.00215e-15	Artery
ATP8A1	5.67249e-20	0.323776	0.317	0.208	1.22146e-15	Artery
RAPGEF1	1.38354e-19	0.348981	0.527	0.41	2.97919e-15	Artery
TCN2	3.17183e-19	0.364925	0.316	0.215	6.82991e-15	Artery
MTSS1	4.21675e-19	0.259694	0.258	0.156	9.07994e-15	Artery
DENND3	5.64957e-19	0.28832	0.38	0.265	1.21652e-14	Artery
BMX	1.58573e-18	0.363112	0.303	0.201	3.41456e-14	Artery
SOS1	4.82525e-18	0.340781	0.334	0.23	1.03902e-13	Artery
SYT11	7.64193e-18	0.300734	0.288	0.185	1.64554e-13	Artery
GALNT18	8.44992e-18	0.321519	0.316	0.216	1.81952e-13	Artery
ACACB	9.33892e-18	0.352678	0.436	0.331	2.01095e-13	Artery
PLAC9	1.5047e-17	0.347172	0.513	0.408	3.24007e-13	Artery
ARHGEF2	1.06581e-16	0.285604	0.35	0.247	2.295e-12	Artery
SPATA13	2.62505e-16	0.27926	0.308	0.208	5.65252e-12	Artery
SOX18	1.58863e-15	0.296576	0.723	0.622	3.42081e-11	Artery
CCL21	0	8.32625	0.954	0.019	0	Lymphatic EC
TFF3	0	6.70478	0.975	0.031	0	Lymphatic EC
MMRN1	0	4.95377	0.966	0.155	0	Lymphatic EC
LYVE1	0	4.10905	0.84	0.061	0	Lymphatic EC
TFPI	0	3.69924	0.979	0.334	0	Lymphatic EC
AKAP12	0	3.12173	0.907	0.257	0	Lymphatic EC
MAF	0	3.0342	0.855	0.077	0	Lymphatic EC
PROX1	0	2.99674	0.882	0.015	0	Lymphatic EC
PKHD1L1	0	2.8467	0.853	0.008	0	Lymphatic EC
NR2F1	0	2.57611	0.781	0.004	0	Lymphatic EC
IGF1	0	2.47092	0.756	0.074	0	Lymphatic EC
EFEMP1	0	2.38218	0.832	0.107	0	Lymphatic EC
PTPRE	0	2.21412	0.846	0.18	0	Lymphatic EC
LAPTM5	0	2.06809	0.827	0.065	0	Lymphatic EC
DSP	0	2.0518	0.745	0.095	0	Lymphatic EC
MRC1	0	1.91856	0.724	0.042	0	Lymphatic EC
CHRDL1	0	1.9048	0.747	0.03	0	Lymphatic EC
FAM107B	0	1.8468	0.779	0.079	0	Lymphatic EC
DKK3	0	1.73763	0.712	0.054	0	Lymphatic EC
MFAP4	0	1.72613	0.562	0.064	0	Lymphatic EC
RELN	0	1.65463	0.623	0.006	0	Lymphatic EC
COLEC12	0	1.63293	0.745	0.045	0	Lymphatic EC
PARD6G	0	1.58136	0.699	0.009	0	Lymphatic EC
ABI3BP	0	1.54577	0.638	0.097	0	Lymphatic EC
MPP7	0	1.54035	0.651	0.017	0	Lymphatic EC
TBX1	0	1.52976	0.632	0.007	0	Lymphatic EC
SYNM	0	1.50556	0.648	0.093	0	Lymphatic EC
RAB11FIP1	0	1.49133	0.752	0.119	0	Lymphatic EC
SLC24A1	0	1.33744	0.571	0.045	0	Lymphatic EC
PTX3	0	1.33094	0.421	0.005	0	Lymphatic EC
PDPN	0	1.27232	0.566	0.01	0	Lymphatic EC
RARRES2	0	1.26828	0.472	0.037	0	Lymphatic EC
LOX	0	1.266	0.539	0.046	0	Lymphatic EC
TSPAN5	0	1.24009	0.556	0.022	0	Lymphatic EC
DOCK5	0	1.15478	0.52	0.02	0	Lymphatic EC
EFNA5	0	1.1311	0.495	0.005	0	Lymphatic EC
KBTBD11	0	1.0722	0.535	0.018	0	Lymphatic EC
SCN3A	0	1.05007	0.398	0.008	0	Lymphatic EC
FOXC2	0	0.997365	0.444	0.008	0	Lymphatic EC
SEMA3A	0	0.984983	0.444	0.003	0	Lymphatic EC
HS3ST1	0	0.967211	0.408	0.026	0	Lymphatic EC
FAM102A	0	0.961315	0.453	0.02	0	Lymphatic EC
SEMA3D	0	0.944585	0.366	0.006	0	Lymphatic EC
UCP2	0	0.901413	0.453	0.024	0	Lymphatic EC
ART4	0	0.900981	0.491	0.036	0	Lymphatic EC
SNCA	0	0.900587	0.474	0.035	0	Lymphatic EC
KLHL4	0	0.871533	0.411	0.029	0	Lymphatic EC
CCDC141	0	0.858811	0.379	0.008	0	Lymphatic EC
STON2	0	0.834814	0.453	0.014	0	Lymphatic EC
SRGAP3	0	0.831173	0.318	0.006	0	Lymphatic EC
SCNN1B	0	0.820029	0.421	0.029	0	Lymphatic EC
LRRN4CL	0	0.814677	0.411	0.025	0	Lymphatic EC
PDE1A	0	0.813127	0.453	0.02	0	Lymphatic EC
RAB31	0	0.810568	0.44	0.034	0	Lymphatic EC
TC2N	0	0.809179	0.417	0.033	0	Lymphatic EC
PIEZO2	0	0.713387	0.316	0.002	0	Lymphatic EC
STAB2	0	0.710279	0.278	0.001	0	Lymphatic EC
BHMT2	0	0.699542	0.339	0.014	0	Lymphatic EC
TNFRSF11A	0	0.696989	0.354	0.011	0	Lymphatic EC
VAV3	0	0.671437	0.381	0.028	0	Lymphatic EC
LRRC15	0	0.601998	0.211	0.001	0	Lymphatic EC
REEP1	0	0.574111	0.318	0.013	0	Lymphatic EC
PAPLN	0	0.568444	0.257	0.011	0	Lymphatic EC
ACKR2	0	0.564262	0.303	0.006	0	Lymphatic EC
PIK3C2G	0	0.563164	0.217	0.001	0	Lymphatic EC
LRATD1	0	0.560394	0.215	0.004	0	Lymphatic EC
TNFAIP8L3	0	0.53687	0.32	0.018	0	Lymphatic EC
IL7	0	0.501793	0.265	0.003	0	Lymphatic EC
MGAT4C	0	0.486236	0.2	0.001	0	Lymphatic EC
NMNAT2	0	0.482241	0.265	0.003	0	Lymphatic EC
CCDC80	2.89957e-306	1.52596	0.707	0.124	6.24364e-302	Lymphatic EC
NTN1	4.25884e-299	0.493154	0.251	0.012	9.17056e-295	Lymphatic EC
SLC38A1	7.93089e-298	1.13635	0.594	0.088	1.70776e-293	Lymphatic EC
PTPN3	2.75949e-295	0.392719	0.234	0.01	5.94201e-291	Lymphatic EC
PLIN5	4.16373e-292	0.764514	0.324	0.023	8.96577e-288	Lymphatic EC
POF1B	1.51391e-291	0.424607	0.238	0.011	3.25991e-287	Lymphatic EC
MFAP2	3.70559e-291	0.404222	0.232	0.01	7.97925e-287	Lymphatic EC
RAB3IL1	2.59308e-288	0.522916	0.341	0.026	5.58368e-284	Lymphatic EC
OAF	3.84256e-286	0.964275	0.518	0.068	8.27417e-282	Lymphatic EC
GPM6A	4.9475e-283	1.11569	0.589	0.088	1.06534e-278	Lymphatic EC
AC007998.2	4.2454e-276	0.327061	0.204	0.008	9.14162e-272	Lymphatic EC
ASGR1	1.9419e-275	0.631386	0.394	0.039	4.18149e-271	Lymphatic EC
SLC22A23	3.76314e-273	0.473828	0.276	0.017	8.10317e-269	Lymphatic EC
KRT18	1.01621e-270	1.48237	0.436	0.049	2.1882e-266	Lymphatic EC
FAM174B	1.36845e-259	0.593797	0.368	0.034	2.94667e-255	Lymphatic EC
SLC26A4	7.27196e-259	0.493432	0.225	0.011	1.56587e-254	Lymphatic EC
GGTA1	5.22789e-249	1.26344	0.589	0.1	1.12572e-244	Lymphatic EC
SLC16A11	1.50603e-242	0.545063	0.309	0.025	3.24294e-238	Lymphatic EC
CD9	1.70808e-241	2.85982	0.981	0.55	3.67801e-237	Lymphatic EC
CDKL1	4.17527e-241	0.673873	0.385	0.042	8.99062e-237	Lymphatic EC
FXYD6	7.93137e-241	1.39365	0.796	0.203	1.70786e-236	Lymphatic EC
TRMT9B	5.66755e-240	0.679407	0.383	0.04	1.22039e-235	Lymphatic EC
TMEM98	2.46026e-239	0.578583	0.318	0.028	5.29769e-235	Lymphatic EC
LAYN	9.5402e-239	1.06971	0.644	0.125	2.05429e-234	Lymphatic EC
PCSK6	1.21219e-235	0.43606	0.291	0.023	2.6102e-231	Lymphatic EC
FLT4	2.31037e-228	1.15937	0.621	0.12	4.97491e-224	Lymphatic EC
SCN3B	7.98446e-227	1.01162	0.493	0.077	1.71929e-222	Lymphatic EC
ANTXR2	2.90806e-224	0.738511	0.385	0.044	6.26193e-220	Lymphatic EC
NT5E	5.04477e-224	0.974347	0.499	0.081	1.08629e-219	Lymphatic EC
PEPD	6.08909e-222	1.30075	0.747	0.203	1.31116e-217	Lymphatic EC
FHL2	8.65502e-221	0.547441	0.335	0.034	1.86369e-216	Lymphatic EC
CCND1	1.33577e-218	1.49029	0.621	0.127	2.87632e-214	Lymphatic EC
NRP2	5.3867e-216	2.43468	0.869	0.326	1.15992e-211	Lymphatic EC
GJC2	1.57547e-214	1.00842	0.427	0.06	3.39247e-210	Lymphatic EC
VPS35L	1.08315e-210	1.08816	0.613	0.13	2.33235e-206	Lymphatic EC
TMED3	1.86123e-208	0.462857	0.301	0.029	4.00779e-204	Lymphatic EC
HOXD9	1.87943e-208	0.513424	0.314	0.032	4.04698e-204	Lymphatic EC
PPFIBP1	7.49325e-206	2.14333	0.971	0.589	1.61352e-201	Lymphatic EC
ATP5F1E	8.44867e-200	2.0676	0.996	0.831	1.81925e-195	Lymphatic EC
HOMER3	2.33161e-197	0.971665	0.518	0.097	5.02066e-193	Lymphatic EC
LMO2	3.89721e-192	1.91275	0.876	0.386	8.39187e-188	Lymphatic EC
DMTN	1.66162e-190	0.626335	0.419	0.063	3.57797e-186	Lymphatic EC
FGL2	9.37569e-188	1.48747	0.64	0.157	2.01887e-183	Lymphatic EC
STMN1	9.71616e-187	1.43033	0.697	0.194	2.09218e-182	Lymphatic EC
NR2F2	4.57492e-185	1.69916	0.914	0.386	9.85118e-181	Lymphatic EC
TIMP1	9.01443e-185	1.94138	0.905	0.373	1.94108e-180	Lymphatic EC
ARL4A	1.90959e-183	2.01066	0.928	0.468	4.11192e-179	Lymphatic EC
FCGR2A	8.92348e-181	0.397837	0.248	0.022	1.92149e-176	Lymphatic EC
DMKN	9.09409e-181	0.508806	0.278	0.029	1.95823e-176	Lymphatic EC
PLCE1	1.46498e-178	0.697304	0.368	0.053	3.15455e-174	Lymphatic EC
EDNRB	5.37049e-178	1.01002	0.672	0.169	1.15643e-173	Lymphatic EC
ANXA2	6.6943e-178	1.79641	0.973	0.769	1.44148e-173	Lymphatic EC
FSCN1	4.94182e-171	1.15816	0.632	0.169	1.06412e-166	Lymphatic EC
PRKAA2	1.1822e-170	0.551769	0.345	0.046	2.54564e-166	Lymphatic EC
NUDT4	8.61478e-168	1.17384	0.615	0.162	1.85502e-163	Lymphatic EC
SIRPA	4.42997e-167	0.739706	0.486	0.098	9.53906e-163	Lymphatic EC
KCTD17	1.14369e-165	0.424588	0.293	0.035	2.4627e-161	Lymphatic EC
GYPC	2.99911e-160	1.69408	0.895	0.459	6.45799e-156	Lymphatic EC
MYZAP	1.83668e-159	0.387901	0.255	0.027	3.95493e-155	Lymphatic EC
CNN3	2.93954e-156	1.45966	0.903	0.41	6.32972e-152	Lymphatic EC
FMOD	3.12031e-156	0.601723	0.274	0.032	6.71897e-152	Lymphatic EC
SCN9A	4.63351e-155	0.519795	0.217	0.02	9.97734e-151	Lymphatic EC
EMILIN1	1.00655e-152	0.406955	0.219	0.02	2.16741e-148	Lymphatic EC
CCDC102B	6.20888e-151	0.470328	0.259	0.029	1.33696e-146	Lymphatic EC
CRTAC1	2.67902e-150	0.734714	0.335	0.051	5.76874e-146	Lymphatic EC
DPP4	2.0286e-149	0.424875	0.24	0.025	4.36819e-145	Lymphatic EC
GGT5	1.52968e-147	0.836179	0.396	0.073	3.29386e-143	Lymphatic EC
ZDHHC14	5.31071e-147	0.587069	0.358	0.057	1.14355e-142	Lymphatic EC
LIMS1	7.29249e-145	1.65355	0.882	0.468	1.57029e-140	Lymphatic EC
GFUS	1.86025e-143	0.924725	0.556	0.147	4.00567e-139	Lymphatic EC
GAS7	4.7236e-140	0.395636	0.269	0.034	1.01713e-135	Lymphatic EC
SMYD2	4.92024e-140	0.562188	0.314	0.046	1.05947e-135	Lymphatic EC
C4orf48	1.59951e-138	0.486591	0.291	0.041	3.44421e-134	Lymphatic EC
LYN	5.16802e-138	0.73187	0.461	0.103	1.11283e-133	Lymphatic EC
DPEP2	6.25541e-137	0.42892	0.232	0.026	1.34698e-132	Lymphatic EC
FRMD4B	4.52096e-134	0.923331	0.602	0.18	9.73499e-130	Lymphatic EC
PLAC9	2.60449e-133	1.59215	0.842	0.401	5.60825e-129	Lymphatic EC
GLT8D2	7.64258e-132	0.327649	0.24	0.029	1.64568e-127	Lymphatic EC
CYB5RL	1.12747e-131	0.461862	0.238	0.029	2.42778e-127	Lymphatic EC
ADD3	1.34418e-131	1.13121	0.789	0.327	2.89442e-127	Lymphatic EC
CD200	2.592e-129	0.523322	0.32	0.051	5.58136e-125	Lymphatic EC
TMOD1	9.40997e-129	0.555812	0.358	0.065	2.02625e-124	Lymphatic EC
BCL7C	1.37396e-128	0.994491	0.684	0.251	2.95856e-124	Lymphatic EC
RASGRP3	3.67573e-127	0.870925	0.583	0.164	7.91494e-123	Lymphatic EC
TIMP2	2.30974e-126	1.29891	0.844	0.435	4.97356e-122	Lymphatic EC
PLEKHA4	1.61144e-123	0.319368	0.202	0.022	3.46992e-119	Lymphatic EC
CD63	1.87791e-120	1.20119	0.962	0.802	4.0437e-116	Lymphatic EC
SGCE	2.49949e-118	0.656007	0.518	0.139	5.38215e-114	Lymphatic EC
PHLDA1	1.79652e-117	0.806756	0.345	0.066	3.86845e-113	Lymphatic EC
RHOJ	3.52188e-117	1.06599	0.674	0.258	7.58366e-113	Lymphatic EC
GLIPR2	4.73138e-116	0.365595	0.263	0.039	1.01881e-111	Lymphatic EC
ECSCR	2.00696e-115	1.23255	0.933	0.623	4.32159e-111	Lymphatic EC
SDC4	5.16672e-114	0.342385	0.217	0.027	1.11255e-109	Lymphatic EC
ENOSF1	3.30051e-113	0.744678	0.453	0.115	7.10698e-109	Lymphatic EC
CDC42EP5	1.43711e-112	1.00964	0.634	0.239	3.09453e-108	Lymphatic EC
PLBD1	1.85631e-112	0.357799	0.229	0.031	3.99719e-108	Lymphatic EC
GCNT2	6.05441e-111	0.406163	0.253	0.037	1.3037e-106	Lymphatic EC
CYBA	9.13457e-110	0.70148	0.545	0.157	1.96695e-105	Lymphatic EC
ARID5B	1.17636e-109	1.14044	0.758	0.325	2.53306e-105	Lymphatic EC
SHC1	3.66153e-109	0.917671	0.632	0.232	7.88437e-105	Lymphatic EC
MAP1B	1.52472e-108	0.716145	0.444	0.11	3.28318e-104	Lymphatic EC
POLR2L	3.90723e-108	1.25827	0.905	0.575	8.41343e-104	Lymphatic EC
LAMA4	5.42451e-108	0.979711	0.762	0.32	1.16806e-103	Lymphatic EC
SYT1	1.04418e-107	0.497217	0.272	0.045	2.24842e-103	Lymphatic EC
PPP1R2	8.08768e-107	1.18682	0.754	0.36	1.74152e-102	Lymphatic EC
CNKSR3	8.57609e-107	0.615594	0.419	0.102	1.84669e-102	Lymphatic EC
FCGRT	2.20503e-106	1.19315	0.899	0.557	4.7481e-102	Lymphatic EC
PLPP1	6.5379e-105	1.31852	0.731	0.326	1.40781e-100	Lymphatic EC
TUBB6	1.35222e-104	0.930497	0.646	0.252	2.91173e-100	Lymphatic EC
ANKDD1A	1.49047e-100	0.54761	0.305	0.059	3.20943e-96	Lymphatic EC
TPM4	2.23234e-100	1.1529	0.939	0.674	4.80689e-96	Lymphatic EC
KHDRBS3	6.74052e-98	0.380608	0.274	0.05	1.45144e-93	Lymphatic EC
RGS16	4.95466e-97	2.04332	0.472	0.14	1.06689e-92	Lymphatic EC
PMEPA1	1.27953e-96	0.759259	0.436	0.119	2.75521e-92	Lymphatic EC
FAM189A2	2.79087e-96	0.676546	0.442	0.122	6.00958e-92	Lymphatic EC
REXO2	2.29073e-94	0.97198	0.669	0.29	4.93263e-90	Lymphatic EC
MARCKS	9.12776e-94	1.24231	0.909	0.612	1.96548e-89	Lymphatic EC
SNX2	1.2325e-93	0.88076	0.64	0.268	2.65395e-89	Lymphatic EC
TUBA1A	1.85554e-93	2.20805	0.825	0.507	3.99554e-89	Lymphatic EC
HEBP1	1.19729e-92	0.835271	0.634	0.262	2.57811e-88	Lymphatic EC
GMFG	1.60352e-92	1.03302	0.735	0.351	3.45286e-88	Lymphatic EC
CTSZ	1.66439e-91	1.18056	0.789	0.437	3.58393e-87	Lymphatic EC
RAB11A	5.52195e-91	0.979582	0.891	0.554	1.18904e-86	Lymphatic EC
UQCC2	2.46502e-89	0.416364	0.389	0.099	5.30794e-85	Lymphatic EC
WFS1	5.10433e-89	0.587742	0.459	0.135	1.09911e-84	Lymphatic EC
CALD1	6.38598e-88	1.03295	0.973	0.744	1.37509e-83	Lymphatic EC
KCNN3	4.01859e-87	0.559141	0.373	0.094	8.65324e-83	Lymphatic EC
CERS6	5.06926e-87	0.362993	0.232	0.04	1.09156e-82	Lymphatic EC
DAD1	1.07535e-86	0.960829	0.867	0.552	2.31555e-82	Lymphatic EC
NTAN1	1.53197e-86	0.858253	0.621	0.265	3.29879e-82	Lymphatic EC
PPIA	2.79335e-86	1.01477	0.945	0.714	6.01493e-82	Lymphatic EC
PGM5	3.33258e-86	0.894158	0.693	0.304	7.17604e-82	Lymphatic EC
LRPAP1	1.34209e-85	0.894171	0.72	0.352	2.88992e-81	Lymphatic EC
PALD1	1.8634e-85	0.550364	0.379	0.1	4.01246e-81	Lymphatic EC
BMP2K	5.40683e-85	0.532946	0.389	0.105	1.16425e-80	Lymphatic EC
SNCG	1.66678e-84	1.31739	0.823	0.472	3.58907e-80	Lymphatic EC
NXN	5.31134e-84	0.688872	0.526	0.189	1.14369e-79	Lymphatic EC
ZFHX3	6.76876e-84	0.555812	0.411	0.117	1.45752e-79	Lymphatic EC
UGP2	6.8326e-84	1.01023	0.722	0.363	1.47126e-79	Lymphatic EC
ANXA5	2.644e-80	0.946037	0.897	0.654	5.69332e-76	Lymphatic EC
GUSB	8.90072e-80	0.623717	0.535	0.197	1.91659e-75	Lymphatic EC
C1orf198	1.73656e-78	0.33489	0.257	0.052	3.73934e-74	Lymphatic EC
FAM3C	1.43383e-77	0.866097	0.598	0.266	3.08747e-73	Lymphatic EC
CSTB	1.85706e-77	0.905868	0.773	0.437	3.9988e-73	Lymphatic EC
ELK3	3.86534e-77	1.05265	0.937	0.704	8.32323e-73	Lymphatic EC
CD47	2.44994e-76	0.831702	0.724	0.362	5.27545e-72	Lymphatic EC
PRR5	5.3853e-76	0.279415	0.206	0.036	1.15962e-71	Lymphatic EC
CHST15	1.59145e-75	0.58759	0.396	0.119	3.42688e-71	Lymphatic EC
CMTM3	4.81862e-75	0.444299	0.377	0.107	1.03759e-70	Lymphatic EC
OST4	1.58519e-74	0.859642	0.851	0.535	3.4134e-70	Lymphatic EC
KRT8	3.03301e-74	0.397934	0.242	0.049	6.53099e-70	Lymphatic EC
INPP4B	5.27749e-73	0.319335	0.208	0.037	1.1364e-68	Lymphatic EC
LY96	3.13999e-72	0.556555	0.455	0.156	6.76135e-68	Lymphatic EC
PRXL2A	1.14921e-71	0.832882	0.762	0.402	2.47459e-67	Lymphatic EC
CTDSPL	1.18238e-71	0.485263	0.417	0.131	2.54603e-67	Lymphatic EC
MEDAG	1.31802e-71	0.488857	0.28	0.066	2.8381e-67	Lymphatic EC
TXN	6.16552e-70	0.886898	0.855	0.544	1.32762e-65	Lymphatic EC
PCBD1	7.59353e-70	0.504235	0.465	0.167	1.63512e-65	Lymphatic EC
PDGFA	7.8163e-70	0.398856	0.274	0.065	1.68308e-65	Lymphatic EC
MMP2	8.93374e-70	0.532162	0.343	0.095	1.9237e-65	Lymphatic EC
CAVIN2	1.32346e-69	0.92881	0.968	0.836	2.8498e-65	Lymphatic EC
MBOAT1	1.35364e-69	0.43113	0.251	0.054	2.9148e-65	Lymphatic EC
PTMS	2.31724e-69	0.942212	0.916	0.657	4.98971e-65	Lymphatic EC
GRAP	2.76296e-69	0.361156	0.251	0.055	5.94949e-65	Lymphatic EC
PRSS23	1.3189e-68	1.00491	0.676	0.329	2.83999e-64	Lymphatic EC
TSPO	4.54938e-68	0.795631	0.762	0.422	9.79618e-64	Lymphatic EC
SLC38A2	6.48289e-68	0.877538	0.785	0.441	1.39596e-63	Lymphatic EC
PDLIM4	3.30656e-67	0.639804	0.434	0.153	7.12001e-63	Lymphatic EC
RAB11FIP5	3.62969e-67	0.494788	0.377	0.119	7.81581e-63	Lymphatic EC
DENND2A	5.76392e-67	0.259782	0.213	0.041	1.24114e-62	Lymphatic EC
MPST	8.25505e-67	0.457837	0.411	0.137	1.77756e-62	Lymphatic EC
GLIS3	9.017e-67	0.31037	0.244	0.054	1.94163e-62	Lymphatic EC
OAZ1	1.37919e-66	0.896684	0.897	0.685	2.96981e-62	Lymphatic EC
CTSL	5.51775e-66	0.681161	0.68	0.33	1.18814e-61	Lymphatic EC
FRMD6	6.4084e-66	0.406233	0.293	0.075	1.37992e-61	Lymphatic EC
MICAL2	1.12626e-65	0.329774	0.257	0.06	2.42517e-61	Lymphatic EC
DNPH1	3.58621e-64	0.304937	0.244	0.056	7.72218e-60	Lymphatic EC
PROCR	7.16966e-64	0.632493	0.427	0.153	1.54384e-59	Lymphatic EC
GNG12	1.21562e-63	0.719878	0.583	0.271	2.6176e-59	Lymphatic EC
HSPB1	2.47268e-63	0.933118	0.958	0.757	5.32443e-59	Lymphatic EC
DYNLL1	3.23932e-63	0.840772	0.912	0.665	6.97523e-59	Lymphatic EC
COX7A2	5.08003e-63	0.833957	0.804	0.51	1.09388e-58	Lymphatic EC
DDX10	1.3915e-62	0.583404	0.373	0.121	2.99632e-58	Lymphatic EC
MAP4K2	1.46893e-62	0.405181	0.385	0.119	3.16305e-58	Lymphatic EC
TLE1	1.67406e-62	0.654375	0.604	0.28	3.60475e-58	Lymphatic EC
PACSIN2	4.25974e-62	0.537393	0.453	0.167	9.1725e-58	Lymphatic EC
ALDH2	1.77298e-61	0.681293	0.571	0.259	3.81776e-57	Lymphatic EC
COL6A2	2.00938e-61	0.431667	0.606	0.258	4.3268e-57	Lymphatic EC
HOXD8	3.70826e-61	0.502421	0.419	0.152	7.985e-57	Lymphatic EC
FLRT2	6.19865e-61	0.448195	0.263	0.067	1.33476e-56	Lymphatic EC
HES4	6.51841e-61	0.565255	0.44	0.153	1.40361e-56	Lymphatic EC
COX6C	7.89384e-61	0.724088	0.903	0.676	1.69978e-56	Lymphatic EC
MZT2B	9.76023e-61	0.777526	0.792	0.482	2.10167e-56	Lymphatic EC
PLSCR4	1.4655e-60	0.875085	0.64	0.322	3.15566e-56	Lymphatic EC
FLNC	3.69491e-60	0.410299	0.36	0.113	7.95625e-56	Lymphatic EC
CITED4	3.72508e-60	0.364481	0.219	0.048	8.02121e-56	Lymphatic EC
MYL6	1.47399e-59	0.790287	0.989	0.866	3.17395e-55	Lymphatic EC
DNASE1L3	2.82772e-59	1.04209	0.204	0.044	6.08893e-55	Lymphatic EC
COX6A1	2.91081e-59	0.756513	0.815	0.535	6.26784e-55	Lymphatic EC
CTSH	5.34288e-59	0.828138	0.688	0.367	1.15048e-54	Lymphatic EC
BEX3	1.82086e-58	0.559741	0.52	0.225	3.92085e-54	Lymphatic EC
UNC5B	9.70313e-58	0.44601	0.274	0.07	2.08937e-53	Lymphatic EC
RNASEH2C	3.85082e-57	0.508832	0.589	0.276	8.29198e-53	Lymphatic EC
SNTB2	6.47164e-57	0.735815	0.659	0.345	1.39354e-52	Lymphatic EC
MAPK7	4.15104e-56	0.314426	0.221	0.052	8.93843e-52	Lymphatic EC
LMNA	2.69336e-55	0.850448	0.905	0.612	5.79961e-51	Lymphatic EC
TCFL5	2.97855e-55	0.280754	0.206	0.046	6.41371e-51	Lymphatic EC
MSRB3	1.59839e-54	0.597924	0.64	0.327	3.44182e-50	Lymphatic EC
PLEKHO2	1.94542e-54	0.455461	0.312	0.097	4.18906e-50	Lymphatic EC
TMEM205	3.32656e-54	0.542794	0.556	0.254	7.16309e-50	Lymphatic EC
DEGS1	4.86932e-54	0.511083	0.484	0.202	1.04851e-49	Lymphatic EC
MAN1A1	1.10245e-53	0.635501	0.589	0.289	2.3739e-49	Lymphatic EC
SMAD1	7.75757e-53	0.761185	0.789	0.484	1.67044e-48	Lymphatic EC
SEPTIN6	2.23687e-52	0.411393	0.356	0.124	4.81665e-48	Lymphatic EC
KIAA1522	2.65884e-52	0.407733	0.307	0.096	5.72528e-48	Lymphatic EC
RECK	5.16168e-52	0.389284	0.341	0.112	1.11146e-47	Lymphatic EC
CTHRC1	5.62059e-52	0.550771	0.446	0.178	1.21028e-47	Lymphatic EC
MARCKSL1	3.80002e-51	0.691788	0.657	0.358	8.18258e-47	Lymphatic EC
CYB5R3	6.95585e-51	0.686587	0.808	0.548	1.4978e-46	Lymphatic EC
HINT1	1.10245e-50	0.721976	0.909	0.689	2.37391e-46	Lymphatic EC
CCL28	1.9912e-50	0.271969	0.223	0.056	4.28764e-46	Lymphatic EC
CALCRL	6.41689e-50	0.732364	0.8	0.511	1.38175e-45	Lymphatic EC
CAMKK2	6.87523e-50	0.454977	0.406	0.158	1.48044e-45	Lymphatic EC
SLCO2B1	9.21318e-50	0.500416	0.398	0.145	1.98387e-45	Lymphatic EC
CKS1B	3.69807e-49	0.442036	0.326	0.111	7.96306e-45	Lymphatic EC
IFT57	4.36944e-49	0.446086	0.366	0.137	9.40872e-45	Lymphatic EC
REEP3	4.78785e-49	0.508849	0.602	0.301	1.03097e-44	Lymphatic EC
KDR	5.38046e-49	0.662643	0.688	0.371	1.15858e-44	Lymphatic EC
NECTIN3	5.5714e-49	0.296835	0.263	0.076	1.19969e-44	Lymphatic EC
PARK7	1.17619e-48	0.598659	0.815	0.555	2.53269e-44	Lymphatic EC
EPHX1	1.46967e-48	0.696817	0.705	0.417	3.16463e-44	Lymphatic EC
TMX4	3.35135e-48	0.658752	0.554	0.277	7.21645e-44	Lymphatic EC
YBX1	3.60681e-48	0.658534	0.954	0.828	7.76654e-44	Lymphatic EC
SMAD9	8.27752e-48	0.372929	0.328	0.112	1.7824e-43	Lymphatic EC
KLF6	1.44567e-47	0.974979	0.92	0.752	3.11296e-43	Lymphatic EC
MZT2A	1.74373e-47	0.474225	0.436	0.185	3.75478e-43	Lymphatic EC
PGM2L1	2.3315e-47	0.619282	0.362	0.134	5.02043e-43	Lymphatic EC
C17orf58	4.32313e-47	0.399944	0.305	0.102	9.309e-43	Lymphatic EC
SLC7A1	5.76461e-47	0.347527	0.236	0.067	1.24129e-42	Lymphatic EC
TNXB	6.01929e-47	0.856529	0.714	0.434	1.29613e-42	Lymphatic EC
PGLS	1.17004e-46	0.494574	0.512	0.243	2.51946e-42	Lymphatic EC
ITSN1	1.9602e-46	0.339202	0.259	0.077	4.2209e-42	Lymphatic EC
NINJ1	2.14208e-46	0.294368	0.251	0.073	4.61254e-42	Lymphatic EC
PALM	3.22434e-46	0.498212	0.482	0.213	6.94296e-42	Lymphatic EC
APOD	5.81502e-46	0.832936	0.815	0.569	1.25215e-41	Lymphatic EC
MIF	6.87941e-46	0.580877	0.606	0.333	1.48134e-41	Lymphatic EC
PTPN14	1.13582e-45	0.640329	0.537	0.267	2.44577e-41	Lymphatic EC
DDR2	3.53769e-45	0.314791	0.202	0.051	7.61771e-41	Lymphatic EC
EEF1D	9.45162e-45	0.687561	0.945	0.741	2.03522e-40	Lymphatic EC
ABHD17B	2.58425e-44	0.323632	0.244	0.072	5.56467e-40	Lymphatic EC
MAGED1	3.28892e-44	0.355915	0.284	0.094	7.08203e-40	Lymphatic EC
UBA52	3.84835e-44	0.594808	0.983	0.862	8.28666e-40	Lymphatic EC
MAP1LC3A	4.30562e-44	0.380483	0.402	0.164	9.27129e-40	Lymphatic EC
GUK1	4.43476e-44	0.573216	0.909	0.653	9.54937e-40	Lymphatic EC
ADAM10	2.10394e-43	0.724102	0.678	0.417	4.53041e-39	Lymphatic EC
KANK3	1.50522e-42	0.568315	0.749	0.488	3.2412e-38	Lymphatic EC
GSTO1	1.83121e-42	0.5184	0.653	0.369	3.94315e-38	Lymphatic EC
MRAS	2.47904e-42	0.353494	0.242	0.074	5.33813e-38	Lymphatic EC
NACA	3.48641e-42	0.589552	0.979	0.832	7.50729e-38	Lymphatic EC
CHCHD10	4.49711e-42	0.282848	0.541	0.247	9.68363e-38	Lymphatic EC
PDE4B	5.48011e-42	0.428142	0.377	0.15	1.18003e-37	Lymphatic EC
PRDX5	1.50635e-41	0.57285	0.735	0.475	3.24362e-37	Lymphatic EC
EIF3K	1.52271e-41	0.603472	0.851	0.613	3.27886e-37	Lymphatic EC
RASSF9	1.8544e-41	0.564169	0.459	0.211	3.99307e-37	Lymphatic EC
STX7	3.06222e-41	0.497412	0.623	0.333	6.59389e-37	Lymphatic EC
MGST3	5.97251e-41	0.661943	0.846	0.624	1.28606e-36	Lymphatic EC
ARPC5	8.90009e-41	0.555998	0.775	0.515	1.91646e-36	Lymphatic EC
THBD	1.45333e-40	0.765636	0.697	0.409	3.12945e-36	Lymphatic EC
GPATCH2	1.79373e-40	0.464819	0.383	0.158	3.86243e-36	Lymphatic EC
APH1B	2.91979e-40	0.305323	0.244	0.077	6.28718e-36	Lymphatic EC
PRELID1	3.57685e-40	0.589084	0.596	0.34	7.70203e-36	Lymphatic EC
NDUFS7	4.84662e-40	0.431877	0.592	0.327	1.04362e-35	Lymphatic EC
CREB5	5.37942e-40	0.327866	0.436	0.184	1.15835e-35	Lymphatic EC
RACK1	9.21123e-40	0.612432	0.985	0.855	1.98345e-35	Lymphatic EC
CD81	1.11338e-39	0.549694	0.928	0.732	2.39744e-35	Lymphatic EC
PIEZO1	1.56108e-39	0.511357	0.537	0.275	3.36148e-35	Lymphatic EC
GABARAPL2	1.9107e-39	0.566441	0.817	0.59	4.11431e-35	Lymphatic EC
TGFBR2	2.52565e-39	0.700789	0.937	0.736	5.43848e-35	Lymphatic EC
IARS2	2.5382e-39	0.543168	0.524	0.27	5.4655e-35	Lymphatic EC
BCAR1	5.50334e-39	0.447334	0.398	0.176	1.18503e-34	Lymphatic EC
COX8A	1.27688e-38	0.496154	0.712	0.449	2.7495e-34	Lymphatic EC
PPP1R14B	1.57678e-38	0.537917	0.56	0.297	3.39527e-34	Lymphatic EC
MAML2	1.79602e-38	0.404964	0.411	0.18	3.86737e-34	Lymphatic EC
CAMK1	2.03567e-38	0.327167	0.318	0.12	4.3834e-34	Lymphatic EC
GADD45GIP1	2.09903e-38	0.547639	0.608	0.357	4.51985e-34	Lymphatic EC
SHC2	2.15976e-38	0.330087	0.316	0.116	4.65061e-34	Lymphatic EC
ANGPT2	3.15167e-38	0.835414	0.434	0.198	6.78649e-34	Lymphatic EC
RWDD1	5.68154e-38	0.581099	0.697	0.433	1.22341e-33	Lymphatic EC
COMT	5.72521e-38	0.494363	0.552	0.296	1.23281e-33	Lymphatic EC
DUSP6	6.31481e-38	0.720147	0.543	0.291	1.35977e-33	Lymphatic EC
EFCC1	6.33004e-38	0.264767	0.236	0.075	1.36305e-33	Lymphatic EC
BTBD3	1.97578e-37	0.343411	0.349	0.141	4.25446e-33	Lymphatic EC
ACAT1	2.09336e-37	0.406538	0.524	0.27	4.50763e-33	Lymphatic EC
PLCG2	2.37196e-37	1.44917	0.916	0.786	5.10755e-33	Lymphatic EC
ITGA9	2.70097e-37	0.377469	0.341	0.136	5.81601e-33	Lymphatic EC
NDUFB2	3.15664e-37	0.533826	0.773	0.522	6.7972e-33	Lymphatic EC
SIVA1	3.29635e-37	0.43068	0.615	0.343	7.09802e-33	Lymphatic EC
CORO1C	3.65626e-37	0.420355	0.446	0.213	7.87301e-33	Lymphatic EC
NDUFAF3	4.64708e-37	0.408657	0.562	0.302	1.00066e-32	Lymphatic EC
BCAP31	7.34134e-37	0.516781	0.667	0.405	1.58081e-32	Lymphatic EC
RTN4	9.55376e-37	0.69129	0.874	0.704	2.05721e-32	Lymphatic EC
GGA1	1.03549e-36	0.334662	0.352	0.143	2.22972e-32	Lymphatic EC
CISD1	2.40014e-36	0.364712	0.4	0.18	5.16821e-32	Lymphatic EC
SMIM19	3.3792e-36	0.408557	0.448	0.217	7.27643e-32	Lymphatic EC
SAT2	4.22336e-36	0.382973	0.446	0.213	9.09417e-32	Lymphatic EC
TSHZ2	5.09926e-36	0.55565	0.699	0.404	1.09802e-31	Lymphatic EC
PPP1R9A	1.2505e-35	0.331356	0.253	0.086	2.6927e-31	Lymphatic EC
YWHAH	2.32044e-35	0.524304	0.737	0.481	4.99661e-31	Lymphatic EC
GUCY1A1	2.95503e-35	0.43128	0.331	0.131	6.36308e-31	Lymphatic EC
NDUFB7	4.85294e-35	0.455568	0.752	0.504	1.04498e-30	Lymphatic EC
MGST2	7.09004e-35	0.605932	0.8	0.586	1.5267e-30	Lymphatic EC
PFDN5	1.34167e-34	0.536363	0.931	0.761	2.88902e-30	Lymphatic EC
C12orf75	2.21096e-34	0.275811	0.261	0.091	4.76085e-30	Lymphatic EC
TUBA1B	2.40219e-34	0.728058	0.855	0.658	5.17263e-30	Lymphatic EC
NDUFA1	4.18e-34	0.46765	0.785	0.551	9.00079e-30	Lymphatic EC
DAPK1	4.91708e-34	0.330821	0.251	0.09	1.05879e-29	Lymphatic EC
IQSEC1	9.28671e-34	0.321065	0.417	0.189	1.99971e-29	Lymphatic EC
FAM200B	1.4883e-33	0.389217	0.419	0.2	3.20476e-29	Lymphatic EC
SOCS2	4.26007e-33	0.534248	0.575	0.324	9.1732e-29	Lymphatic EC
TRIOBP	4.41094e-33	0.427509	0.691	0.424	9.49808e-29	Lymphatic EC
RCAN1	1.01112e-32	0.881545	0.354	0.155	2.17724e-28	Lymphatic EC
MYDGF	1.28522e-32	0.369583	0.52	0.282	2.76746e-28	Lymphatic EC
SERF2	1.3887e-32	0.564544	0.952	0.791	2.9903e-28	Lymphatic EC
ZNF706	1.60311e-32	0.522053	0.705	0.453	3.45198e-28	Lymphatic EC
MDFIC	2.03985e-32	0.563569	0.585	0.344	4.39242e-28	Lymphatic EC
RCSD1	4.00698e-32	0.320237	0.349	0.145	8.62822e-28	Lymphatic EC
KRTCAP2	5.38681e-32	0.455914	0.661	0.407	1.15994e-27	Lymphatic EC
TGFBRAP1	5.80124e-32	0.281698	0.257	0.095	1.24918e-27	Lymphatic EC
NDUFC1	6.44912e-32	0.463834	0.747	0.503	1.38869e-27	Lymphatic EC
CALU	7.07888e-32	0.446953	0.579	0.336	1.5243e-27	Lymphatic EC
ATP5MPL	8.41739e-32	0.404708	0.76	0.496	1.81252e-27	Lymphatic EC
TCTN3	8.76794e-32	0.373696	0.267	0.103	1.888e-27	Lymphatic EC
ANAPC16	1.04161e-31	0.513384	0.752	0.521	2.24291e-27	Lymphatic EC
PHLDB2	1.29253e-31	0.429298	0.467	0.234	2.7832e-27	Lymphatic EC
LTBP4	1.41962e-31	0.395064	0.579	0.315	3.05687e-27	Lymphatic EC
ZNF467	2.28522e-31	0.310946	0.278	0.11	4.92077e-27	Lymphatic EC
APP	2.80135e-31	0.526051	0.945	0.797	6.03215e-27	Lymphatic EC
HMGN3	3.3426e-31	0.49133	0.718	0.469	7.19762e-27	Lymphatic EC
MYLIP	3.45619e-31	0.446009	0.339	0.152	7.44221e-27	Lymphatic EC
EMP1	3.59033e-31	0.533195	0.846	0.61	7.73107e-27	Lymphatic EC
SH3BGRL3	3.66298e-31	0.497121	0.806	0.584	7.8875e-27	Lymphatic EC
DYSF	4.08917e-31	0.291013	0.309	0.126	8.80522e-27	Lymphatic EC
SLC43A3	5.34525e-31	0.301276	0.284	0.114	1.15099e-26	Lymphatic EC
PEBP1	8.33615e-31	0.451776	0.756	0.521	1.79502e-26	Lymphatic EC
NPM1	8.40707e-31	0.539862	0.878	0.636	1.81029e-26	Lymphatic EC
ATP5MD	1.14346e-30	0.459461	0.811	0.59	2.46221e-26	Lymphatic EC
DLG1	1.93572e-30	0.389953	0.421	0.208	4.16818e-26	Lymphatic EC
HSPB11	1.95806e-30	0.335483	0.36	0.166	4.21629e-26	Lymphatic EC
INO80C	2.16017e-30	0.316043	0.282	0.113	4.6515e-26	Lymphatic EC
ST6GALNAC3	2.53467e-30	0.292139	0.307	0.125	5.45789e-26	Lymphatic EC
IGFBP5	2.91586e-30	3.06255	0.469	0.252	6.27873e-26	Lymphatic EC
RBM3	4.97015e-30	0.621695	0.855	0.637	1.07022e-25	Lymphatic EC
SMS	4.98305e-30	0.3473	0.326	0.143	1.073e-25	Lymphatic EC
WDR54	6.604e-30	0.252474	0.251	0.095	1.42204e-25	Lymphatic EC
ODC1	6.7493e-30	0.624443	0.288	0.119	1.45333e-25	Lymphatic EC
DBN1	7.70085e-30	0.307021	0.392	0.184	1.65822e-25	Lymphatic EC
NDUFB8	1.03156e-29	0.446397	0.657	0.418	2.22126e-25	Lymphatic EC
COX6B1	1.08942e-29	0.420729	0.838	0.605	2.34586e-25	Lymphatic EC
TANC2	1.16747e-29	0.257439	0.28	0.111	2.5139e-25	Lymphatic EC
ITGB1BP1	1.45068e-29	0.406238	0.522	0.3	3.12375e-25	Lymphatic EC
PNPLA2	1.949e-29	0.432168	0.482	0.261	4.19679e-25	Lymphatic EC
CRIP1	2.7909e-29	0.57521	0.326	0.145	6.00964e-25	Lymphatic EC
TOMM20	3.44444e-29	0.421999	0.764	0.528	7.41691e-25	Lymphatic EC
AKR1C1	5.5643e-29	0.429772	0.528	0.281	1.19816e-24	Lymphatic EC
POLR2I	1.41913e-28	0.402999	0.568	0.343	3.05581e-24	Lymphatic EC
NDUFS6	1.45139e-28	0.375599	0.674	0.433	3.12528e-24	Lymphatic EC
HNRNPA1	1.68769e-28	0.531885	0.851	0.619	3.6341e-24	Lymphatic EC
BZW1	1.72156e-28	0.429218	0.714	0.48	3.70704e-24	Lymphatic EC
ADIRF	1.84465e-28	0.714312	0.973	0.792	3.97208e-24	Lymphatic EC
BACE2	1.86953e-28	0.480542	0.611	0.383	4.02565e-24	Lymphatic EC
SPHK1	2.05493e-28	0.317453	0.375	0.177	4.42487e-24	Lymphatic EC
NFIX	2.43694e-28	0.319221	0.448	0.226	5.24746e-24	Lymphatic EC
NFATC1	2.97325e-28	0.26367	0.248	0.096	6.4023e-24	Lymphatic EC
BORCS7	3.16438e-28	0.435326	0.539	0.315	6.81386e-24	Lymphatic EC
NARF	4.28155e-28	0.353859	0.375	0.18	9.21947e-24	Lymphatic EC
LSM7	7.16801e-28	0.325713	0.518	0.295	1.54349e-23	Lymphatic EC
ATP5MG	7.88007e-28	0.378827	0.813	0.577	1.69682e-23	Lymphatic EC
C6orf141	9.00697e-28	0.321241	0.402	0.195	1.93947e-23	Lymphatic EC
MPG	9.48417e-28	0.323091	0.44	0.231	2.04223e-23	Lymphatic EC
NID1	9.95436e-28	0.382364	0.394	0.198	2.14347e-23	Lymphatic EC
ETHE1	1.01319e-27	0.293629	0.288	0.125	2.1817e-23	Lymphatic EC
FUNDC2	1.38985e-27	0.37906	0.486	0.274	2.99275e-23	Lymphatic EC
DPYSL3	1.49996e-27	0.385861	0.531	0.305	3.22987e-23	Lymphatic EC
RNF152	1.85117e-27	0.287079	0.265	0.106	3.98612e-23	Lymphatic EC
MAP4K5	2.20998e-27	0.386763	0.463	0.25	4.75875e-23	Lymphatic EC
MICOS13	2.701e-27	0.377969	0.577	0.35	5.81607e-23	Lymphatic EC
PPDPF	2.86215e-27	0.482049	0.842	0.63	6.16307e-23	Lymphatic EC
TPCN1	2.96949e-27	0.273463	0.221	0.081	6.39421e-23	Lymphatic EC
CRTAP	3.15159e-27	0.378162	0.564	0.337	6.78631e-23	Lymphatic EC
SEM1	4.03784e-27	0.415792	0.785	0.549	8.69468e-23	Lymphatic EC
NDUFA4	4.16441e-27	0.375906	0.897	0.728	8.96722e-23	Lymphatic EC
NDUFA11	4.46937e-27	0.43762	0.665	0.439	9.6239e-23	Lymphatic EC
TOMM7	5.25254e-27	0.447593	0.933	0.762	1.13103e-22	Lymphatic EC
ATP5MC2	6.05793e-27	0.415674	0.859	0.651	1.30445e-22	Lymphatic EC
APRT	6.06981e-27	0.417108	0.577	0.346	1.30701e-22	Lymphatic EC
SEC61B	6.62491e-27	0.448936	0.701	0.489	1.42654e-22	Lymphatic EC
FAM126A	8.64395e-27	0.448542	0.434	0.23	1.8613e-22	Lymphatic EC
ATP6V0B	9.54847e-27	0.307376	0.531	0.304	2.05607e-22	Lymphatic EC
TEX264	1.74553e-26	0.288969	0.373	0.183	3.75865e-22	Lymphatic EC
TTN	1.90418e-26	0.690835	0.745	0.486	4.10027e-22	Lymphatic EC
BEX4	2.04227e-26	0.299811	0.349	0.169	4.39762e-22	Lymphatic EC
CLDN5	2.16864e-26	0.713653	0.941	0.822	4.66974e-22	Lymphatic EC
HIC1	2.88824e-26	0.261064	0.284	0.12	6.21924e-22	Lymphatic EC
CBX5	3.18093e-26	0.32788	0.533	0.307	6.84949e-22	Lymphatic EC
PFN1	6.51831e-26	0.522928	0.827	0.632	1.40359e-21	Lymphatic EC
COX4I1	7.28485e-26	0.489302	0.878	0.691	1.56865e-21	Lymphatic EC
MYH10	7.59576e-26	0.387352	0.472	0.257	1.6356e-21	Lymphatic EC
C12orf57	8.84812e-26	0.508928	0.703	0.484	1.90527e-21	Lymphatic EC
AGTRAP	1.16762e-25	0.274946	0.345	0.166	2.51423e-21	Lymphatic EC
PRKAG2	1.52476e-25	0.364128	0.402	0.214	3.28328e-21	Lymphatic EC
LAPTM4A	1.66934e-25	0.441056	0.855	0.647	3.59458e-21	Lymphatic EC
CDK2AP1	1.70619e-25	0.364415	0.438	0.243	3.67394e-21	Lymphatic EC
ATP6V0E1	1.75484e-25	0.406432	0.724	0.505	3.7787e-21	Lymphatic EC
COX7C	2.42766e-25	0.354446	0.92	0.773	5.22748e-21	Lymphatic EC
PRDX1	2.52064e-25	0.46387	0.859	0.672	5.42769e-21	Lymphatic EC
CD151	2.74264e-25	0.462409	0.792	0.559	5.90573e-21	Lymphatic EC
STOX2	2.78591e-25	0.375878	0.373	0.187	5.99891e-21	Lymphatic EC
AIG1	3.08836e-25	0.280186	0.356	0.175	6.65018e-21	Lymphatic EC
ALDH3A2	3.20492e-25	0.337392	0.326	0.153	6.90115e-21	Lymphatic EC
SMAGP	3.62235e-25	0.286254	0.341	0.164	7.80002e-21	Lymphatic EC
SRI	4.34697e-25	0.359722	0.627	0.403	9.36033e-21	Lymphatic EC
TUBB	6.50286e-25	0.549302	0.783	0.578	1.40026e-20	Lymphatic EC
NDUFB11	6.81347e-25	0.324206	0.638	0.415	1.46714e-20	Lymphatic EC
BAALC	7.2586e-25	0.268481	0.259	0.107	1.56299e-20	Lymphatic EC
CXXC5	9.94066e-25	0.329961	0.4	0.209	2.14052e-20	Lymphatic EC
SUMO3	1.21968e-24	0.359966	0.52	0.309	2.62634e-20	Lymphatic EC
SUMO2	1.24473e-24	0.47078	0.897	0.713	2.68028e-20	Lymphatic EC
REEP5	1.73074e-24	0.435312	0.632	0.422	3.7268e-20	Lymphatic EC
FDPS	1.80086e-24	0.420368	0.659	0.447	3.8778e-20	Lymphatic EC
HYAL2	1.8561e-24	0.567243	0.792	0.584	3.99673e-20	Lymphatic EC
TBCA	2.03647e-24	0.407234	0.657	0.429	4.38512e-20	Lymphatic EC
TIMM13	3.39804e-24	0.306965	0.402	0.214	7.317e-20	Lymphatic EC
VGLL4	3.60341e-24	0.317299	0.549	0.329	7.75922e-20	Lymphatic EC
DBI	4.10969e-24	0.369821	0.661	0.44	8.8494e-20	Lymphatic EC
SQSTM1	4.83398e-24	0.483775	0.827	0.625	1.0409e-19	Lymphatic EC
ERRFI1	4.9043e-24	0.312991	0.335	0.16	1.05604e-19	Lymphatic EC
SVIL	5.32627e-24	0.300249	0.411	0.216	1.14691e-19	Lymphatic EC
CASK	6.02999e-24	0.273146	0.28	0.124	1.29844e-19	Lymphatic EC
SKP1	6.6731e-24	0.388122	0.865	0.672	1.43692e-19	Lymphatic EC
ORMDL2	6.92655e-24	0.28039	0.354	0.175	1.49149e-19	Lymphatic EC
BTF3	7.39027e-24	0.442226	0.905	0.737	1.59135e-19	Lymphatic EC
CCT5	9.50342e-24	0.336243	0.512	0.311	2.04637e-19	Lymphatic EC
SERPINB9	1.20916e-23	0.336768	0.299	0.139	2.60368e-19	Lymphatic EC
IFT43	1.48261e-23	0.277168	0.328	0.161	3.1925e-19	Lymphatic EC
MORF4L1	1.49381e-23	0.422993	0.886	0.698	3.21663e-19	Lymphatic EC
SNU13	1.5007e-23	0.353147	0.676	0.453	3.23146e-19	Lymphatic EC
SOD1	1.68386e-23	0.381565	0.777	0.555	3.62586e-19	Lymphatic EC
DMAC2L	1.88909e-23	0.272455	0.284	0.129	4.06779e-19	Lymphatic EC
H1-10	3.07554e-23	0.46989	0.684	0.462	6.62255e-19	Lymphatic EC
ANXA1	4.53779e-23	0.631153	0.859	0.704	9.77123e-19	Lymphatic EC
TPD52L2	4.6594e-23	0.265848	0.343	0.173	1.00331e-18	Lymphatic EC
VEGFB	4.75368e-23	0.25276	0.345	0.174	1.02361e-18	Lymphatic EC
SLC41A3	5.05947e-23	0.288821	0.339	0.171	1.08946e-18	Lymphatic EC
SPCS1	5.41898e-23	0.321802	0.686	0.477	1.16687e-18	Lymphatic EC
MCFD2	7.28125e-23	0.346815	0.524	0.32	1.56787e-18	Lymphatic EC
MAP3K1	7.91438e-23	0.511373	0.461	0.274	1.7042e-18	Lymphatic EC
CHST12	8.32137e-23	0.325081	0.398	0.212	1.79184e-18	Lymphatic EC
VPS28	9.19825e-23	0.342497	0.697	0.477	1.98066e-18	Lymphatic EC
IPO11	1.02725e-22	0.271137	0.248	0.109	2.21198e-18	Lymphatic EC
CCDC71L	1.08061e-22	0.331105	0.349	0.177	2.32687e-18	Lymphatic EC
SEC11A	1.33752e-22	0.423216	0.731	0.528	2.88009e-18	Lymphatic EC
TRIR	1.35379e-22	0.402797	0.749	0.528	2.91512e-18	Lymphatic EC
UBL5	1.44119e-22	0.375664	0.802	0.575	3.10331e-18	Lymphatic EC
NUCKS1	1.55948e-22	0.426713	0.88	0.701	3.35802e-18	Lymphatic EC
PHB	1.64582e-22	0.297584	0.451	0.263	3.54393e-18	Lymphatic EC
SLC41A1	1.72939e-22	0.339743	0.204	0.082	3.7239e-18	Lymphatic EC
RNH1	1.78893e-22	0.404937	0.623	0.425	3.8521e-18	Lymphatic EC
SSR4	2.68283e-22	0.379839	0.728	0.526	5.77693e-18	Lymphatic EC
UQCRB	2.68774e-22	0.377256	0.914	0.756	5.7875e-18	Lymphatic EC
H1-0	3.12849e-22	0.330225	0.392	0.209	6.73659e-18	Lymphatic EC
PAK2	3.38695e-22	0.406456	0.749	0.541	7.29311e-18	Lymphatic EC
SNRPD2	4.39114e-22	0.369119	0.661	0.443	9.45544e-18	Lymphatic EC
ETFB	4.61651e-22	0.283062	0.575	0.365	9.94074e-18	Lymphatic EC
SNRPB	5.80905e-22	0.382558	0.587	0.382	1.25086e-17	Lymphatic EC
SEC61G	6.29641e-22	0.328183	0.659	0.442	1.35581e-17	Lymphatic EC
AKR1C2	7.02117e-22	0.333596	0.349	0.175	1.51187e-17	Lymphatic EC
UQCRH	7.2959e-22	0.377611	0.743	0.541	1.57103e-17	Lymphatic EC
TRAPPC6A	8.75235e-22	0.29952	0.337	0.174	1.88464e-17	Lymphatic EC
PSMA7	1.04326e-21	0.323442	0.844	0.664	2.24644e-17	Lymphatic EC
VDAC2	1.05212e-21	0.288283	0.617	0.407	2.26553e-17	Lymphatic EC
CD59	1.20162e-21	0.47152	0.975	0.862	2.58745e-17	Lymphatic EC
TCEAL4	1.31987e-21	0.369057	0.684	0.451	2.84208e-17	Lymphatic EC
ATP6V1G1	1.35094e-21	0.362022	0.726	0.53	2.90898e-17	Lymphatic EC
CLTA	1.50441e-21	0.363553	0.733	0.528	3.23945e-17	Lymphatic EC
ITGB4	1.54738e-21	0.435373	0.533	0.328	3.33197e-17	Lymphatic EC
TNFAIP8L1	2.11866e-21	0.262656	0.413	0.226	4.56211e-17	Lymphatic EC
CFL1	2.15636e-21	0.412133	0.905	0.723	4.64328e-17	Lymphatic EC
PRDX2	2.47176e-21	0.286727	0.655	0.44	5.32245e-17	Lymphatic EC
NEDD8	2.94537e-21	0.364271	0.735	0.52	6.34227e-17	Lymphatic EC
ELOB	3.10254e-21	0.407844	0.827	0.644	6.68069e-17	Lymphatic EC
SEPTIN9	3.56566e-21	0.296222	0.539	0.33	7.67793e-17	Lymphatic EC
SLC35F6	4.58604e-21	0.274328	0.364	0.194	9.87512e-17	Lymphatic EC
CHCHD2	4.72601e-21	0.353093	0.867	0.687	1.01765e-16	Lymphatic EC
USP31	5.29076e-21	0.255651	0.385	0.201	1.13926e-16	Lymphatic EC
TUBA4A	5.5349e-21	0.259079	0.339	0.173	1.19183e-16	Lymphatic EC
HSPA8	7.9252e-21	0.359794	0.863	0.664	1.70653e-16	Lymphatic EC
CIB1	9.2032e-21	0.298774	0.368	0.201	1.98173e-16	Lymphatic EC
TSPAN4	9.78446e-21	0.30417	0.718	0.493	2.10689e-16	Lymphatic EC
CDV3	1.16362e-20	0.354722	0.638	0.437	2.50561e-16	Lymphatic EC
CTSD	1.23935e-20	0.359798	0.535	0.336	2.66868e-16	Lymphatic EC
UBB	1.47752e-20	0.368492	0.895	0.751	3.18154e-16	Lymphatic EC
COMMD6	1.49509e-20	0.346724	0.789	0.551	3.21939e-16	Lymphatic EC
IL6ST	1.6289e-20	0.438252	0.914	0.735	3.50751e-16	Lymphatic EC
MTRNR2L8	1.98162e-20	0.375914	0.349	0.183	4.26702e-16	Lymphatic EC
TMA7	2.22566e-20	0.386809	0.851	0.663	4.79252e-16	Lymphatic EC
SSBP3	2.30106e-20	0.262731	0.326	0.168	4.95486e-16	Lymphatic EC
ZNF521	3.08933e-20	0.265882	0.343	0.18	6.65226e-16	Lymphatic EC
MICAL3	3.22898e-20	0.28151	0.316	0.157	6.95296e-16	Lymphatic EC
ROMO1	3.95338e-20	0.300396	0.621	0.415	8.51282e-16	Lymphatic EC
CALR	4.28096e-20	0.450302	0.792	0.607	9.21819e-16	Lymphatic EC
ATP6V1F	5.03341e-20	0.415254	0.568	0.384	1.08384e-15	Lymphatic EC
PSMB3	5.27901e-20	0.272773	0.619	0.41	1.13673e-15	Lymphatic EC
RAI14	5.4318e-20	0.309857	0.322	0.167	1.16963e-15	Lymphatic EC
PHPT1	5.5788e-20	0.301444	0.545	0.349	1.20128e-15	Lymphatic EC
EID1	7.64573e-20	0.372734	0.882	0.705	1.64635e-15	Lymphatic EC
CCDC47	9.37255e-20	0.350001	0.657	0.452	2.01819e-15	Lymphatic EC
BRI3	1.09286e-19	0.403621	0.825	0.623	2.35326e-15	Lymphatic EC
ZDHHC17	1.15361e-19	0.290057	0.478	0.288	2.48407e-15	Lymphatic EC
ATRAID	1.3496e-19	0.32115	0.581	0.379	2.9061e-15	Lymphatic EC
LAMTOR4	1.48169e-19	0.279522	0.644	0.433	3.19053e-15	Lymphatic EC
ATP5PO	1.53737e-19	0.335914	0.682	0.499	3.31042e-15	Lymphatic EC
COPE	1.63605e-19	0.304743	0.533	0.348	3.52292e-15	Lymphatic EC
TMBIM1	1.65733e-19	0.351461	0.4	0.232	3.56873e-15	Lymphatic EC
BID	1.76609e-19	0.253729	0.307	0.157	3.80293e-15	Lymphatic EC
DYNLRB1	2.22286e-19	0.349195	0.644	0.459	4.78649e-15	Lymphatic EC
UQCR11	2.31177e-19	0.252411	0.754	0.552	4.97794e-15	Lymphatic EC
ATP5IF1	2.55054e-19	0.314413	0.768	0.566	5.49207e-15	Lymphatic EC
EIF3B	2.77712e-19	0.27081	0.421	0.248	5.97997e-15	Lymphatic EC
PMP22	3.19238e-19	0.374298	0.632	0.44	6.87416e-15	Lymphatic EC
NSA2	3.30379e-19	0.34057	0.621	0.424	7.11406e-15	Lymphatic EC
H2AJ	3.54402e-19	0.260305	0.413	0.234	7.63134e-15	Lymphatic EC
COX5B	4.22852e-19	0.292793	0.84	0.667	9.10527e-15	Lymphatic EC
ATP5ME	4.4303e-19	0.271314	0.819	0.623	9.53976e-15	Lymphatic EC
GRN	5.53959e-19	0.32521	0.661	0.449	1.19284e-14	Lymphatic EC
GSTP1	7.02318e-19	0.441764	0.821	0.654	1.5123e-14	Lymphatic EC
CUEDC2	7.10445e-19	0.250578	0.337	0.181	1.5298e-14	Lymphatic EC
VPS29	7.31138e-19	0.284384	0.598	0.396	1.57436e-14	Lymphatic EC
GTF3A	1.16396e-18	0.300306	0.514	0.335	2.50636e-14	Lymphatic EC
C1QBP	1.64827e-18	0.289547	0.495	0.316	3.54923e-14	Lymphatic EC
SRSF9	1.67625e-18	0.250946	0.6	0.398	3.60947e-14	Lymphatic EC
MRFAP1	1.94006e-18	0.326071	0.661	0.467	4.17752e-14	Lymphatic EC
RAB8A	2.17898e-18	0.274448	0.379	0.214	4.69201e-14	Lymphatic EC
SPPL2A	2.93572e-18	0.259395	0.558	0.362	6.32148e-14	Lymphatic EC
CERT1	3.49082e-18	0.299434	0.482	0.301	7.51677e-14	Lymphatic EC
[truncated: 93 more rows]

## Sheet: Fig. 2h
Fig. 2h. Marker genes used in the heatmap for each non-ischemic vs PAD EC subtype comparison.
ATF3/4+ Venous non-ischemic vs PAD
	p_val	avg_log2FC	pct.1	pct.2	p_val_adj			non-ischemic	PAD
IGKC	9.09951e-106	7.80342	0.437	0.055	1.9594e-101
MT2A	5.43729e-107	1.54499	0.935	0.747	1.17081e-102
STC1	2.48177e-43	1.25104	0.382	0.148	5.344e-39
MGP	4.81964e-27	1.15397	0.961	0.897	1.03781e-22
IGFBP7	1.03675e-94	1.10868	0.995	0.98	2.23244e-90
MT1X	6.82386e-56	1.00795	0.76	0.497	1.46938e-51
SPRY1	1.0637e-91	0.984245	0.855	0.566	2.29046e-87
PLA2G2A	2.88311e-106	0.965546	0.408	0.035	6.20821e-102
TIMP1	3.23266e-71	0.927387	0.874	0.697	6.96089e-67
NNMT	1.56254e-54	0.834402	0.909	0.768	3.36463e-50
TAGLN	2.89662e-27	0.82948	0.68	0.473	6.23729e-23
APOLD1	1.49738e-64	0.829335	0.789	0.509	3.22432e-60
TPM4	7.1693e-94	0.807929	0.958	0.857	1.54377e-89
PDK4	3.62529e-48	0.792407	0.858	0.732	7.80633e-44
S100A11	1.55261e-74	0.774557	0.98	0.93	3.34324e-70
ERRFI1	3.96053e-40	0.740054	0.535	0.306	8.52821e-36
IFITM2	5.68031e-56	0.713545	0.989	0.982	1.22314e-51
CST3	2.39648e-43	0.69521	0.993	0.994	5.16035e-39
CEBPD	1.80917e-47	0.694377	0.953	0.887	3.89568e-43
EDN1	3.1058e-12	0.677965	0.634	0.534	6.68773e-08
VCAN	2.83924e-48	0.67221	0.45	0.194	6.11373e-44
ADAMTS9	3.19218e-50	0.661304	0.467	0.193	6.87373e-46
SNCG	2.94579e-50	0.625352	0.91	0.786	6.34318e-46
IGFBP2	5.16334e-45	0.540161	0.793	0.621	1.11182e-40
MYL6	1.70339e-48	0.529146	0.993	0.987	3.6679e-44
EEF1B2	4.24124e-41	0.511951	0.993	0.979	9.13266e-37
OLFM1	3.63101e-27	0.510961	0.809	0.655	7.81865e-23
POSTN	1.61963e-11	0.498675	0.842	0.747	3.48756e-07
VCAM1	1.30169e-14	0.487113	0.668	0.514	2.80293e-10
MAP1LC3B	7.8128e-29	0.481486	0.88	0.771	1.68233e-24
MYL12B	1.63446e-51	0.476961	0.986	0.958	3.51949e-47
GUK1	1.92466e-35	0.475102	0.978	0.964	4.14437e-31
ARID5B	1.88415e-28	0.447515	0.714	0.526	4.05714e-24
PRSS23	4.10177e-20	0.435089	0.752	0.617	8.83234e-16
ATP5F1E	1.00404e-39	0.434017	0.99	0.982	2.16199e-35
SERF2	7.40645e-34	0.410715	0.989	0.979	1.59483e-29
ACKR1	3.08086e-10	0.406692	0.946	0.898	6.63401e-06
ZFAND5	2.12884e-20	0.403201	0.842	0.738	4.58403e-16
ADAMTS1	2.58716e-12	0.401173	0.763	0.631	5.57094e-08
PLSCR1	2.64422e-25	0.389787	0.858	0.722	5.6938e-21
SSR4	3.89669e-20	0.388997	0.893	0.788	8.39073e-16
MCL1	1.32566e-16	0.379705	0.866	0.769	2.85455e-12
ADM5	1.07138e-12	0.377844	0.463	0.339	2.30701e-08
PDLIM1	2.00424e-20	0.374452	0.931	0.878	4.31573e-16
PFN1	5.25784e-29	0.367714	0.94	0.883	1.13217e-24
H1-3	8.13209e-16	0.364756	0.404	0.258	1.75108e-11
CD63	7.65173e-28	0.358781	0.982	0.972	1.64765e-23
COTL1	2.71399e-37	0.353105	0.517	0.274	5.84405e-33
SRP14	5.80595e-33	0.351524	0.997	0.987	1.25019e-28
MCAM	2.92573e-21	0.350086	0.732	0.562	6.29997e-17
BIRC3	3.16421e-13	0.341474	0.516	0.372	6.81349e-09
ARL4A	4.3116e-16	0.340243	0.874	0.779	9.28417e-12
IL1R1	6.3671e-18	0.337834	0.857	0.732	1.37103e-13
DDX21	7.81428e-24	0.336009	0.748	0.589	1.68265e-19
SERPINE1	1.01391e-13	0.33453	0.246	0.132	2.18326e-09
FKBP11	1.20551e-21	0.33049	0.458	0.286	2.59582e-17
ANXA2	1.38247e-21	0.323869	0.971	0.959	2.97688e-17
PPP1R14B	1.23196e-31	0.319905	0.699	0.481	2.65278e-27
VAMP8	2.8847e-26	0.316455	0.441	0.252	6.21162e-22
BTG1	1.01062e-18	0.315792	0.986	0.965	2.17616e-14
YBX1	7.28213e-25	0.310283	0.992	0.984	1.56806e-20
CDC42EP3	5.11391e-15	0.305101	0.759	0.639	1.10118e-10
OST4	8.24037e-18	0.303599	0.911	0.824	1.7744e-13
MZT2B	8.04524e-23	0.290214	0.864	0.746	1.73238e-18
JUND	2.80214e-20	0.289906	0.981	0.953	6.03384e-16
ACTG1	9.40698e-13	0.286855	0.99	0.99	2.02561e-08
RCAN1	6.96326e-19	0.286035	0.396	0.231	1.4994e-14
DSTN	1.21022e-17	0.279146	0.971	0.934	2.60597e-13
TXN	1.50078e-19	0.277963	0.921	0.855	3.23163e-15
SLCO2A1	3.62318e-12	0.273453	0.272	0.167	7.80179e-08
CDO1	1.72055e-33	0.272161	0.243	0.067	3.70487e-29
PLVAP	1.01721e-15	0.256925	0.95	0.9	2.19036e-11
MPZL2	3.04321e-21	0.256564	0.423	0.252	6.55295e-17
S100A10	8.9045e-09	0.253097	0.998	0.996	0.000191741
DYNLL1	1.45773e-10	0.251207	0.943	0.908	3.13892e-06
ENO1	2.26301e-15	0.250266	0.771	0.645	4.87294e-11
EIF2S3	1.57427e-10	-0.250574	0.665	0.692	3.38987e-06
LMO2	2.42089e-10	-0.253837	0.787	0.811	5.21291e-06
NFIB	4.97886e-17	-0.261734	0.903	0.943	1.0721e-12
FAM110D	1.46365e-07	-0.262612	0.579	0.637	0.00315167
HLA-DMA	1.09995e-08	-0.269883	0.839	0.84	0.000236852
GNAQ	1.98429e-11	-0.27023	0.787	0.811	4.27278e-07
NFKBIA	1.63924e-10	-0.271938	0.972	0.939	3.52978e-06
EEF2	1.10417e-17	-0.274639	0.958	0.972	2.37761e-13
CLEC2B	4.69878e-09	-0.276028	0.756	0.785	0.000101179
RALGDS	7.96675e-12	-0.276394	0.501	0.575	1.71548e-07
HLA-DQA1	5.3683e-10	-0.277378	0.705	0.754	1.15596e-05
SNTB2	1.01127e-15	-0.277558	0.691	0.75	2.17756e-11
KCTD12	4.75089e-09	-0.282854	0.941	0.944	0.000102301
CIRBP	3.91182e-19	-0.283309	0.934	0.938	8.42331e-15
BMP4	9.69624e-08	-0.290109	0.319	0.397	0.00208789
SERTAD1	1.32141e-06	-0.290219	0.671	0.669	0.0284539
PCDH19	4.15019e-13	-0.292651	0.457	0.544	8.9366e-09
FAM13C	5.66843e-08	-0.294714	0.391	0.459	0.00122058
IER5L	3.85602e-13	-0.298216	0.308	0.413	8.30316e-09
LRRC75A	8.61693e-14	-0.299861	0.28	0.393	1.85548e-09
FOXP1	5.58322e-20	-0.301651	0.884	0.919	1.20223e-15
HSPA8	4.30136e-10	-0.304542	0.925	0.922	9.26212e-06
ITGB4	6.99246e-17	-0.306614	0.676	0.734	1.50569e-12
ADGRA2	1.45983e-19	-0.31211	0.479	0.587	3.14344e-15
INTS6	4.44301e-08	-0.312739	0.511	0.564	0.000956713
CSDE1	3.50843e-19	-0.315923	0.896	0.909	7.55471e-15
NRARP	2.18445e-07	-0.317846	0.517	0.548	0.00470377
HSPB1	6.06861e-18	-0.318696	0.962	0.971	1.30675e-13
AHR	3.49416e-08	-0.324252	0.596	0.617	0.000752398
SRSF7	4.57085e-12	-0.329849	0.864	0.887	9.84241e-08
DDX58	3.58005e-15	-0.332915	0.237	0.346	7.70892e-11
KMT2E	8.2352e-12	-0.333219	0.818	0.825	1.77329e-07
CAVIN1	1.88509e-23	-0.333391	0.964	0.985	4.05917e-19
GPR146	2.39225e-09	-0.333765	0.548	0.596	5.15123e-05
ZC3HAV1	3.55017e-09	-0.337435	0.501	0.546	7.64457e-05
ZNF462	1.132e-18	-0.338416	0.418	0.534	2.43753e-14
TSPAN7	2.45755e-15	-0.34288	0.868	0.878	5.29185e-11
TMOD3	1.06008e-15	-0.343971	0.895	0.891	2.28267e-11
PCBP1	1.51531e-20	-0.345081	0.897	0.905	3.26292e-16
METTL7A	1.17021e-22	-0.346148	0.628	0.725	2.51982e-18
PCBP2	5.73775e-28	-0.349671	0.954	0.96	1.23551e-23
PCF11	3.96079e-18	-0.364937	0.615	0.679	8.52877e-14
MIDN	2.03164e-16	-0.36771	0.651	0.72	4.37474e-12
DUSP1	3.6332e-09	-0.372743	0.965	0.956	7.82336e-05
IL6ST	1.54615e-18	-0.37585	0.961	0.965	3.32932e-14
MMP28	1.63e-20	-0.382144	0.622	0.701	3.50987e-16
IER5	6.12946e-12	-0.383601	0.58	0.624	1.31986e-07
GLA	9.55114e-08	-0.388121	0.22	0.293	0.00205665
SMAD1	6.40104e-27	-0.396772	0.776	0.838	1.37834e-22
IFITM1	2.46093e-18	-0.39762	0.659	0.73	5.29912e-14
ATF4	2.05848e-29	-0.398344	0.821	0.858	4.43253e-25
BRD2	1.41544e-27	-0.400481	0.62	0.72	3.04786e-23
PLCB4	9.35818e-25	-0.415905	0.573	0.675	2.0151e-20
GIMAP1	4.91448e-25	-0.420827	0.833	0.854	1.05823e-20
DNAJA1	9.33992e-09	-0.430049	0.935	0.916	0.000201116
CLU	6.50119e-09	-0.438636	0.941	0.91	0.00013999
ID2	5.18493e-20	-0.444323	0.465	0.603	1.11647e-15
SLC2A3	6.89796e-07	-0.448302	0.86	0.818	0.0148534
BHLHE40	4.42833e-16	-0.466765	0.622	0.669	9.53553e-12
CCNI	1.21808e-42	-0.469346	0.953	0.956	2.6229e-38
FAM43A	5.73218e-24	-0.470376	0.404	0.546	1.23431e-19
PLK2	2.63444e-20	-0.475369	0.573	0.679	5.67274e-16
ZFP36L2	1.7797e-23	-0.508653	0.953	0.97	3.83224e-19
HSP90AA1	7.34827e-23	-0.509364	0.978	0.974	1.5823e-18
JAM2	4.85548e-44	-0.509929	0.906	0.926	1.04553e-39
SOCS3	1.1054e-08	-0.516319	0.937	0.922	0.000238025
GIMAP6	1.65026e-41	-0.51846	0.74	0.839	3.5535e-37
NFKBIZ	1.84326e-14	-0.529507	0.808	0.822	3.9691e-10
KLF10	2.12419e-37	-0.530984	0.659	0.765	4.57402e-33
ITM2A	7.92376e-40	-0.556344	0.938	0.963	1.70622e-35
NR4A2	1.80881e-14	-0.573653	0.409	0.497	3.89491e-10
TGFBR3	4.62801e-36	-0.584909	0.839	0.874	9.9655e-32
JUN	4.46787e-31	-0.600415	0.988	0.988	9.62067e-27
TM4SF1	3.78904e-09	-0.602114	0.977	0.962	8.15894e-05
PIM3	3.67845e-55	-0.618019	0.726	0.857	7.9208e-51
SESN3	1.61441e-38	-0.639867	0.496	0.668	3.4763e-34
FOSB	1.11921e-17	-0.644807	0.909	0.901	2.40998e-13
PLAT	7.7006e-32	-0.651301	0.888	0.902	1.65817e-27
LIFR	3.24858e-50	-0.702844	0.94	0.962	6.99517e-46
CCL14	1.06523e-39	-0.711337	0.799	0.844	2.29376e-35
JUNB	1.40291e-21	-0.728097	0.966	0.969	3.02089e-17
ID3	9.0959e-25	-0.736095	0.694	0.799	1.95862e-20
ARL6IP1	1.68284e-67	-0.739415	0.767	0.873	3.62366e-63
IRF1	2.04616e-08	-0.740698	0.876	0.836	0.0004406
TNFSF9	8.76002e-09	-0.747128	0.15	0.225	0.000188629
IER2	1.75512e-31	-0.758061	0.943	0.955	3.77929e-27
DNAJB1	5.54596e-52	-0.778376	0.527	0.729	1.19421e-47
KLF4	1.33358e-32	-0.814832	0.932	0.936	2.8716e-28
HES1	5.31512e-23	-0.822886	0.593	0.699	1.14451e-18
ZFP36	2.32128e-19	-0.83157	0.964	0.965	4.99841e-15
SOX18	1.77637e-89	-0.939661	0.67	0.894	3.82507e-85
GADD45B	9.11753e-24	-0.990358	0.884	0.874	1.96328e-19
ZFP36L1	3.14276e-82	-1.0262	0.944	0.981	6.7673e-78
HLA-DRB5	5.38068e-99	-1.19715	0.799	0.944	1.15862e-94
HSPA1A	3.98504e-130	-1.38394	0.766	0.946	8.58099e-126
HSPA1B	1.39936e-149	-1.54079	0.536	0.897	3.01324e-145
Venous non-ischemic vs PAD
	p_val	avg_log2FC	pct.1	pct.2	p_val_adj
FN1	2.73348e-32	1.63463	0.721	0.546	5.886e-28
EDN1	1.09365e-27	1.3532	0.631	0.457	2.35496e-23
TAGLN	2.0396e-23	1.08562	0.547	0.324	4.39187e-19
PDK4	8.75681e-30	1.03519	0.742	0.575	1.8856e-25
TPM4	6.78017e-66	0.972947	0.883	0.676	1.45997e-61
POSTN	2.83176e-17	0.871677	0.82	0.735	6.09763e-13
MT-ND6	5.91579e-46	0.817498	0.738	0.472	1.27385e-41
MGP	1.77805e-12	0.804947	0.921	0.813	3.82867e-08
PLCG2	2.43906e-34	0.756149	0.978	0.793	5.25204e-30
TIMP1	1.46416e-15	0.743647	0.687	0.541	3.15277e-11
HYAL2	2.93728e-34	0.742525	0.766	0.564	6.32484e-30
IGFBP7	1.86637e-39	0.731548	0.994	0.984	4.01886e-35
CYP1B1	1.69637e-13	0.717807	0.34	0.197	3.6528e-09
PRSS23	2.12983e-30	0.69986	0.703	0.49	4.58617e-26
FLNA	7.31097e-41	0.699435	0.77	0.503	1.57427e-36
PECAM1	1.34061e-43	0.660478	0.988	0.979	2.88674e-39
VCAN	1.04588e-26	0.648583	0.37	0.157	2.25209e-22
MCAM	3.72056e-31	0.598197	0.687	0.428	8.01148e-27
MSN	7.74915e-30	0.557526	0.809	0.632	1.66862e-25
MYH9	2.08944e-23	0.525365	0.954	0.915	4.49919e-19
LMNA	1.40295e-17	0.439941	0.832	0.697	3.02097e-13
FGFR1	7.67425e-17	0.436252	0.522	0.335	1.6525e-12
MT-ATP8	3.20059e-26	0.435691	0.774	0.533	6.89184e-22
FLNB	6.8815e-15	0.377688	0.798	0.672	1.48179e-10
FBN1	1.95017e-11	0.375098	0.581	0.426	4.19931e-07
ERRFI1	1.09776e-09	0.372046	0.304	0.185	2.3638e-05
ELK3	2.5476e-12	0.366052	0.833	0.754	5.48574e-08
ACTG1	2.20218e-14	0.364286	0.975	0.933	4.74195e-10
MT-ND4L	2.70267e-17	0.361726	0.927	0.824	5.81965e-13
MEOX1	1.05637e-17	0.348221	0.473	0.276	2.27468e-13
FBLN2	1.01483e-08	0.34083	0.74	0.632	0.000218523
LHX6	2.41949e-14	0.339613	0.473	0.302	5.20988e-10
CDC42BPB	2.27449e-15	0.335635	0.573	0.402	4.89766e-11
HEG1	4.01195e-07	0.335614	0.738	0.657	0.00863892
MALL	6.99866e-16	0.333018	0.528	0.34	1.50702e-11
MAP1LC3B	2.30016e-08	0.33274	0.666	0.552	0.000495292
RAI14	2.62491e-19	0.332694	0.334	0.153	5.65221e-15
LAMA5	9.78056e-13	0.328973	0.542	0.372	2.10605e-08
SKIL	3.47764e-09	0.322824	0.436	0.304	7.48841e-05
RRBP1	5.28429e-13	0.312177	0.74	0.583	1.13787e-08
MARCKSL1	7.26116e-12	0.308821	0.527	0.362	1.56355e-07
LAMC1	5.14134e-08	0.305134	0.644	0.528	0.00110708
EPB41L3	2.72941e-09	0.301433	0.565	0.425	5.87724e-05
ELN	4.9363e-08	0.292552	0.457	0.335	0.00106293
PTTG1IP	1.30496e-11	0.280093	0.788	0.647	2.80997e-07
COTL1	6.04779e-17	0.277741	0.334	0.161	1.30227e-12
ARL4A	2.01118e-06	0.276234	0.746	0.643	0.0433068
EIF4G1	2.76303e-14	0.272937	0.511	0.329	5.94963e-10
SPTLC2	1.39857e-09	0.270213	0.613	0.485	3.01154e-05
ATP8B1	1.96784e-12	0.268965	0.509	0.335	4.23735e-08
PIK3C2A	1.83791e-08	0.268024	0.73	0.602	0.000395757
EPHB4	1.29001e-10	0.261466	0.53	0.381	2.77779e-06
SEMA3F	3.41335e-13	0.258892	0.322	0.173	7.34996e-09
NCL	2.10398e-09	0.251915	0.82	0.717	4.5305e-05
SPTAN1	1.24075e-09	0.250619	0.831	0.709	2.6717e-05
PNISR	5.80223e-07	-0.250029	0.846	0.853	0.0124939
CTSF	4.98693e-10	-0.264624	0.186	0.286	1.07384e-05
EIF3E	1.29429e-06	-0.266409	0.834	0.818	0.0278699
PARM1	1.5358e-08	-0.266848	0.174	0.263	0.000330704
NRN1	3.55728e-08	-0.281607	0.714	0.74	0.000765989
CNN3	1.66372e-07	-0.283514	0.748	0.775	0.0035825
BTN3A2	3.94395e-09	-0.288905	0.455	0.538	8.4925e-05
TSPAN12	1.45318e-07	-0.291984	0.339	0.425	0.00312912
ZNF462	8.61489e-10	-0.295546	0.274	0.377	1.85504e-05
PCBP2	7.49853e-09	-0.297244	0.826	0.823	0.000161466
HLA-DQA1	3.08153e-10	-0.298261	0.491	0.589	6.63546e-06
GIMAP2	1.81236e-09	-0.298407	0.236	0.335	3.90255e-05
RACK1	1.72697e-09	-0.300275	0.978	0.97	3.71869e-05
LEPROT	6.21247e-08	-0.302036	0.812	0.828	0.00133773
TMEM59	2.23375e-06	-0.303222	0.781	0.78	0.0480994
HLA-DQB1	6.61323e-15	-0.308408	0.647	0.75	1.42403e-10
CD151	3.84344e-08	-0.30984	0.683	0.712	0.000827608
HLA-DMB	1.12315e-07	-0.310378	0.327	0.417	0.00241848
PLAT	2.22578e-07	-0.311212	0.895	0.901	0.00479277
TSPAN7	2.32776e-07	-0.313315	0.818	0.812	0.00501238
FCGRT	7.10269e-09	-0.330894	0.689	0.727	0.000152942
MGST2	1.01712e-07	-0.342562	0.668	0.706	0.00219017
SESN3	9.15445e-08	-0.351032	0.358	0.446	0.00197123
PDE2A	6.64088e-09	-0.351509	0.497	0.577	0.000142998
TMOD3	7.18677e-08	-0.35262	0.803	0.799	0.00154753
NCOA7	2.10662e-15	-0.378831	0.688	0.776	4.53618e-11
FAM13C	6.05623e-13	-0.379946	0.194	0.324	1.30409e-08
GIMAP6	3.30264e-11	-0.380911	0.568	0.653	7.11157e-07
MMP28	3.03028e-11	-0.381761	0.559	0.642	6.52511e-07
RAPGEF3	7.45455e-10	-0.382791	0.637	0.692	1.60519e-05
PIK3IP1	8.21126e-14	-0.382814	0.246	0.378	1.76813e-09
AKR1C3	1.43541e-12	-0.386082	0.591	0.681	3.09087e-08
NPDC1	9.02491e-16	-0.387099	0.855	0.873	1.94333e-11
GIMAP1	3.08627e-14	-0.390214	0.651	0.716	6.64566e-10
HLA-DPA1	1.79102e-13	-0.391163	0.93	0.948	3.85661e-09
SMAD1	1.25155e-13	-0.391365	0.613	0.696	2.69497e-09
CLU	1.06738e-07	-0.400458	0.913	0.884	0.0022984
PNPLA2	5.99358e-14	-0.408528	0.28	0.402	1.2906e-09
MLPH	1.30253e-12	-0.417658	0.42	0.519	2.80473e-08
CCNI	1.20007e-09	-0.438896	0.744	0.741	2.58411e-05
JAM2	8.89325e-21	-0.439163	0.843	0.896	1.91498e-16
CIRBP	6.24334e-21	-0.442313	0.752	0.81	1.34438e-16
HLA-DMA	7.00282e-20	-0.453876	0.589	0.714	1.50792e-15
ID3	4.59944e-22	-0.568109	0.498	0.66	9.90398e-18
HLA-DRA	1.50574e-32	-0.583703	0.954	0.98	3.24231e-28
PIM3	3.56891e-22	-0.589609	0.545	0.665	7.68494e-18
ANKRD29	1.36808e-17	-0.592237	0.638	0.731	2.94589e-13
ARL6IP1	6.40602e-24	-0.616367	0.635	0.749	1.37941e-19
LIFR	6.97236e-33	-0.623381	0.921	0.967	1.50136e-28
ITM2A	4.72529e-26	-0.658437	0.841	0.922	1.0175e-21
IFITM1	1.83091e-26	-0.712549	0.417	0.57	3.94249e-22
TGFBR3	1.18021e-25	-0.730145	0.726	0.774	2.54134e-21
CCL14	9.46573e-26	-0.822032	0.684	0.768	2.03826e-21
ID1	7.78749e-38	-0.911357	0.601	0.79	1.67688e-33
HLA-DRB5	6.30187e-55	-1.13794	0.693	0.866	1.35698e-50
ATF3/4+ Capillary non-ischemic vs PAD
	p_val	avg_log2FC	pct.1	pct.2	p_val_adj
MT2A	1.63517e-121	2.16913	0.923	0.834	3.52101e-117
MT1M	4.37965e-77	1.77706	0.575	0.294	9.43071e-73
MT1E	1.41431e-72	1.41575	0.69	0.429	3.04544e-68
MT1X	6.65814e-102	1.31172	0.703	0.357	1.4337e-97
PLA2G2A	1.02486e-126	1.09442	0.326	0.027	2.20683e-122
MT1A	3.54527e-52	0.933063	0.215	0.047	7.63403e-48
TAGLN	1.5505e-56	0.917403	0.5	0.243	3.33869e-52
CEBPD	9.9516e-59	0.8875	0.849	0.653	2.14288e-54
RBP7	4.6572e-24	0.843949	0.786	0.674	1.00284e-19
SPRY1	1.49862e-64	0.782331	0.689	0.402	3.22698e-60
TPM4	3.7876e-65	0.777368	0.832	0.636	8.15585e-61
APOLD1	3.35959e-46	0.690738	0.713	0.473	7.2342e-42
PDK4	1.99249e-35	0.56397	0.739	0.552	4.29043e-31
IGFBP3	1.23748e-12	0.532712	0.376	0.254	2.66466e-08
S100A11	3.28975e-27	0.515011	0.909	0.837	7.08382e-23
CXCL12	5.65215e-24	0.481701	0.891	0.805	1.21708e-19
NES	2.66922e-36	0.442331	0.647	0.431	5.74763e-32
ACTA2	1.20836e-19	0.429336	0.265	0.138	2.60197e-15
DDIT4	4.42927e-12	0.389558	0.699	0.605	9.53754e-08
IFITM2	2.6845e-09	0.383283	0.949	0.938	5.78054e-05
MGST3	5.07088e-24	0.370893	0.8	0.635	1.09191e-19
HEY1	4.20764e-15	0.342011	0.431	0.299	9.06031e-11
TAMALIN	2.18574e-19	0.312649	0.58	0.414	4.70656e-15
ARRDC2	4.06453e-24	0.302424	0.406	0.237	8.75215e-20
MYL9	1.27281e-13	0.274553	0.694	0.564	2.74074e-09
CD9	8.50135e-18	0.270177	0.746	0.593	1.8306e-13
PIK3R3	1.29744e-12	0.264589	0.664	0.526	2.79377e-08
RHOC	9.10849e-11	-0.277087	0.783	0.816	1.96133e-06
SERTAD1	1.49171e-06	-0.297323	0.402	0.444	0.0321211
SPOCK2	2.98773e-07	-0.304039	0.24	0.3	0.00643348
WARS1	1.60033e-06	-0.305137	0.779	0.767	0.0344599
KLF11	1.1645e-06	-0.306909	0.332	0.372	0.0250752
LY6E	2.93555e-09	-0.312982	0.801	0.816	6.32113e-05
IER5L	1.0023e-10	-0.324434	0.183	0.265	2.15825e-06
PCGF2	1.59554e-09	-0.325931	0.363	0.414	3.43568e-05
ISOC1	4.80268e-10	-0.329746	0.367	0.431	1.03416e-05
CDK6	3.26868e-07	-0.337759	0.333	0.386	0.00703845
IQCK	1.43038e-08	-0.338006	0.294	0.355	0.000308003
CCDC85B	1.1796e-08	-0.342396	0.767	0.776	0.000254003
EHD2	5.78941e-09	-0.346004	0.62	0.64	0.000124663
FXYD6	5.65149e-09	-0.348243	0.36	0.421	0.000121694
LPAR6	9.98798e-09	-0.355181	0.697	0.708	0.000215071
MGAT1	1.23487e-11	-0.357352	0.636	0.666	2.65904e-07
CD36	1.39864e-25	-0.361905	0.876	0.908	3.0117e-21
HLA-DRA	2.41969e-12	-0.365127	0.937	0.955	5.21031e-08
UQCRC2	4.68518e-10	-0.367665	0.524	0.559	1.00886e-05
CCN1	1.35022e-09	-0.368249	0.317	0.394	2.90744e-05
EPHX1	1.52752e-09	-0.36949	0.49	0.525	3.28921e-05
BSG	7.48773e-12	-0.373342	0.559	0.599	1.61233e-07
GPRC5B	1.51898e-15	-0.382143	0.559	0.616	3.27082e-11
RGS3	5.74682e-09	-0.383658	0.253	0.316	0.000123746
RAMP2	9.78917e-18	-0.383795	0.931	0.943	2.1079e-13
PPFIBP1	4.63459e-07	-0.386651	0.691	0.706	0.00997965
MYO10	3.88876e-08	-0.393196	0.412	0.463	0.000837366
TSPAN18	1.13323e-11	-0.393765	0.522	0.569	2.44019e-07
ITM2A	3.15492e-10	-0.394229	0.895	0.888	6.79349e-06
CTNNBIP1	2.19047e-11	-0.394241	0.447	0.508	4.71674e-07
CYYR1	4.53935e-15	-0.399385	0.685	0.726	9.77459e-11
HLA-DMA	2.65612e-10	-0.400388	0.604	0.645	5.71943e-06
IFIT1	4.46582e-08	-0.404311	0.42	0.476	0.000961626
ABLIM3	4.16702e-08	-0.405278	0.601	0.612	0.000897285
ESAM	2.02672e-20	-0.407147	0.789	0.815	4.36413e-16
CYP4B1	3.34409e-07	-0.409678	0.349	0.401	0.00720083
GATA2	1.86219e-10	-0.414754	0.397	0.461	4.00985e-06
RSAD2	3.94553e-07	-0.431995	0.365	0.424	0.00849591
HIPK2	8.10148e-07	-0.439181	0.586	0.601	0.0174449
IGF2	2.13075e-15	-0.444774	0.583	0.658	4.58814e-11
SOCS3	2.93639e-09	-0.450389	0.717	0.771	6.32293e-05
TMEM88	2.22746e-19	-0.451451	0.807	0.84	4.79639e-15
TSPAN13	6.81671e-14	-0.452002	0.564	0.621	1.46784e-09
INMT	9.03881e-10	-0.454273	0.264	0.34	1.94633e-05
NRARP	7.89369e-20	-0.461095	0.245	0.362	1.69975e-15
STXBP6	1.11e-14	-0.462449	0.43	0.514	2.39016e-10
JUP	3.83034e-17	-0.463688	0.354	0.444	8.24786e-13
UBB	2.69999e-28	-0.469772	0.863	0.886	5.81388e-24
ANXA3	3.2469e-17	-0.470271	0.773	0.81	6.99155e-13
BST2	8.43831e-30	-0.475085	0.943	0.962	1.81702e-25
ADGRF5	6.3943e-29	-0.481215	0.854	0.874	1.37689e-24
GPIHBP1	7.41653e-17	-0.493157	0.631	0.692	1.597e-12
LGALS1	1.05297e-11	-0.496492	0.925	0.947	2.26737e-07
PHACTR2	6.26971e-18	-0.498417	0.81	0.833	1.35006e-13
GBP4	3.36618e-23	-0.499609	0.631	0.71	7.2484e-19
PTGER4	5.24246e-21	-0.500457	0.224	0.352	1.12886e-16
RBP1	5.07923e-12	-0.500489	0.303	0.38	1.09371e-07
FMO2	1.05007e-14	-0.501641	0.662	0.713	2.26112e-10
CLDN5	1.22485e-26	-0.513404	0.911	0.927	2.63747e-22
DLL4	5.90694e-23	-0.539701	0.244	0.366	1.27194e-18
PDGFB	5.21622e-27	-0.539776	0.513	0.627	1.12321e-22
FAM43A	2.92553e-16	-0.540698	0.301	0.402	6.29955e-12
FOXN3	2.32889e-25	-0.547826	0.669	0.737	5.01481e-21
EFNB2	4.80589e-17	-0.568419	0.588	0.642	1.03485e-12
SOX4	3.64471e-12	-0.572571	0.429	0.501	7.84815e-08
CAT	1.20367e-14	-0.576401	0.488	0.543	2.59187e-10
ATP2B4	1.92536e-32	-0.581312	0.628	0.735	4.14588e-28
EGR1	1.5781e-09	-0.596381	0.613	0.668	3.39813e-05
NFKBIZ	7.85766e-16	-0.603112	0.441	0.533	1.69199e-11
C19orf33	7.75131e-27	-0.60371	0.158	0.303	1.66909e-22
EFNA1	1.60884e-25	-0.606672	0.343	0.462	3.46431e-21
CD82	1.08408e-24	-0.616806	0.352	0.483	2.33436e-20
DACH1	3.62647e-26	-0.620222	0.4	0.523	7.80888e-22
REEP2	1.47956e-23	-0.622053	0.199	0.332	3.18593e-19
DUSP1	2.04284e-26	-0.635075	0.822	0.858	4.39884e-22
ARL6IP1	4.60814e-49	-0.635723	0.635	0.762	9.92271e-45
SELENOP	3.15188e-40	-0.645498	0.706	0.781	6.78695e-36
TINAGL1	4.79893e-38	-0.647899	0.739	0.813	1.03335e-33
ACE	7.616e-33	-0.661252	0.485	0.614	1.63995e-28
JUNB	8.55243e-16	-0.666237	0.808	0.866	1.8416e-11
IRF1	1.35919e-18	-0.693802	0.598	0.659	2.92674e-14
BHLHE40	1.36176e-30	-0.704113	0.3	0.451	2.93228e-26
IFITM1	1.16659e-32	-0.705914	0.502	0.606	2.51202e-28
TCIM	2.58931e-38	-0.735455	0.626	0.739	5.57555e-34
ZFP36	3.55698e-17	-0.771436	0.856	0.871	7.65925e-13
ID3	5.50965e-27	-0.784573	0.633	0.73	1.18639e-22
SOX7	3.94839e-47	-0.854613	0.472	0.632	8.50206e-43
KLF10	6.4343e-54	-0.861981	0.416	0.605	1.3855e-49
HLA-DRB5	1.51795e-53	-0.890615	0.644	0.797	3.2686e-49
JUN	3.02636e-46	-0.893173	0.902	0.937	6.51667e-42
IDO1	8.48874e-48	-0.906493	0.193	0.402	1.82788e-43
GADD45B	7.9745e-14	-0.922378	0.677	0.7	1.71715e-09
ITGA1	6.84145e-50	-0.926306	0.736	0.818	1.47317e-45
TNFSF10	2.07926e-75	-0.929407	0.838	0.915	4.47726e-71
CDKN1C	1.31449e-50	-0.933826	0.698	0.809	2.83049e-46
RNASE1	4.63228e-98	-0.939231	0.954	0.981	9.9747e-94
SOX18	1.31209e-76	-0.941572	0.732	0.849	2.82532e-72
IER2	1.91447e-44	-1.00909	0.756	0.862	4.12243e-40
HES1	5.85752e-35	-1.02683	0.387	0.546	1.2613e-30
C2CD4B	1.74103e-13	-1.08671	0.323	0.423	3.74896e-09
ID1	3.46854e-40	-1.11098	0.677	0.785	7.46882e-36
DNAJB1	2.47501e-53	-1.22485	0.373	0.568	5.32944e-49
HSPA1B	2.52546e-155	-1.90723	0.47	0.8	5.43807e-151
HSPA1A	1.18349e-145	-1.99349	0.631	0.852	2.54842e-141
Capillary non-ischemic vs PAD
	p_val	avg_log2FC	pct.1	pct.2	p_val_adj
TNNT1	7.44648e-86	2.38333	0.741	0.65	1.60345e-81
CA3	1.00481e-143	2.17191	0.715	0.433	2.16365e-139
CRYAB	1.28282e-146	2.13929	0.64	0.32	2.7623e-142
TNNI1	2.89476e-119	2.03215	0.676	0.436	6.23328e-115
TCAP	1.49044e-74	1.78667	0.731	0.608	3.20936e-70
COX6A2	1.10242e-61	1.57797	0.656	0.503	2.37384e-57
NEB	1.32317e-118	1.57496	0.477	0.159	2.84917e-114
TTN	5.03218e-167	1.42403	0.687	0.296	1.08358e-162
MYH7	1.31162e-93	1.34918	0.396	0.128	2.8243e-89
MYL1	6.3997e-56	1.31442	0.807	0.718	1.37805e-51
STRIT1	5.75042e-78	1.27924	0.471	0.215	1.23824e-73
CSRP3	4.46598e-86	1.25591	0.423	0.158	9.61659e-82
MYL6B	3.15551e-99	1.24661	0.331	0.077	6.79475e-95
MYL3	2.69146e-72	1.20599	0.346	0.121	5.79551e-68
MYOZ1	1.68778e-55	1.14639	0.509	0.302	3.63429e-51
CMYA5	4.83172e-62	1.12748	0.364	0.149	1.04042e-57
DES	8.33862e-50	1.07913	0.684	0.545	1.79556e-45
MYBPC1	1.76039e-76	1.07752	0.473	0.214	3.79064e-72
XIRP2	7.75675e-78	1.06954	0.308	0.085	1.67026e-73
SMPX	1.27196e-60	1.04686	0.305	0.107	2.73892e-56
KLHL41	3.22492e-51	0.899813	0.461	0.242	6.94421e-47
EEF1A2	2.62559e-53	0.876104	0.365	0.161	5.65367e-49
MYOT	5.87855e-67	0.874971	0.279	0.079	1.26583e-62
PPP1R1A	6.89602e-50	0.853077	0.295	0.114	1.48492e-45
PDE4DIP	2.90629e-46	0.850347	0.377	0.188	6.25812e-42
FXYD1	1.85565e-39	0.802728	0.29	0.13	3.99577e-35
SLN	2.341e-43	0.797078	0.561	0.369	5.04088e-39
LMOD2	5.17073e-45	0.796834	0.246	0.088	1.11341e-40
ACTN2	4.21129e-47	0.787388	0.281	0.109	9.06817e-43
ENO3	1.08996e-31	0.767025	0.68	0.562	2.34701e-27
PPDPFL	3.28382e-23	0.733371	0.288	0.164	7.07104e-19
NAMPT	1.29707e-06	0.727251	0.407	0.323	0.0279297
MYH2	9.38576e-35	0.718354	0.259	0.114	2.02103e-30
PGAM2	4.71709e-26	0.709767	0.387	0.241	1.01573e-21
PLN	4.18642e-42	0.66247	0.268	0.107	9.01461e-38
S100A1	8.62389e-29	0.647812	0.28	0.143	1.85698e-24
NDUFB2	6.80419e-23	0.549476	0.376	0.238	1.46515e-18
UGP2	1.50985e-10	0.537757	0.273	0.191	3.25115e-06
UQCR11	1.74541e-16	0.518622	0.406	0.286	3.75839e-12
UQCRQ	4.9274e-17	0.515655	0.354	0.238	1.06102e-12
ATP5F1D	4.18856e-16	0.502961	0.42	0.297	9.01923e-12
MDH2	2.99134e-21	0.449369	0.24	0.129	6.44125e-17
PHPT1	1.48485e-13	0.444233	0.249	0.157	3.19732e-09
NDUFS7	8.51463e-12	0.429768	0.25	0.165	1.83346e-07
NDUFV2	5.3198e-15	0.423305	0.345	0.235	1.14551e-10
NDUFB10	3.36038e-13	0.413558	0.406	0.296	7.2359e-09
UQCRFS1	1.78689e-09	0.342015	0.218	0.146	3.84771e-05
VDAC3	3.2306e-08	0.309379	0.236	0.167	0.000695645
FMO2	6.62381e-13	-0.264659	0.489	0.599	1.42631e-08
NOTCH4	4.85983e-13	-0.284805	0.679	0.77	1.04647e-08
CDC37	9.92817e-12	-0.298702	0.558	0.62	2.13783e-07
PTPRB	6.42536e-29	-0.389998	0.762	0.885	1.38357e-24
HECW2	1.05413e-11	-0.404761	0.261	0.339	2.26987e-07
BTNL9	2.96625e-41	-0.428384	0.732	0.898	6.38722e-37
SRSF7	8.50906e-07	-0.442962	0.424	0.469	0.0183226
CD300LG	1.03621e-10	-0.447084	0.28	0.352	2.23127e-06
FADS3	2.52009e-15	-0.478053	0.321	0.406	5.42652e-11
CD36	9.89655e-58	-0.47989	0.707	0.904	2.13102e-53
HMCN1	6.72464e-25	-0.480459	0.437	0.571	1.44802e-20
ADGRF5	1.80498e-40	-0.484497	0.74	0.886	3.88667e-36
EPB41L2	3.43308e-28	-0.505038	0.632	0.738	7.39244e-24
CYP4B1	7.35592e-17	-0.552194	0.254	0.351	1.58395e-12
NFKBIZ	5.49725e-22	-0.560797	0.168	0.286	1.18372e-17
ATP2B4	4.97201e-48	-0.657421	0.539	0.705	1.07062e-43
ABLIM3	7.94804e-47	-0.715671	0.479	0.633	1.71145e-42
REEP2	1.20553e-34	-0.723502	0.1	0.228	2.59586e-30
CD82	2.02889e-46	-0.769427	0.209	0.383	4.36882e-42
CA4	4.88079e-36	-0.770287	0.295	0.447	1.05098e-31
SLC2A3	1.23226e-08	-0.786165	0.209	0.269	0.000265343
PDGFB	1.37644e-51	-0.798013	0.388	0.565	2.96388e-47
ACE	1.30528e-56	-0.799607	0.323	0.516	2.81065e-52
HSP90AA1	6.09384e-12	-0.811106	0.614	0.638	1.31219e-07
GPIHBP1	1.24924e-61	-0.82385	0.359	0.57	2.68998e-57
IDO1	4.6207e-54	-0.827531	0.113	0.288	9.94975e-50
ITGA1	1.07661e-100	-0.948284	0.69	0.895	2.31827e-96
TCIM	1.25437e-75	-0.985372	0.363	0.586	2.70104e-71
CDKN1C	1.08116e-81	-1.03707	0.446	0.67	2.32805e-77
Artery non-ischemic vs PAD
	p_val	avg_log2FC	pct.1	pct.2	p_val_adj
TTN	2.91949e-32	1.77195	0.661	0.283	6.28654e-28
CRYAB	2.90076e-30	1.6224	0.616	0.279	6.24621e-26
FN1	9.43043e-27	1.46545	0.855	0.59	2.03065e-22
DEPP1	5.31965e-15	1.10921	0.789	0.656	1.14548e-10
MT-ND6	1.07647e-22	0.749617	0.647	0.34	2.31797e-18
HERPUD1	6.11566e-08	0.688453	0.651	0.497	0.00131688
IFNGR1	1.25376e-12	0.565927	0.855	0.695	2.69972e-08
MYL9	2.23671e-13	0.561481	0.639	0.405	4.81631e-09
MYH9	7.31061e-11	0.544197	0.892	0.754	1.57419e-06
MGP	1.10653e-12	0.542281	0.813	0.651	2.38268e-08
FLNA	1.54143e-09	0.513733	0.622	0.429	3.31917e-05
DDIT4	2.88197e-10	0.507276	0.701	0.49	6.20574e-06
SRP14	1.05056e-07	0.491416	0.968	0.926	0.00226218
IL33	3.82882e-08	0.479375	0.639	0.484	0.000824459
ATP1B3	7.80082e-08	0.446604	0.554	0.37	0.00167975
STK17B	5.7368e-11	0.439613	0.255	0.092	1.23531e-06
NES	8.28946e-08	0.39135	0.546	0.373	0.00178497
COL8A1	6.82042e-09	0.374177	0.315	0.153	0.000146864
CP	1.00432e-06	0.315769	0.257	0.129	0.0216261
CCSER2	1.23086e-06	0.28493	0.375	0.229	0.0265042
SEMA3G	5.59013e-07	-0.489775	0.773	0.819	0.0120372
PDGFB	5.47738e-07	-0.514944	0.47	0.595	0.0117944
LRRC32	6.46612e-07	-0.526775	0.588	0.669	0.0139235
RAMP2	5.91833e-12	-0.576545	0.888	0.946	1.27439e-07
DLL4	3.61036e-09	-0.623463	0.291	0.438	7.77418e-05
ID3	3.19726e-08	-0.640374	0.643	0.725	0.000688467
GJA4	3.54871e-07	-0.66506	0.365	0.479	0.00764144
ACE	4.59151e-13	-0.846542	0.641	0.739	9.88689e-09
IFITM1	1.41744e-20	-1.00295	0.478	0.682	3.05218e-16
SOX18	1.0238e-25	-1.01147	0.641	0.813	2.20455e-21
RNASE1	6.03217e-37	-1.15593	0.936	0.983	1.29891e-32
ID1	1.68484e-29	-1.33025	0.741	0.889	3.62797e-25
Lymphatic EC non-ischemic vs PAD
	p_val	avg_log2FC	pct.1	pct.2	p_val_adj
AKAP12	4.79157e-10	1.22683	0.927	0.87	1.03177e-05
NNMT	7.16048e-08	0.78103	0.722	0.537	0.00154187
PLCG2	9.55728e-11	0.775187	0.981	0.79	2.05797e-06
ELK3	4.18319e-09	0.725048	0.962	0.889	9.00767e-05
PHLDA1	2.09652e-08	0.598083	0.435	0.173	0.000451445
MGST3	1.09491e-06	0.570584	0.872	0.796	0.0235767
PDPN	1.40201e-06	0.500927	0.636	0.432	0.0301896
NME1	1.05027e-06	0.341101	0.288	0.093	0.0226154
HMBOX1	1.22121e-06	-0.411334	0.252	0.475	0.0262964
GJA4	1.87646e-07	-0.430453	0.093	0.278	0.00404057
ARL6IP1	5.2261e-07	-0.437313	0.716	0.846	0.0112534
PLEC	5.36404e-07	-0.471717	0.524	0.747	0.0115504
MIF	5.37328e-07	-0.488781	0.54	0.735	0.0115703
FOXP1	3.90353e-08	-0.513786	0.754	0.84	0.000840547
RAMP2	4.16136e-07	-0.515246	0.901	0.963	0.00896066
DKK3	7.11414e-08	-0.545389	0.655	0.821	0.00153189
CCDC141	2.08441e-10	-0.591073	0.281	0.568	4.48835e-06
ITGB4	5.89272e-10	-0.696815	0.447	0.698	1.26888e-05
HSPB1	4.55465e-12	-0.738314	0.939	0.994	9.80752e-08
CD9	6.64468e-10	-0.739751	0.974	0.994	1.4308e-05
GUCY1A1	2.39129e-09	-0.751123	0.243	0.5	5.14917e-05
PLPP1	1.39701e-08	-0.783327	0.668	0.852	0.000300818
CRIP1	7.91177e-13	-1.09463	0.224	0.525	1.70364e-08

## Sheet: Extended Data Fig. 4a
Extended Data Fig. 4a. Marker genes used in the heatmap for ATF3/4+ Capillary and Venous in non-ischemic vs PAD comparison.
ATF3/4+ Capillary non-ischemic vs PAD
	p_val	avg_log2FC	pct.1	pct.2	p_val_adj			non-ischemic	PAD
IGKC	7.85964e-90	6.18223	0.332	0.066	1.69242e-85
IGHM	4.47444e-71	4.24141	0.157	0.002	9.63481e-67
MT2A	1.63517e-121	2.16913	0.923	0.834	3.52101e-117
S100A8	2.01534e-26	1.80918	0.113	0.024	4.33962e-22
MT1M	4.37965e-77	1.77706	0.575	0.294	9.43071e-73
MT1E	1.41431e-72	1.41575	0.69	0.429	3.04544e-68
MGP	1.33105e-35	1.41194	0.704	0.494	2.86614e-31
MT1X	6.65814e-102	1.31172	0.703	0.357	1.4337e-97
EDN1	3.78065e-27	1.24967	0.403	0.245	8.14088e-23
S100A9	7.55719e-28	1.20819	0.15	0.043	1.62729e-23
PLA2G2A	1.02486e-126	1.09442	0.326	0.027	2.20683e-122
NNMT	3.03679e-120	1.03976	0.586	0.201	6.53913e-116
CRYAB	1.05293e-35	0.973627	0.539	0.344	2.26727e-31
MT1A	3.54527e-52	0.933063	0.215	0.047	7.63403e-48
TTN	8.95061e-75	0.921546	0.652	0.335	1.92733e-70
TAGLN	1.5505e-56	0.917403	0.5	0.243	3.33869e-52
FN1	1.11189e-24	0.890298	0.573	0.416	2.39422e-20
CEBPD	9.9516e-59	0.8875	0.849	0.653	2.14288e-54
RBP7	4.6572e-24	0.843949	0.786	0.674	1.00284e-19
CA3	1.49076e-29	0.797322	0.606	0.427	3.21005e-25
SPRY1	1.49862e-64	0.782331	0.689	0.402	3.22698e-60
TPM4	3.7876e-65	0.777368	0.832	0.636	8.15585e-61
NEB	9.08831e-49	0.764727	0.415	0.178	1.95699e-44
TNNI1	1.01957e-16	0.760088	0.541	0.429	2.19543e-12
IGFBP5	1.07406e-20	0.728042	0.347	0.201	2.31277e-16
APOLD1	3.35959e-46	0.690738	0.713	0.473	7.2342e-42
PDK4	1.99249e-35	0.56397	0.739	0.552	4.29043e-31
FKBP5	1.37064e-47	0.563946	0.49	0.253	2.95139e-43
ACTA1	1.5969e-06	0.550826	0.936	0.986	0.034386
VIM	4.90856e-29	0.54771	0.988	0.969	1.05696e-24
IGFBP3	1.23748e-12	0.532712	0.376	0.254	2.66466e-08
TIMP1	6.79924e-22	0.52404	0.288	0.15	1.46408e-17
TPM3	4.18854e-24	0.517846	0.867	0.76	9.01918e-20
S100A11	3.28975e-27	0.515011	0.909	0.837	7.08382e-23
MT-ND6	8.76013e-52	0.51192	0.542	0.282	1.88632e-47
ARL4A	7.72945e-43	0.503103	0.533	0.301	1.66438e-38
ADAMTS1	1.32915e-08	0.492107	0.525	0.43	0.000286205
MT-ND1	5.10146e-39	0.49094	0.989	0.959	1.0985e-34
CSRP3	1.00227e-33	0.490767	0.329	0.149	2.15819e-29
CEBPB	5.21513e-31	0.48886	0.288	0.126	1.12297e-26
CXCL12	5.65215e-24	0.481701	0.891	0.805	1.21708e-19
CXCL14	1.29126e-10	0.478067	0.323	0.219	2.78046e-06
TPM2	1.12304e-08	0.458859	0.774	0.716	0.000241825
MT-ND5	8.48955e-39	0.457961	0.939	0.843	1.82806e-34
MT-RNR1	5.53914e-58	0.445453	0.991	0.966	1.19274e-53
CCN2	2.02389e-21	0.445013	0.364	0.212	4.35804e-17
NES	2.66922e-36	0.442331	0.647	0.431	5.74763e-32
MYL12A	5.08554e-32	0.439178	0.978	0.95	1.09507e-27
XIRP2	2.26199e-29	0.434256	0.253	0.106	4.87074e-25
FLNA	1.26262e-38	0.429558	0.526	0.303	2.7188e-34
ACTA2	1.20836e-19	0.429336	0.265	0.138	2.60197e-15
ADAMTS9	1.29813e-28	0.412166	0.313	0.153	2.79527e-24
ACTB	6.78094e-31	0.407503	0.979	0.939	1.46014e-26
DDX21	2.53759e-30	0.407278	0.447	0.255	5.46419e-26
MT-ATP8	3.71019e-36	0.40593	0.449	0.237	7.98915e-32
MT-RNR2	1.47325e-55	0.405662	0.998	0.989	3.17235e-51
MT-ND4L	3.04971e-22	0.39991	0.673	0.503	6.56693e-18
MYL6B	1.11174e-23	0.399905	0.29	0.148	2.39391e-19
DDIT4	4.42927e-12	0.389558	0.699	0.605	9.53754e-08
S100A6	1.40709e-23	0.387761	0.973	0.95	3.0299e-19
MYC	4.44521e-27	0.384375	0.317	0.159	9.57188e-23
PECAM1	2.91269e-21	0.384187	0.917	0.863	6.2719e-17
IFITM2	2.6845e-09	0.383283	0.949	0.938	5.78054e-05
IGLC2	2.20584e-45	0.38325	0.142	0.017	4.74983e-41
MT-ATP6	3.51428e-41	0.382909	0.995	0.986	7.56729e-37
SOD2	1.25371e-12	0.373674	0.581	0.435	2.69962e-08
MT-CO3	1.2256e-25	0.373465	0.997	0.992	2.63908e-21
IL6	1.94496e-25	0.373377	0.162	0.054	4.18808e-21
NEXN	7.87014e-21	0.371286	0.201	0.089	1.69468e-16
MGST3	5.07088e-24	0.370893	0.8	0.635	1.09191e-19
COL3A1	3.8897e-23	0.368214	0.258	0.125	8.37568e-19
CMYA5	6.14631e-19	0.355718	0.286	0.155	1.32348e-14
SELENOM	2.10305e-30	0.35541	0.449	0.247	4.52849e-26
HEY1	4.20764e-15	0.342011	0.431	0.299	9.06031e-11
COL1A2	3.56966e-17	0.337019	0.292	0.165	7.68655e-13
LMNA	1.60977e-14	0.334092	0.658	0.522	3.46632e-10
STRIT1	1.05671e-14	0.332328	0.316	0.198	2.27542e-10
ATP1B3	1.18465e-23	0.328043	0.44	0.266	2.5509e-19
FTH1	2.3731e-18	0.326141	0.993	0.985	5.11001e-14
CCDC80	4.93483e-27	0.321516	0.163	0.051	1.06262e-22
EEF1B2	3.09192e-20	0.32038	0.832	0.711	6.65783e-16
ZFAND5	3.1648e-16	0.320042	0.592	0.444	6.81477e-12
SMPX	1.4757e-15	0.313813	0.216	0.113	3.17763e-11
TAMALIN	2.18574e-19	0.312649	0.58	0.414	4.70656e-15
ARID5B	1.02961e-25	0.304569	0.338	0.177	2.21705e-21
ARRDC2	4.06453e-24	0.302424	0.406	0.237	8.75215e-20
VCL	7.4131e-24	0.300017	0.501	0.319	1.59626e-19
HYAL2	6.16763e-10	0.298885	0.691	0.582	1.32808e-05
C3	1.64722e-22	0.297624	0.224	0.099	3.54696e-18
RPGR	2.05827e-20	0.297267	0.343	0.195	4.43208e-16
SPARCL1	2.2867e-16	0.293178	0.997	0.997	4.92396e-12
IL33	7.083e-18	0.292215	0.379	0.237	1.52518e-13
SFRP2	6.44664e-30	0.288808	0.102	0.015	1.38816e-25
YBX1	1.49668e-30	0.286547	0.923	0.848	3.22281e-26
MYOT	3.99988e-17	0.285161	0.199	0.097	8.61294e-13
PICALM	1.09815e-25	0.28479	0.577	0.378	2.36465e-21
MYH7	3.77071e-22	0.28073	0.279	0.143	8.11948e-18
COL1A1	4.04095e-21	0.280217	0.147	0.052	8.70138e-17
MYBPC1	8.23945e-15	0.278501	0.378	0.25	1.7742e-10
C1S	3.66613e-20	0.27513	0.208	0.094	7.89427e-16
MYL9	1.27281e-13	0.274553	0.694	0.564	2.74074e-09
TPT1	2.87675e-33	0.273042	1	0.999	6.19451e-29
NAMPT	9.67634e-07	0.273003	0.633	0.508	0.0208361
VCAN	2.33709e-23	0.272974	0.138	0.043	5.03246e-19
ZNF124	3.16774e-27	0.271058	0.168	0.055	6.8211e-23
CD9	8.50135e-18	0.270177	0.746	0.593	1.8306e-13
FBN1	6.3159e-12	0.267786	0.278	0.176	1.36e-07
PLCG2	4.50139e-42	0.267207	0.863	0.583	9.69285e-38
PIK3R3	1.29744e-12	0.264589	0.664	0.526	2.79377e-08
TGFBR2	1.07602e-10	0.2645	0.734	0.638	2.317e-06
EFHD2	7.38066e-23	0.263978	0.311	0.162	1.58928e-18
C1R	3.47397e-16	0.263646	0.215	0.111	7.4805e-12
MCAM	7.17252e-17	0.263476	0.431	0.281	1.54446e-12
BIRC3	9.54076e-17	0.262387	0.208	0.103	2.05441e-12
CDV3	6.26238e-22	0.261714	0.532	0.348	1.34848e-17
MT-ND3	1.57459e-23	0.259344	0.993	0.981	3.39057e-19
DYNC1I2	4.27215e-17	0.258496	0.671	0.504	9.19923e-13
MYH11	1.32885e-18	0.257491	0.215	0.105	2.86142e-14
TSPO	5.14108e-16	0.256662	0.433	0.288	1.10703e-11
ACTG1	7.48625e-10	0.256114	0.943	0.89	1.61201e-05
CALD1	2.66067e-15	0.254906	0.805	0.689	5.72923e-11
PLSCR1	3.14954e-11	0.254877	0.615	0.478	6.78192e-07
DSTN	8.79894e-08	0.253853	0.749	0.64	0.00189467
HNRNPAB	3.17601e-22	0.253591	0.484	0.301	6.83891e-18
VAMP8	7.76189e-23	0.253426	0.261	0.124	1.67137e-18
MYL3	4.64174e-11	0.252746	0.224	0.137	9.99506e-07
COL6A3	5.55983e-16	0.252262	0.276	0.156	1.1972e-11
PCBP2	3.0587e-07	-0.252001	0.723	0.718	0.0065863
AVPR2	8.82405e-07	-0.253527	0.215	0.271	0.0190008
TP53INP1	8.74726e-08	-0.253731	0.174	0.235	0.00188355
EEPD1	5.9388e-07	-0.260397	0.189	0.246	0.012788
CARD10	4.97621e-07	-0.265098	0.307	0.359	0.0107153
GATA3	7.6874e-07	-0.266101	0.138	0.192	0.0165533
TPPP3	6.33567e-12	-0.266754	0.059	0.127	1.36426e-07
MYCT1	6.03427e-07	-0.26961	0.654	0.675	0.0129936
MMP28	7.61725e-09	-0.269907	0.248	0.318	0.000164022
LIMS2	1.85719e-06	-0.271334	0.544	0.569	0.0399908
ITM2B	1.96903e-16	-0.274125	0.974	0.974	4.23991e-12
MAP3K11	5.01203e-07	-0.276076	0.419	0.46	0.0107924
RHOC	9.10849e-11	-0.277087	0.783	0.816	1.96133e-06
LAMP1	1.29377e-06	-0.277253	0.524	0.533	0.0278587
FOXP1	5.13773e-07	-0.280186	0.622	0.64	0.0110631
GSN	4.97347e-10	-0.293892	0.98	0.966	1.07094e-05
SERTAD1	1.49171e-06	-0.297323	0.402	0.444	0.0321211
PCDH12	2.006e-06	-0.299384	0.216	0.265	0.0431952
RASAL2	1.02406e-06	-0.299808	0.334	0.385	0.0220512
GNG11	9.0721e-18	-0.300526	0.97	0.98	1.9535e-13
FLT1	2.07506e-08	-0.300734	0.861	0.864	0.000446823
PCBP1	3.07567e-08	-0.302829	0.751	0.747	0.000662283
SPOCK2	2.98773e-07	-0.304039	0.24	0.3	0.00643348
WARS1	1.60033e-06	-0.305137	0.779	0.767	0.0344599
PCMTD2	1.91406e-07	-0.306874	0.259	0.317	0.00412155
KLF11	1.1645e-06	-0.306909	0.332	0.372	0.0250752
SMTN	4.5846e-10	-0.308842	0.332	0.398	9.87202e-06
ROBO4	6.33432e-08	-0.310254	0.575	0.598	0.00136397
LY6E	2.93555e-09	-0.312982	0.801	0.816	6.32113e-05
HLA-B	6.3047e-29	-0.313252	0.99	0.993	1.35759e-24
PODXL	1.9175e-10	-0.315772	0.759	0.77	4.12895e-06
GTF2I	1.45205e-06	-0.319286	0.565	0.567	0.0312669
EIF4A2	3.31117e-09	-0.320362	0.65	0.662	7.12994e-05
BTNL9	7.00324e-09	-0.323153	0.797	0.81	0.000150801
ANKRD29	8.12993e-07	-0.323163	0.461	0.487	0.0175062
GAS6	4.77056e-11	-0.324305	0.564	0.602	1.02724e-06
IER5L	1.0023e-10	-0.324434	0.183	0.265	2.15825e-06
TSPAN14	4.12126e-09	-0.325158	0.575	0.598	8.87431e-05
LAMB2	1.37577e-07	-0.325237	0.4	0.44	0.00296244
PCGF2	1.59554e-09	-0.325931	0.363	0.414	3.43568e-05
ISOC1	4.80268e-10	-0.329746	0.367	0.431	1.03416e-05
FKBP9	6.24506e-10	-0.332637	0.468	0.517	1.34475e-05
APP	4.59263e-11	-0.333471	0.803	0.82	9.88932e-07
TSPAN4	1.86523e-06	-0.333984	0.489	0.503	0.0401641
CDK6	3.26868e-07	-0.337759	0.333	0.386	0.00703845
IQCK	1.43038e-08	-0.338006	0.294	0.355	0.000308003
B2M	3.36142e-29	-0.338422	0.999	1	7.23815e-25
CCDC85B	1.1796e-08	-0.342396	0.767	0.776	0.000254003
PLCB4	3.88223e-07	-0.343872	0.293	0.345	0.0083596
CREB5	1.37338e-06	-0.345759	0.235	0.285	0.0295729
EHD2	5.78941e-09	-0.346004	0.62	0.64	0.000124663
PTPRB	3.6549e-15	-0.346366	0.816	0.835	7.87009e-11
FXYD6	5.65149e-09	-0.348243	0.36	0.421	0.000121694
PHACTR4	2.08373e-09	-0.350105	0.474	0.511	4.48691e-05
SELENOW	3.58731e-10	-0.351175	0.83	0.837	7.72455e-06
LDB2	1.5688e-11	-0.352396	0.65	0.679	3.3781e-07
LPAR6	9.98798e-09	-0.355181	0.697	0.708	0.000215071
MX1	4.10404e-07	-0.355558	0.546	0.591	0.00883722
MGAT1	1.23487e-11	-0.357352	0.636	0.666	2.65904e-07
CCNI	3.79036e-09	-0.360043	0.697	0.733	8.16178e-05
MEF2C	2.01382e-09	-0.360652	0.712	0.73	4.33635e-05
CD36	1.39864e-25	-0.361905	0.876	0.908	3.0117e-21
NRP1	3.59751e-10	-0.363491	0.772	0.784	7.74652e-06
BRD2	1.12123e-09	-0.364282	0.416	0.468	2.41434e-05
HLA-DRA	2.41969e-12	-0.365127	0.937	0.955	5.21031e-08
CAVIN1	1.2131e-10	-0.365458	0.897	0.919	2.61217e-06
UQCRC2	4.68518e-10	-0.367665	0.524	0.559	1.00886e-05
CCN1	1.35022e-09	-0.368249	0.317	0.394	2.90744e-05
HSPA8	2.75792e-12	-0.368518	0.761	0.752	5.93863e-08
EPHX1	1.52752e-09	-0.36949	0.49	0.525	3.28921e-05
SEMA6A	1.15433e-09	-0.371003	0.353	0.415	2.48562e-05
CD93	3.90686e-19	-0.371839	0.786	0.826	8.41264e-15
BSG	7.48773e-12	-0.373342	0.559	0.599	1.61233e-07
SESN3	4.28854e-12	-0.373633	0.211	0.299	9.23451e-08
YPEL3	3.98967e-13	-0.376521	0.411	0.481	8.59095e-09
THSD1	5.30099e-14	-0.379617	0.214	0.304	1.14146e-09
GPRC5B	1.51898e-15	-0.382143	0.559	0.616	3.27082e-11
RGS3	5.74682e-09	-0.383658	0.253	0.316	0.000123746
RAMP2	9.78917e-18	-0.383795	0.931	0.943	2.1079e-13
JAM2	3.7582e-13	-0.383927	0.694	0.715	8.09252e-09
PPFIBP1	4.63459e-07	-0.386651	0.691	0.706	0.00997965
SERPINH1	7.16794e-07	-0.386855	0.389	0.422	0.0154347
AFDN	9.96576e-12	-0.38716	0.775	0.771	2.14593e-07
STARD3	2.0155e-13	-0.38873	0.256	0.346	4.33997e-09
MYO10	3.88876e-08	-0.393196	0.412	0.463	0.000837366
TSPAN18	1.13323e-11	-0.393765	0.522	0.569	2.44019e-07
ITM2A	3.15492e-10	-0.394229	0.895	0.888	6.79349e-06
CTNNBIP1	2.19047e-11	-0.394241	0.447	0.508	4.71674e-07
HECW2	7.26434e-10	-0.39551	0.285	0.356	1.56423e-05
GIMAP6	1.28065e-10	-0.396532	0.554	0.602	2.75763e-06
CTNNB1	3.29478e-09	-0.399244	0.587	0.605	7.09464e-05
CYYR1	4.53935e-15	-0.399385	0.685	0.726	9.77459e-11
HLA-DMA	2.65612e-10	-0.400388	0.604	0.645	5.71943e-06
IFIT1	4.46582e-08	-0.404311	0.42	0.476	0.000961626
ABLIM3	4.16702e-08	-0.405278	0.601	0.612	0.000897285
ZBTB16	1.99292e-08	-0.406173	0.681	0.683	0.000429136
PPP3CA	4.44049e-08	-0.407048	0.526	0.547	0.00095617
ESAM	2.02672e-20	-0.407147	0.789	0.815	4.36413e-16
CYP4B1	3.34409e-07	-0.409678	0.349	0.401	0.00720083
GATA2	1.86219e-10	-0.414754	0.397	0.461	4.00985e-06
INTS6	1.67831e-06	-0.41962	0.327	0.368	0.0361391
CDH5	4.80785e-24	-0.420163	0.836	0.857	1.03527e-19
MINDY2	7.37176e-09	-0.426776	0.422	0.47	0.000158736
RSAD2	3.94553e-07	-0.431995	0.365	0.424	0.00849591
HIPK2	8.10148e-07	-0.439181	0.586	0.601	0.0174449
PIM3	3.07779e-13	-0.442491	0.354	0.43	6.62741e-09
CD34	1.64205e-23	-0.442557	0.847	0.884	3.53583e-19
TM4SF1	3.88339e-16	-0.442664	0.92	0.922	8.36211e-12
IGF2	2.13075e-15	-0.444774	0.583	0.658	4.58814e-11
TJP1	3.67731e-22	-0.447756	0.821	0.869	7.91836e-18
SOCS3	2.93639e-09	-0.450389	0.717	0.771	6.32293e-05
A2M	3.98738e-29	-0.451328	0.971	0.975	8.58603e-25
TMEM88	2.22746e-19	-0.451451	0.807	0.84	4.79639e-15
CKM	2.26081e-14	-0.451688	0.757	0.857	4.8682e-10
TSPAN13	6.81671e-14	-0.452002	0.564	0.621	1.46784e-09
CDH13	1.22504e-15	-0.453505	0.436	0.524	2.63789e-11
INMT	9.03881e-10	-0.454273	0.264	0.34	1.94633e-05
ENG	2.56462e-19	-0.459673	0.744	0.795	5.52241e-15
TMTC1	6.39833e-16	-0.46035	0.531	0.599	1.37775e-11
NRARP	7.89369e-20	-0.461095	0.245	0.362	1.69975e-15
HLA-E	5.80329e-60	-0.46199	0.988	0.997	1.24962e-55
STXBP6	1.11e-14	-0.462449	0.43	0.514	2.39016e-10
GASK1B	3.35603e-12	-0.463007	0.276	0.359	7.22653e-08
JUP	3.83034e-17	-0.463688	0.354	0.444	8.24786e-13
NFIA	8.3706e-15	-0.46924	0.75	0.778	1.80244e-10
UBB	2.69999e-28	-0.469772	0.863	0.886	5.81388e-24
ANXA3	3.2469e-17	-0.470271	0.773	0.81	6.99155e-13
BST2	8.43831e-30	-0.475085	0.943	0.962	1.81702e-25
CRACR2B	2.01267e-22	-0.475794	0.22	0.346	4.33387e-18
ADGRF5	6.3943e-29	-0.481215	0.854	0.874	1.37689e-24
WSB1	1.00462e-14	-0.486267	0.75	0.753	2.16325e-10
HIF3A	2.1511e-18	-0.492765	0.605	0.666	4.63196e-14
GPIHBP1	7.41653e-17	-0.493157	0.631	0.692	1.597e-12
PLXDC2	1.15034e-17	-0.49621	0.543	0.615	2.47703e-13
ZFP36L2	3.14724e-17	-0.496244	0.764	0.794	6.77695e-13
LGALS1	1.05297e-11	-0.496492	0.925	0.947	2.26737e-07
PHACTR2	6.26971e-18	-0.498417	0.81	0.833	1.35006e-13
GBP4	3.36618e-23	-0.499609	0.631	0.71	7.2484e-19
PTGER4	5.24246e-21	-0.500457	0.224	0.352	1.12886e-16
RBP1	5.07923e-12	-0.500489	0.303	0.38	1.09371e-07
FMO2	1.05007e-14	-0.501641	0.662	0.713	2.26112e-10
PLK2	1.1299e-16	-0.50765	0.399	0.494	2.43302e-12
CLDN5	1.22485e-26	-0.513404	0.911	0.927	2.63747e-22
TCF4	2.81479e-34	-0.524433	0.894	0.918	6.06109e-30
BCAM	1.10669e-27	-0.53143	0.712	0.758	2.38304e-23
CD74	1.27701e-28	-0.533719	0.977	0.982	2.74978e-24
APLNR	3.98253e-12	-0.537959	0.372	0.445	8.57558e-08
DLL4	5.90694e-23	-0.539701	0.244	0.366	1.27194e-18
PDGFB	5.21622e-27	-0.539776	0.513	0.627	1.12321e-22
FAM43A	2.92553e-16	-0.540698	0.301	0.402	6.29955e-12
FOXN3	2.32889e-25	-0.547826	0.669	0.737	5.01481e-21
SPTBN1	1.08353e-09	-0.565975	0.923	0.919	2.33317e-05
ZBTB20	4.57452e-25	-0.567374	0.727	0.779	9.85031e-21
EFNB2	4.80589e-17	-0.568419	0.588	0.642	1.03485e-12
SOX4	3.64471e-12	-0.572571	0.429	0.501	7.84815e-08
CAT	1.20367e-14	-0.576401	0.488	0.543	2.59187e-10
ATP2B4	1.92536e-32	-0.581312	0.628	0.735	4.14588e-28
EMCN	1.14251e-31	-0.584041	0.832	0.856	2.46016e-27
HSPB1	5.6199e-14	-0.590332	0.805	0.81	1.21013e-09
EGR1	1.5781e-09	-0.596381	0.613	0.668	3.39813e-05
NFKBIZ	7.85766e-16	-0.603112	0.441	0.533	1.69199e-11
C19orf33	7.75131e-27	-0.60371	0.158	0.303	1.66909e-22
LIFR	3.10884e-29	-0.605303	0.742	0.806	6.69427e-25
EFNA1	1.60884e-25	-0.606672	0.343	0.462	3.46431e-21
EGFL7	3.93844e-47	-0.609884	0.896	0.922	8.48065e-43
HSP90AA1	2.67757e-28	-0.611516	0.879	0.872	5.7656e-24
CD82	1.08408e-24	-0.616806	0.352	0.483	2.33436e-20
DACH1	3.62647e-26	-0.620222	0.4	0.523	7.80888e-22
REEP2	1.47956e-23	-0.622053	0.199	0.332	3.18593e-19
DUSP1	2.04284e-26	-0.635075	0.822	0.858	4.39884e-22
ARL6IP1	4.60814e-49	-0.635723	0.635	0.762	9.92271e-45
GJA1	3.69247e-12	-0.640027	0.412	0.473	7.95099e-08
SELENOP	3.15188e-40	-0.645498	0.706	0.781	6.78695e-36
TINAGL1	4.79893e-38	-0.647899	0.739	0.813	1.03335e-33
ACE	7.616e-33	-0.661252	0.485	0.614	1.63995e-28
JUNB	8.55243e-16	-0.666237	0.808	0.866	1.8416e-11
IRF1	1.35919e-18	-0.693802	0.598	0.659	2.92674e-14
BHLHE40	1.36176e-30	-0.704113	0.3	0.451	2.93228e-26
IFITM1	1.16659e-32	-0.705914	0.502	0.606	2.51202e-28
TCIM	2.58931e-38	-0.735455	0.626	0.739	5.57555e-34
TNNT3	8.00145e-10	-0.741913	0.619	0.661	1.72295e-05
VWF	2.99767e-30	-0.748367	0.914	0.919	6.45488e-26
AQP1	4.80144e-23	-0.75531	0.639	0.722	1.03389e-18
ZFP36	3.55698e-17	-0.771436	0.856	0.871	7.65925e-13
ID3	5.50965e-27	-0.784573	0.633	0.73	1.18639e-22
SOX7	3.94839e-47	-0.854613	0.472	0.632	8.50206e-43
IER3	6.89075e-15	-0.861136	0.278	0.379	1.48379e-10
KLF10	6.4343e-54	-0.861981	0.416	0.605	1.3855e-49
HSPG2	1.5203e-55	-0.878896	0.704	0.791	3.27365e-51
HLA-DRB5	1.51795e-53	-0.890615	0.644	0.797	3.2686e-49
JUN	3.02636e-46	-0.893173	0.902	0.937	6.51667e-42
IDO1	8.48874e-48	-0.906493	0.193	0.402	1.82788e-43
ZFP36L1	2.54686e-59	-0.913113	0.84	0.903	5.48415e-55
GADD45B	7.9745e-14	-0.922378	0.677	0.7	1.71715e-09
ITGA1	6.84145e-50	-0.926306	0.736	0.818	1.47317e-45
TNFSF10	2.07926e-75	-0.929407	0.838	0.915	4.47726e-71
CDKN1C	1.31449e-50	-0.933826	0.698	0.809	2.83049e-46
RNASE1	4.63228e-98	-0.939231	0.954	0.981	9.9747e-94
SOX18	1.31209e-76	-0.941572	0.732	0.849	2.82532e-72
IER2	1.91447e-44	-1.00909	0.756	0.862	4.12243e-40
HES1	5.85752e-35	-1.02683	0.387	0.546	1.2613e-30
C2CD4B	1.74103e-13	-1.08671	0.323	0.423	3.74896e-09
ID1	3.46854e-40	-1.11098	0.677	0.785	7.46882e-36
DNAJB1	2.47501e-53	-1.22485	0.373	0.568	5.32944e-49
HSPA1B	2.52546e-155	-1.90723	0.47	0.8	5.43807e-151
HSPA1A	1.18349e-145	-1.99349	0.631	0.852	2.54842e-141
ATF3/4+ Venous non-ischemic vs PAD
	p_val	avg_log2FC	pct.1	pct.2	p_val_adj
IGKC	9.09951e-106	7.80342	0.437	0.055	1.9594e-101
IGHM	1.80739e-59	2.01066	0.208	0	3.89185e-55
S100A8	1.16931e-18	1.84826	0.146	0.042	2.51788e-14
MT2A	5.43729e-107	1.54499	0.935	0.747	1.17081e-102
STC1	2.48177e-43	1.25104	0.382	0.148	5.344e-39
S100A9	9.07616e-27	1.23245	0.196	0.053	1.95437e-22
MGP	4.81964e-27	1.15397	0.961	0.897	1.03781e-22
IGFBP7	1.03675e-94	1.10868	0.995	0.98	2.23244e-90
MT1X	6.82386e-56	1.00795	0.76	0.497	1.46938e-51
SPRY1	1.0637e-91	0.984245	0.855	0.566	2.29046e-87
PLA2G2A	2.88311e-106	0.965546	0.408	0.035	6.20821e-102
TIMP1	3.23266e-71	0.927387	0.874	0.697	6.96089e-67
MT1E	2.09789e-55	0.840544	0.538	0.235	4.51739e-51
NNMT	1.56254e-54	0.834402	0.909	0.768	3.36463e-50
TAGLN	2.89662e-27	0.82948	0.68	0.473	6.23729e-23
APOLD1	1.49738e-64	0.829335	0.789	0.509	3.22432e-60
TPM4	7.1693e-94	0.807929	0.958	0.857	1.54377e-89
PDK4	3.62529e-48	0.792407	0.858	0.732	7.80633e-44
S100A11	1.55261e-74	0.774557	0.98	0.93	3.34324e-70
FKBP5	8.14443e-66	0.742439	0.699	0.415	1.75374e-61
ERRFI1	3.96053e-40	0.740054	0.535	0.306	8.52821e-36
IFITM2	5.68031e-56	0.713545	0.989	0.982	1.22314e-51
CST3	2.39648e-43	0.69521	0.993	0.994	5.16035e-39
CEBPD	1.80917e-47	0.694377	0.953	0.887	3.89568e-43
MT1M	5.66112e-39	0.680434	0.376	0.146	1.21901e-34
EDN1	3.1058e-12	0.677965	0.634	0.534	6.68773e-08
VCAN	2.83924e-48	0.67221	0.45	0.194	6.11373e-44
ADAMTS9	3.19218e-50	0.661304	0.467	0.193	6.87373e-46
TTN	2.69759e-29	0.660653	0.593	0.349	5.80873e-25
TGM2	1.06775e-19	0.645164	0.457	0.306	2.29919e-15
MMRN1	1.36212e-11	0.643179	0.434	0.321	2.93304e-07
SNCG	2.94579e-50	0.625352	0.91	0.786	6.34318e-46
AREG	1.25613e-13	0.616131	0.13	0.046	2.70483e-09
HYAL2	4.5933e-27	0.610771	0.796	0.652	9.89075e-23
MT-ND6	4.69415e-46	0.587117	0.698	0.443	1.01079e-41
IGFBP2	5.16334e-45	0.540161	0.793	0.621	1.11182e-40
MYL6	1.70339e-48	0.529146	0.993	0.987	3.6679e-44
EEF1B2	4.24124e-41	0.511951	0.993	0.979	9.13266e-37
OLFM1	3.63101e-27	0.510961	0.809	0.655	7.81865e-23
ACTB	4.92579e-55	0.505989	0.996	0.993	1.06067e-50
POSTN	1.61963e-11	0.498675	0.842	0.747	3.48756e-07
VCAM1	1.30169e-14	0.487113	0.668	0.514	2.80293e-10
MAP1LC3B	7.8128e-29	0.481486	0.88	0.771	1.68233e-24
MYL12B	1.63446e-51	0.476961	0.986	0.958	3.51949e-47
GUK1	1.92466e-35	0.475102	0.978	0.964	4.14437e-31
CEMIP2	1.13573e-29	0.469273	0.453	0.244	2.44556e-25
ARID5B	1.88415e-28	0.447515	0.714	0.526	4.05714e-24
PLCG2	1.67844e-82	0.441532	0.962	0.668	3.61419e-78
PRSS23	4.10177e-20	0.435089	0.752	0.617	8.83234e-16
ATP5F1E	1.00404e-39	0.434017	0.99	0.982	2.16199e-35
PIK3R3	2.06895e-40	0.425546	0.569	0.312	4.45506e-36
MT-ATP8	1.3655e-46	0.423598	0.745	0.474	2.94032e-42
MT-ND5	2.75398e-32	0.4216	0.993	0.97	5.93015e-28
NEDD9	7.13296e-35	0.413709	0.855	0.722	1.53594e-30
SERF2	7.40645e-34	0.410715	0.989	0.979	1.59483e-29
ACKR1	3.08086e-10	0.406692	0.946	0.898	6.63401e-06
ZFAND5	2.12884e-20	0.403201	0.842	0.738	4.58403e-16
ADAMTS1	2.58716e-12	0.401173	0.763	0.631	5.57094e-08
PLSCR1	2.64422e-25	0.389787	0.858	0.722	5.6938e-21
SSR4	3.89669e-20	0.388997	0.893	0.788	8.39073e-16
TPT1	7.10721e-50	0.385003	1	1	1.53039e-45
MT-ND4L	1.20449e-26	0.383991	0.924	0.825	2.59364e-22
NEB	8.38169e-17	0.382954	0.389	0.218	1.80483e-12
MYL9	4.92699e-26	0.381611	0.685	0.5	1.06093e-21
MCL1	1.32566e-16	0.379705	0.866	0.769	2.85455e-12
MSN	9.3857e-20	0.379703	0.885	0.821	2.02102e-15
ADM5	1.07138e-12	0.377844	0.463	0.339	2.30701e-08
FLNA	8.59408e-28	0.375112	0.782	0.603	1.85056e-23
PDLIM1	2.00424e-20	0.374452	0.931	0.878	4.31573e-16
IFITM3	1.62173e-32	0.370795	0.998	0.996	3.49207e-28
PFN1	5.25784e-29	0.367714	0.94	0.883	1.13217e-24
H1-3	8.13209e-16	0.364756	0.404	0.258	1.75108e-11
CD63	7.65173e-28	0.358781	0.982	0.972	1.64765e-23
COTL1	2.71399e-37	0.353105	0.517	0.274	5.84405e-33
SRP14	5.80595e-33	0.351524	0.997	0.987	1.25019e-28
MCAM	2.92573e-21	0.350086	0.732	0.562	6.29997e-17
RGS2	3.93776e-08	0.3495	0.173	0.1	0.000847918
BIRC3	3.16421e-13	0.341474	0.516	0.372	6.81349e-09
ARL4A	4.3116e-16	0.340243	0.874	0.779	9.28417e-12
RAPGEF5	3.86005e-20	0.337862	0.608	0.441	8.31185e-16
IL1R1	6.3671e-18	0.337834	0.857	0.732	1.37103e-13
DDX21	7.81428e-24	0.336009	0.748	0.589	1.68265e-19
SERPINE1	1.01391e-13	0.33453	0.246	0.132	2.18326e-09
FKBP11	1.20551e-21	0.33049	0.458	0.286	2.59582e-17
ATP1B3	3.35855e-15	0.32901	0.621	0.474	7.23197e-11
SPARCL1	2.83069e-24	0.324886	0.999	0.999	6.09532e-20
TPM3	1.93676e-32	0.324247	0.978	0.959	4.17042e-28
ANXA2	1.38247e-21	0.323869	0.971	0.959	2.97688e-17
PPP1R14B	1.23196e-31	0.319905	0.699	0.481	2.65278e-27
VAMP8	2.8847e-26	0.316455	0.441	0.252	6.21162e-22
BTG1	1.01062e-18	0.315792	0.986	0.965	2.17616e-14
YBX1	7.28213e-25	0.310283	0.992	0.984	1.56806e-20
PECAM1	7.99416e-15	0.307802	0.989	0.987	1.72138e-10
CDC42EP3	5.11391e-15	0.305101	0.759	0.639	1.10118e-10
OST4	8.24037e-18	0.303599	0.911	0.824	1.7744e-13
ZNF124	6.33269e-43	0.298616	0.328	0.105	1.36362e-38
HNRNPAB	1.01072e-22	0.297595	0.666	0.496	2.17638e-18
PSMA7	2.5116e-25	0.295132	0.931	0.885	5.40822e-21
MT-RNR1	1.8035e-26	0.294581	1	0.987	3.88347e-22
COL3A1	5.38986e-29	0.293781	0.317	0.131	1.1606e-24
MZT2B	8.04524e-23	0.290214	0.864	0.746	1.73238e-18
JUND	2.80214e-20	0.289906	0.981	0.953	6.03384e-16
FABP5	1.94775e-08	0.288125	0.943	0.915	0.000419408
ACTG1	9.40698e-13	0.286855	0.99	0.99	2.02561e-08
PTTG1IP	3.42746e-21	0.286238	0.876	0.759	7.38036e-17
RCAN1	6.96326e-19	0.286035	0.396	0.231	1.4994e-14
DSTN	1.21022e-17	0.279146	0.971	0.934	2.60597e-13
TXN	1.50078e-19	0.277963	0.921	0.855	3.23163e-15
MT-RNR2	9.65372e-21	0.274513	1	0.994	2.07874e-16
SLCO2A1	3.62318e-12	0.273453	0.272	0.167	7.80179e-08
CDO1	1.72055e-33	0.272161	0.243	0.067	3.70487e-29
MYL12A	1.58545e-18	0.268636	0.995	0.993	3.41396e-14
CXCL12	5.64298e-10	0.267801	0.604	0.486	1.2151e-05
GNAS	8.41993e-12	0.264688	0.993	0.99	1.81306e-07
VCL	6.57326e-20	0.262859	0.556	0.375	1.41542e-15
DUSP6	5.57855e-08	0.25852	0.5	0.393	0.00120123
PLVAP	1.01721e-15	0.256925	0.95	0.9	2.19036e-11
MPZL2	3.04321e-21	0.256564	0.423	0.252	6.55295e-17
RELL1	3.11947e-13	0.25598	0.55	0.41	6.71716e-09
S100A10	8.9045e-09	0.253097	0.998	0.996	0.000191741
SPARC	1.45402e-09	0.251373	0.913	0.861	3.13094e-05
DYNLL1	1.45773e-10	0.251207	0.943	0.908	3.13892e-06
ENO1	2.26301e-15	0.250266	0.771	0.645	4.87294e-11
EIF2S3	1.57427e-10	-0.250574	0.665	0.692	3.38987e-06
LMO2	2.42089e-10	-0.253837	0.787	0.811	5.21291e-06
KLHL24	9.72539e-08	-0.254449	0.424	0.479	0.00209417
WNK1	6.60887e-09	-0.254766	0.864	0.867	0.000142309
PIK3IP1	1.39289e-14	-0.255289	0.308	0.418	2.99932e-10
ZNF791	4.43154e-08	-0.25552	0.484	0.525	0.000954244
C19orf33	1.9913e-36	-0.256549	0.047	0.193	4.28787e-32
PLXDC2	6.64249e-14	-0.257638	0.618	0.697	1.43033e-09
PTPRM	3.43586e-16	-0.257674	0.673	0.747	7.39843e-12
TM4SF18	1.5391e-06	-0.259097	0.621	0.661	0.0331414
EIF4A2	6.13054e-16	-0.259631	0.876	0.888	1.32009e-11
TXNIP	2.50365e-17	-0.259707	0.999	0.996	5.39112e-13
HBP1	3.64946e-15	-0.261275	0.422	0.517	7.85839e-11
NFIB	4.97886e-17	-0.261734	0.903	0.943	1.0721e-12
FAM110D	1.46365e-07	-0.262612	0.579	0.637	0.00315167
PSAP	1.7865e-13	-0.263752	0.88	0.894	3.84687e-09
VWF	5.01594e-12	-0.264178	0.986	0.987	1.08008e-07
CYBRD1	2.53231e-15	-0.264373	0.433	0.537	5.45281e-11
BAZ2A	2.60087e-17	-0.265487	0.472	0.574	5.60044e-13
ZEB1	2.00903e-11	-0.26573	0.629	0.682	4.32605e-07
FMO2	1.91784e-06	-0.26577	0.299	0.371	0.0412969
HSD17B11	2.64935e-11	-0.26599	0.725	0.752	5.70484e-07
SUN1	3.74588e-11	-0.267293	0.717	0.763	8.06599e-07
PNPLA2	1.10734e-15	-0.267937	0.436	0.535	2.38443e-11
LUC7L3	1.12262e-12	-0.267978	0.681	0.742	2.41734e-08
EIF5	3.34246e-14	-0.268522	0.771	0.804	7.19731e-10
LTBP4	5.17e-13	-0.269771	0.32	0.42	1.11326e-08
HLA-DMA	1.09995e-08	-0.269883	0.839	0.84	0.000236852
CEP68	1.62495e-12	-0.269994	0.655	0.689	3.49901e-08
GNAQ	1.98429e-11	-0.27023	0.787	0.811	4.27278e-07
NFKBIA	1.63924e-10	-0.271938	0.972	0.939	3.52978e-06
EPHX1	1.21078e-16	-0.272701	0.637	0.703	2.60717e-12
PCMTD2	1.84152e-14	-0.273004	0.364	0.465	3.96535e-10
GATA2	1.42153e-15	-0.273973	0.303	0.426	3.06099e-11
EEF2	1.10417e-17	-0.274639	0.958	0.972	2.37761e-13
CLEC2B	4.69878e-09	-0.276028	0.756	0.785	0.000101179
RALGDS	7.96675e-12	-0.276394	0.501	0.575	1.71548e-07
HLA-DQA1	5.3683e-10	-0.277378	0.705	0.754	1.15596e-05
SNTB2	1.01127e-15	-0.277558	0.691	0.75	2.17756e-11
OGA	2.49306e-15	-0.277723	0.555	0.639	5.36831e-11
FGD5	5.87812e-18	-0.279306	0.555	0.643	1.26573e-13
FKBP9	9.71474e-14	-0.279499	0.578	0.645	2.09187e-09
SASH1	3.31205e-12	-0.280604	0.79	0.819	7.13185e-08
HNRNPH1	1.6051e-13	-0.282828	0.823	0.855	3.45627e-09
KCTD12	4.75089e-09	-0.282854	0.941	0.944	0.000102301
CIRBP	3.91182e-19	-0.283309	0.934	0.938	8.42331e-15
SYPL1	1.60313e-14	-0.287061	0.744	0.778	3.45203e-10
AP1S2	3.00998e-15	-0.288061	0.614	0.691	6.4814e-11
F8	2.15769e-10	-0.289322	0.821	0.835	4.64616e-06
BMP4	9.69624e-08	-0.290109	0.319	0.397	0.00208789
DHRS3	1.17817e-15	-0.290124	0.338	0.455	2.53695e-11
SERTAD1	1.32141e-06	-0.290219	0.671	0.669	0.0284539
FOXN3	1.7658e-08	-0.291638	0.568	0.615	0.000380229
PCDH19	4.15019e-13	-0.292651	0.457	0.544	8.9366e-09
PHACTR2	1.82965e-08	-0.292827	0.75	0.767	0.000393978
LDB2	8.90369e-14	-0.293964	0.809	0.828	1.91723e-09
SERINC3	5.38402e-16	-0.293967	0.784	0.804	1.15934e-11
SRSF11	1.38502e-17	-0.294563	0.726	0.791	2.98237e-13
FAM13C	5.66843e-08	-0.294714	0.391	0.459	0.00122058
C12orf57	3.61928e-14	-0.297216	0.661	0.729	7.79341e-10
IER5L	3.85602e-13	-0.298216	0.308	0.413	8.30316e-09
RDX	5.52629e-09	-0.298411	0.802	0.819	0.000118998
LRRC75A	8.61693e-14	-0.299861	0.28	0.393	1.85548e-09
TMSB4X	6.20136e-27	-0.299978	1	1	1.33534e-22
FOXP1	5.58322e-20	-0.301651	0.884	0.919	1.20223e-15
EDNRB	6.38592e-09	-0.303078	0.216	0.299	0.000137508
HSPA8	4.30136e-10	-0.304542	0.925	0.922	9.26212e-06
GALNT15	1.39664e-07	-0.305255	0.575	0.63	0.00300739
H1-10	1.20443e-12	-0.306438	0.632	0.688	2.59351e-08
ITGB4	6.99246e-17	-0.306614	0.676	0.734	1.50569e-12
GPRC5B	3.25102e-17	-0.306762	0.503	0.606	7.00041e-13
TNRC6B	2.89106e-14	-0.307225	0.756	0.79	6.22533e-10
PODXL	2.47996e-07	-0.307244	0.647	0.696	0.0053401
ADGRA2	1.45983e-19	-0.31211	0.479	0.587	3.14344e-15
INTS6	4.44301e-08	-0.312739	0.511	0.564	0.000956713
B2M	1.00138e-38	-0.314294	1	1	2.15627e-34
TSPAN14	2.55571e-19	-0.315226	0.644	0.721	5.50322e-15
CSDE1	3.50843e-19	-0.315923	0.896	0.909	7.55471e-15
NRARP	2.18445e-07	-0.317846	0.517	0.548	0.00470377
RASAL2	9.30699e-18	-0.318664	0.597	0.687	2.00407e-13
HSPB1	6.06861e-18	-0.318696	0.962	0.971	1.30675e-13
N4BP2L2	2.16059e-18	-0.320396	0.917	0.931	4.6524e-14
NUMA1	1.88256e-23	-0.321781	0.564	0.684	4.05372e-19
STARD9	9.35597e-17	-0.321995	0.53	0.613	2.01462e-12
TMEM245	4.24364e-21	-0.323873	0.513	0.621	9.13782e-17
AHR	3.49416e-08	-0.324252	0.596	0.617	0.000752398
MYCT1	4.69647e-19	-0.324452	0.773	0.818	1.01129e-14
DDX17	5.47957e-24	-0.326424	0.892	0.921	1.17992e-19
SRSF7	4.57085e-12	-0.329849	0.864	0.887	9.84241e-08
BTN3A2	1.4396e-20	-0.330161	0.508	0.626	3.09989e-16
DDX58	3.58005e-15	-0.332915	0.237	0.346	7.70892e-11
KMT2E	8.2352e-12	-0.333219	0.818	0.825	1.77329e-07
CAVIN1	1.88509e-23	-0.333391	0.964	0.985	4.05917e-19
GPR146	2.39225e-09	-0.333765	0.548	0.596	5.15123e-05
AHNAK	7.19157e-21	-0.336615	0.984	0.993	1.54856e-16
BAZ2B	1.69898e-17	-0.337214	0.635	0.704	3.65842e-13
ZC3HAV1	3.55017e-09	-0.337435	0.501	0.546	7.64457e-05
ZNF462	1.132e-18	-0.338416	0.418	0.534	2.43753e-14
YPEL3	3.27873e-19	-0.339104	0.56	0.642	7.06009e-15
SOX7	8.49444e-14	-0.34268	0.425	0.519	1.82911e-09
TSPAN7	2.45755e-15	-0.34288	0.868	0.878	5.29185e-11
TMOD3	1.06008e-15	-0.343971	0.895	0.891	2.28267e-11
SEMA6A	1.11028e-22	-0.344113	0.719	0.77	2.39077e-18
PCBP1	1.51531e-20	-0.345081	0.897	0.905	3.26292e-16
RNASE1	3.28757e-08	-0.345233	0.968	0.948	0.000707912
METTL7A	1.17021e-22	-0.346148	0.628	0.725	2.51982e-18
PCBP2	5.73775e-28	-0.349671	0.954	0.96	1.23551e-23
GAS6	4.29585e-21	-0.354477	0.709	0.786	9.25025e-17
MX1	6.6487e-11	-0.355234	0.628	0.686	1.43166e-06
CD34	2.67264e-22	-0.358349	0.953	0.964	5.755e-18
LIMCH1	7.89305e-22	-0.359004	0.407	0.544	1.69961e-17
HIF3A	2.40657e-23	-0.360225	0.583	0.706	5.18206e-19
GBP4	1.59643e-43	-0.361734	0.727	0.843	3.4376e-39
RSRP1	1.87786e-22	-0.363581	0.79	0.808	4.04361e-18
SYNE1	6.08813e-13	-0.363676	0.644	0.707	1.31096e-08
PCF11	3.96079e-18	-0.364937	0.615	0.679	8.52877e-14
MIDN	2.03164e-16	-0.36771	0.651	0.72	4.37474e-12
ANKRD29	1.22235e-19	-0.372008	0.725	0.798	2.63209e-15
ACE	2.15627e-28	-0.372028	0.292	0.458	4.64309e-24
DUSP1	3.6332e-09	-0.372743	0.965	0.956	7.82336e-05
MINDY2	8.0057e-16	-0.374844	0.444	0.544	1.72387e-11
CTNNB1	6.18044e-21	-0.375286	0.74	0.804	1.33084e-16
IL6ST	1.54615e-18	-0.37585	0.961	0.965	3.32932e-14
HLA-B	1.8846e-43	-0.377146	0.999	0.999	4.05812e-39
PNISR	2.5636e-18	-0.37782	0.852	0.88	5.52019e-14
SYNE2	5.46598e-22	-0.380388	0.949	0.962	1.17699e-17
MMP28	1.63e-20	-0.382144	0.622	0.701	3.50987e-16
IER5	6.12946e-12	-0.383601	0.58	0.624	1.31986e-07
EFNA1	1.10452e-25	-0.386853	0.4	0.551	2.37836e-21
CRACR2B	1.09294e-38	-0.387713	0.34	0.536	2.35343e-34
GLA	9.55114e-08	-0.388121	0.22	0.293	0.00205665
SOX4	5.51206e-12	-0.393855	0.491	0.573	1.18691e-07
CD74	2.06828e-22	-0.394316	0.997	0.996	4.45364e-18
SMAD1	6.40104e-27	-0.396772	0.776	0.838	1.37834e-22
IFITM1	2.46093e-18	-0.39762	0.659	0.73	5.29912e-14
ATF4	2.05848e-29	-0.398344	0.821	0.858	4.43253e-25
BRD2	1.41544e-27	-0.400481	0.62	0.72	3.04786e-23
CREBRF	2.80543e-31	-0.407471	0.565	0.698	6.04094e-27
RUNX1T1	3.90104e-25	-0.409663	0.553	0.686	8.40012e-21
CDKN1C	2.20389e-14	-0.410779	0.412	0.525	4.74563e-10
TINAGL1	6.47961e-20	-0.413919	0.705	0.767	1.39526e-15
PLCB4	9.35818e-25	-0.415905	0.573	0.675	2.0151e-20
TCIM	7.24226e-07	-0.417252	0.337	0.394	0.0155948
GIMAP1	4.91448e-25	-0.420827	0.833	0.854	1.05823e-20
DNAJA1	9.33992e-09	-0.430049	0.935	0.916	0.000201116
CLU	6.50119e-09	-0.438636	0.941	0.91	0.00013999
RAPGEF3	1.26255e-35	-0.443743	0.55	0.698	2.71865e-31
ID2	5.18493e-20	-0.444323	0.465	0.603	1.11647e-15
SLC2A3	6.89796e-07	-0.448302	0.86	0.818	0.0148534
A2M	6.98785e-09	-0.458142	0.952	0.968	0.000150469
BHLHE40	4.42833e-16	-0.466765	0.622	0.669	9.53553e-12
CCNI	1.21808e-42	-0.469346	0.953	0.956	2.6229e-38
FAM43A	5.73218e-24	-0.470376	0.404	0.546	1.23431e-19
HLA-A	1.81794e-52	-0.47124	0.997	0.998	3.91457e-48
PLK2	2.63444e-20	-0.475369	0.573	0.679	5.67274e-16
SPTBN1	7.15303e-44	-0.480501	0.964	0.983	1.54026e-39
SELENOP	3.13515e-35	-0.485482	0.805	0.881	6.75092e-31
TCF4	1.58998e-40	-0.492069	0.973	0.983	3.42369e-36
TJP1	8.14074e-39	-0.496369	0.879	0.927	1.75295e-34
ZFP36L2	1.7797e-23	-0.508653	0.953	0.97	3.83224e-19
HSP90AA1	7.34827e-23	-0.509364	0.978	0.974	1.5823e-18
WSB1	3.2122e-34	-0.509518	0.87	0.915	6.91683e-30
JAM2	4.85548e-44	-0.509929	0.906	0.926	1.04553e-39
SOX17	2.77856e-12	-0.510406	0.324	0.432	5.98306e-08
SOCS3	1.1054e-08	-0.516319	0.937	0.922	0.000238025
GIMAP6	1.65026e-41	-0.51846	0.74	0.839	3.5535e-37
NFKBIZ	1.84326e-14	-0.529507	0.808	0.822	3.9691e-10
KLF10	2.12419e-37	-0.530984	0.659	0.765	4.57402e-33
ITGA1	8.0967e-19	-0.541154	0.422	0.543	1.74346e-14
HLA-E	1.69998e-87	-0.546475	0.999	1	3.66057e-83
ITM2A	7.92376e-40	-0.556344	0.938	0.963	1.70622e-35
NR4A2	1.80881e-14	-0.573653	0.409	0.497	3.89491e-10
EGFL7	9.97329e-47	-0.576299	0.872	0.944	2.14755e-42
ZBTB20	8.85576e-50	-0.577126	0.886	0.944	1.90691e-45
TGFBR3	4.62801e-36	-0.584909	0.839	0.874	9.9655e-32
FILIP1	7.44101e-39	-0.593073	0.372	0.564	1.60227e-34
JUN	4.46787e-31	-0.600415	0.988	0.988	9.62067e-27
TM4SF1	3.78904e-09	-0.602114	0.977	0.962	8.15894e-05
PIM3	3.67845e-55	-0.618019	0.726	0.857	7.9208e-51
SESN3	1.61441e-38	-0.639867	0.496	0.668	3.4763e-34
FOSB	1.11921e-17	-0.644807	0.909	0.901	2.40998e-13
PLAT	7.7006e-32	-0.651301	0.888	0.902	1.65817e-27
TNFSF10	2.0186e-58	-0.658622	0.918	0.971	4.34665e-54
LIFR	3.24858e-50	-0.702844	0.94	0.962	6.99517e-46
CCL14	1.06523e-39	-0.711337	0.799	0.844	2.29376e-35
JUNB	1.40291e-21	-0.728097	0.966	0.969	3.02089e-17
ID3	9.0959e-25	-0.736095	0.694	0.799	1.95862e-20
ARL6IP1	1.68284e-67	-0.739415	0.767	0.873	3.62366e-63
IRF1	2.04616e-08	-0.740698	0.876	0.836	0.0004406
TNFSF9	8.76002e-09	-0.747128	0.15	0.225	0.000188629
IER2	1.75512e-31	-0.758061	0.943	0.955	3.77929e-27
DNAJB1	5.54596e-52	-0.778376	0.527	0.729	1.19421e-47
KLF4	1.33358e-32	-0.814832	0.932	0.936	2.8716e-28
HES1	5.31512e-23	-0.822886	0.593	0.699	1.14451e-18
ZFP36	2.32128e-19	-0.83157	0.964	0.965	4.99841e-15
MB	1.15141e-07	-0.921073	0.63	0.714	0.00247932
SOX18	1.77637e-89	-0.939661	0.67	0.894	3.82507e-85
GADD45B	9.11753e-24	-0.990358	0.884	0.874	1.96328e-19
ACTA1	2.88729e-17	-1.02185	0.944	0.984	6.21721e-13
ZFP36L1	3.14276e-82	-1.0262	0.944	0.981	6.7673e-78
HLA-DRB5	5.38068e-99	-1.19715	0.799	0.944	1.15862e-94
ENO3	1.75593e-06	-1.21501	0.477	0.536	0.0378104
ID1	1.02017e-55	-1.22319	0.6	0.791	2.19673e-51
HSPA1A	3.98504e-130	-1.38394	0.766	0.946	8.58099e-126
HSPA1B	1.39936e-149	-1.54079	0.536	0.897	3.01324e-145
MYLPF	6.9586e-09	-1.64271	0.612	0.665	0.00014984
CKM	3.45376e-22	-1.81084	0.729	0.842	7.43697e-18
TNNC2	4.62677e-12	-1.84535	0.698	0.768	9.96283e-08

## Sheet: Extended Data Fig. 4b
Extended Data Fig. 4b. Biological process (ORA analysis) from the differentially expressed genes in Supplementary Fig. 4a.
Biological process	GO term ID	non-ischemic ATF3/4+ Capillary -log10 adj pvalue	non-ischemic ATF3/4+ Venous -log10 adj pvalue	PAD ATF3/4+ Capillary -log10 adj pvalue	PAD ATF3/4+ Venous -log10 adj pvalue
blood vessel development	GO:0001568	23.414	8.40389	5.83329	1.73543
vasculature development	GO:0001944	22.5872	8.06438	7.09684	2.83463
multicellular organism development	GO:0007275	22.518	7.39095	6.46296	0.935822
tube morphogenesis	GO:0035239	22.282	9.63486	2.93504	2.53087
blood vessel morphogenesis	GO:0048514	21.9109	9.46745	3.67258	1.74111
anatomical structure formation involved in morphogenesis	GO:0048646	20.4807	7.59716	5.70231	3.01914
tube development	GO:0035295	20.4488	7.73891	2.11002	1.77951
anatomical structure development	GO:0048856	20.0647	6.41778	9.39882	5.68823
angiogenesis	GO:0001525	19.5414	6.48921	3.8562	1.79721
developmental process	GO:0032502	18.5846	5.96965	10.681	8.33634
positive regulation of biological process	GO:0048518	18.1866	13.6337	2.32505	3.31369
positive regulation of cellular process	GO:0048522	18.0797	14.869	2.75033	3.58106
circulatory system development	GO:0072359	18.066	7.34955	11.8507	5.01996
cell adhesion	GO:0007155	17.7962	4.10654	5.61672	6.33904
regulation of multicellular organismal process	GO:0051239	17.5681	10.2578	4.86573	6.03483
regulation of locomotion	GO:0040012	17.3143	3.44588	8.67843	4.61285
regulation of cell motility	GO:2000145	17.2789	3.84043	9.15858	4.97414
regulation of cell population proliferation	GO:0042127	17.045	9.05746	1.56209	0
negative regulation of cellular process	GO:0048523	17.024	9.23165	0.966657	0.63688
anatomical structure morphogenesis	GO:0009653	17.0057	5.17613	10.8729	4.68002
regulation of developmental process	GO:0050793	16.9915	9.05094	1.73275	2.6979
multicellular organismal process	GO:0032501	16.9705	4.89634	7.16088	4.00576
regulation of multicellular organismal development	GO:2000026	16.7042	11.1561	0.980592	0.529866
regulation of cell differentiation	GO:0045595	16.3043	9.99648	3.09331	0.370576
regulation of cell migration	GO:0030334	15.8812	3.87133	9.86501	5.50733
system development	GO:0048731	15.3806	4.80781	8.77542	1.57082
cell motility	GO:0048870	15.3621	6.6005	9.44694	6.54766
cell migration	GO:0016477	14.9523	6.84934	10.371	7.2621
hemopoiesis	GO:0030097	14.064	10.1499	0	0
cell population proliferation	GO:0008283	14.0384	6.90713	0.788114	0
negative regulation of biological process	GO:0048519	14.0375	6.85588	1.24355	1.33722
positive regulation of multicellular organismal process	GO:0051240	14.0131	7.96266	1.32929	1.70736
locomotion	GO:0040011	13.9911	3.16392	7.95983	4.95788
regulation of response to stimulus	GO:0048583	13.4131	6.37123	2.0983	0.745449
positive regulation of macromolecule metabolic process	GO:0010604	13.0163	10.2988	0	0
regulation of cell adhesion	GO:0030155	12.8902	3.06376	0.106796	0
response to stimulus	GO:0050896	12.6306	6.0154	6.66666	6.26136
cell differentiation	GO:0030154	12.5546	6.55911	8.43002	3.03432
immune system process	GO:0002376	12.5008	8.41584	1.59083	0
cellular developmental process	GO:0048869	12.3903	6.43039	8.90505	2.95591
positive regulation of metabolic process	GO:0009893	12.3521	10.4446	0	0
cell-cell adhesion	GO:0098609	12.2672	4.22585	2.51027	3.29706
response to organic substance	GO:0010033	12.1311	11.1608	6.75329	8.41221
positive regulation of gene expression	GO:0010628	12.0164	9.21147	2.01573	0
cell activation	GO:0001775	11.9348	5.07731	5.0186	4.17843
tissue development	GO:0009888	11.0628	5.06927	11.911	6.26188
muscle system process	GO:0003012	0	0	11.8339	1.18724
regulation of vasculature development	GO:1901342	11.8258	5.5986	0	0
regulation of hemopoiesis	GO:1903706	11.8035	8.45794	0	0
positive regulation of developmental process	GO:0051094	11.7834	5.14422	1.73567	0
muscle contraction	GO:0006936	0	0	11.6667	1.29232
regulation of immune system process	GO:0002682	11.6553	7.42014	2.37362	0
cell development	GO:0048468	11.5428	7.10877	4.87434	0.614341
muscle structure development	GO:0061061	3.63406	1.02904	11.4036	1.92652
positive regulation of response to stimulus	GO:0048584	11.3365	3.64986	3.28895	0.525124
positive regulation of cell adhesion	GO:0045785	11.2827	0.390088	0.0954316	0
regulation of cell development	GO:0060284	11.0704	7.37349	0	0
leukocyte activation	GO:0045321	11.0556	3.78592	0.0451331	0
regulation of cellular process	GO:0050794	10.9728	6.88534	0	0.561486
regulation of biological process	GO:0050789	10.9453	5.41493	0	1.36193
regulation of angiogenesis	GO:0045765	10.9388	4.68101	0	0
negative regulation of cell population proliferation	GO:0008285	10.7558	2.84469	2.18299	0
endothelial cell migration	GO:0043542	10.6674	4.00122	0	0
T cell activation	GO:0042110	10.6198	4.00413	0	0
regulation of cellular metabolic process	GO:0031323	6.29668	10.5861	0	0
response to chemical	GO:0042221	10.5395	7.05568	6.86015	5.61446
positive regulation of cell differentiation	GO:0045597	10.4081	4.33884	2.08051	0
negative regulation of nitrogen compound metabolic process	GO:0051172	10.2979	8.22977	0	0
response to stress	GO:0006950	8.79431	5.54304	10.2962	9.44769
leukocyte differentiation	GO:0002521	10.2769	3.23999	0	0
regulation of apoptotic process	GO:0042981	10.2506	5.04618	1.45241	0.312889
regulation of cell death	GO:0010941	10.1687	4.62073	2.65519	0.937182
regulation of molecular function	GO:0065009	10.0645	4.99401	0.747886	0
epithelium development	GO:0060429	10.0379	4.47608	0.73553	0.836505
regulation of primary metabolic process	GO:0080090	7.71951	9.95111	0	0
regulation of programmed cell death	GO:0043067	9.92972	4.86827	1.82794	0.649109
response to external stimulus	GO:0009605	9.88512	8.19938	5.22082	2.62094
positive regulation of signal transduction	GO:0009967	9.78761	1.92693	0.687758	0
blood vessel endothelial cell migration	GO:0043534	9.78194	3.20401	0	0
regulation of nitrogen compound metabolic process	GO:0051171	8.0523	9.72628	0	0
biological regulation	GO:0065007	9.69275	4.11242	0	1.43134
regulation of signal transduction	GO:0009966	9.55866	2.66593	0.0668375	0.913883
response to wounding	GO:0009611	2.52351	2.20719	9.54066	5.13039
ameboidal-type cell migration	GO:0001667	9.49633	3.77678	1.24703	2.15274
epithelial cell proliferation	GO:0050673	9.43938	4.00036	0	0
detoxification of copper ion	GO:0010273	0	0	9.38301	4.90197
stress response to copper ion	GO:1990169	0	0	9.38301	4.90197
regulation of epithelial cell proliferation	GO:0050678	9.34035	3.65808	0	0
regulation of macromolecule metabolic process	GO:0060255	9.23276	7.64123	0	0
regulation of response to external stimulus	GO:0032101	9.21594	7.15643	1.46736	0.45489
cell death	GO:0008219	9.20765	3.56378	2.05168	0.103947
lymphocyte activation	GO:0046649	9.03358	3.07363	0	0
epithelial cell migration	GO:0010631	8.9936	3.49893	0	0
programmed cell death	GO:0012501	8.93229	3.67202	1.76859	0
apoptotic process	GO:0006915	8.92461	3.91613	1.51455	0
epithelium migration	GO:0090132	8.91021	3.45253	0	0
detoxification of inorganic compound	GO:0061687	0	0	8.89349	4.5274
positive regulation of cellular metabolic process	GO:0031325	6.02708	8.88643	0	0
wound healing	GO:0042060	0	0	8.88414	6.97372
response to endogenous stimulus	GO:0009719	8.79172	5.40742	2.93642	0.723968
stress response to metal ion	GO:0097501	0	0	8.75235	4.41879
tissue migration	GO:0090130	8.74627	4.28455	0	0
cellular response to organic substance	GO:0071310	5.95948	8.72833	3.01077	3.75048
cellular response to stimulus	GO:0051716	8.64145	3.96299	1.43346	2.39654
regulation of leukocyte differentiation	GO:1902105	8.58599	5.54007	0	0
response to growth factor	GO:0070848	8.55987	4.6067	0	0
cellular response to chemical stimulus	GO:0070887	8.55582	7.66077	4.37279	6.49319
mononuclear cell differentiation	GO:1903131	8.53477	3.54268	0	0
regulation of signaling	GO:0023051	8.52166	3.08908	0	1.31875
regulation of metabolic process	GO:0019222	8.51628	8.19494	0	0
regulation of cell communication	GO:0010646	8.45881	3.04407	0	0.91155
cellular metal ion homeostasis	GO:0006875	0	0	8.44277	3.72471
animal organ development	GO:0048513	7.89573	2.30874	8.42324	1.74452
renal system development	GO:0072001	8.40342	0.87738	0	0
monoatomic cation homeostasis	GO:0055080	0	0	8.40185	3.33993
multicellular organismal homeostasis	GO:0048871	8.39608	3.64441	0	0
monoatomic ion homeostasis	GO:0050801	0	0	8.28854	3.24449
metal ion homeostasis	GO:0055065	0	0	8.21505	3.35698
cellular response to zinc ion	GO:0071294	0	0	8.1592	3.95995
regulation of anatomical structure morphogenesis	GO:0022603	8.15912	1.65916	0	0.0993743
negative regulation of cellular biosynthetic process	GO:0031327	8.1581	7.26176	0	0
myeloid cell differentiation	GO:0030099	8.13094	5.43268	0	0
embryo development	GO:0009790	8.11445	2.60277	0	0
cellular zinc ion homeostasis	GO:0006882	0	0	8.06185	4.6102
regulation of protein metabolic process	GO:0051246	7.98479	6.06838	2.19196	0.663739
inorganic ion homeostasis	GO:0098771	0	0	7.94758	3.13085
zinc ion homeostasis	GO:0055069	0	0	7.89862	4.47384
positive regulation of signaling	GO:0023056	7.88296	1.15116	0.543766	0.270892
negative regulation of biosynthetic process	GO:0009890	7.86971	6.9852	0	0
cellular response to copper ion	GO:0071280	0	0	7.86864	3.73408
positive regulation of cell communication	GO:0010647	7.86537	1.14402	0.537486	0
negative regulation of cellular metabolic process	GO:0031324	7.76036	7.85464	0	0
positive regulation of cell motility	GO:2000147	7.80017	2.52638	4.32139	2.9935
viral process	GO:0016032	7.70647	1.52727	0	0
kidney development	GO:0001822	7.70286	0.994827	0.046191	0
regulation of body fluid levels	GO:0050878	0	0	5.29679	7.62544
platelet activation	GO:0030168	0	0	7.55511	6.53647
positive regulation of locomotion	GO:0040017	7.54369	2.40674	4.15409	2.84874
negative regulation of macromolecule biosynthetic process	GO:0010558	7.54175	6.89666	0	0
positive regulation of immune system process	GO:0002684	7.51686	5.57751	0.813461	0.314752
positive regulation of nitrogen compound metabolic process	GO:0051173	5.69893	7.50172	0.00549336	0
viral life cycle	GO:0019058	7.40665	0.367702	0	0
cellular monoatomic cation homeostasis	GO:0030003	0	0	7.39966	2.83845
blood coagulation	GO:0007596	0	0.0404695	5.95154	7.37787
cellular response to growth factor stimulus	GO:0071363	7.37539	4.00599	0	0
negative regulation of nucleic acid-templated transcription	GO:1903507	7.34433	5.34606	0	0
positive regulation of cell population proliferation	GO:0008284	7.30387	2.89217	0.5323	0
transition metal ion homeostasis	GO:0055076	0	0	7.29965	2.38206
cellular monoatomic ion homeostasis	GO:0006873	0	0	7.29088	2.74697
heart development	GO:0007507	4.64337	2.44388	7.25591	1.13787
coagulation	GO:0050817	0	0	5.83613	7.25177
hemostasis	GO:0007599	0	0	5.81338	7.22691
T cell differentiation	GO:0030217	7.20689	2.69616	0	0
regulation of response to stress	GO:0080134	7.20425	6.20285	3.06694	2.6821
negative regulation of RNA biosynthetic process	GO:1902679	7.20405	5.22189	0	0
endothelial cell proliferation	GO:0001935	7.19398	0	0	0
regulation of endothelial cell migration	GO:0010594	7.15935	3.1462	0	0
negative regulation of macromolecule metabolic process	GO:0010605	7.15159	4.72348	0	0
muscle tissue development	GO:0060537	0	0	7.11823	0
cellular response to cadmium ion	GO:0071276	0	0	7.11229	3.14383
negative regulation of locomotion	GO:0040013	7.05676	0	1.37372	0.641566
lymphocyte differentiation	GO:0030098	7.05594	2.90474	0	0
cellular response to endogenous stimulus	GO:0071495	7.02622	5.05322	1.09983	0.149586
negative regulation of multicellular organismal process	GO:0051241	6.87997	4.10931	0.376601	0
regulation of myeloid cell differentiation	GO:0045637	6.87907	4.72377	0	0
response to copper ion	GO:0046688	0	0	6.87114	2.95519
supramolecular fiber organization	GO:0097435	1.14384	0.377157	6.80766	3.53436
regulation of cytokine production	GO:0001817	5.21818	6.78678	0	0
regulation of endothelial cell proliferation	GO:0001936	6.77627	0	0	0
negative regulation of DNA-templated transcription	GO:0045892	6.76753	4.81975	0	0
negative regulation of response to stimulus	GO:0048585	6.74064	5.39456	0	0
negative regulation of RNA metabolic process	GO:0051253	6.727	5.88722	0	0
cytokine production	GO:0001816	5.14494	6.7218	0	0
positive regulation of cell-cell adhesion	GO:0022409	6.72104	2.33801	0	0
positive regulation of cell migration	GO:0030335	6.69833	2.15124	4.63666	3.26649
response to inorganic substance	GO:0010035	0.0467604	0	6.66637	5.05651
positive regulation of intracellular signal transduction	GO:1902533	6.65228	0	1.1147	0
regulation of leukocyte activation	GO:0002694	6.62993	4.43857	0	0
regulation of gene expression	GO:0010468	6.61743	6.56491	0	0
response to other organism	GO:0051707	4.4019	0.939185	6.58329	2.09681
regulation of lymphocyte activation	GO:0051249	6.56521	4.98654	0	0
response to external biotic stimulus	GO:0043207	4.38685	0.923981	6.56203	2.08251
regulation of RNA metabolic process	GO:0051252	3.92597	6.55589	0	0
regulation of cellular component biogenesis	GO:0044087	6.5541	2.53001	0	0
regulation of cell activation	GO:0050865	6.55056	4.40821	1.75976	0
animal organ morphogenesis	GO:0009887	4.66153	0.954387	6.53857	1.12239
negative regulation of metabolic process	GO:0009892	6.51018	5.20544	0	0
endothelium development	GO:0003158	6.49079	5.17086	0	1.12595
regulation of defense response	GO:0031347	6.4813	3.61394	0	0
regulation of cellular biosynthetic process	GO:0031326	4.63873	6.43906	0	0
regulation of macromolecule biosynthetic process	GO:0010556	5.00203	6.42989	0	0
homeostatic process	GO:0042592	6.3661	2.76961	6.20747	2.9503
regulation of T cell activation	GO:0050863	6.36531	4.41577	0	0
epithelial cell differentiation	GO:0030855	4.81458	6.34456	0	0
negative regulation of molecular function	GO:0044092	6.33665	5.22032	0	0
myofibril assembly	GO:0030239	0	0	6.32932	1.28165
response to zinc ion	GO:0010043	0	0	6.30105	3.45438
response to biotic stimulus	GO:0009607	4.91851	1.90225	6.29728	1.90469
platelet aggregation	GO:0070527	0	0	6.2893	5.04649
striated muscle cell development	GO:0055002	0	0	6.27081	1.25079
cellular transition metal ion homeostasis	GO:0046916	0	0	6.26997	1.82944
regulation of epithelial cell migration	GO:0010632	6.23969	2.83999	0	0
positive regulation of molecular function	GO:0044093	6.18331	0.896208	0	0
cardiac muscle tissue development	GO:0048738	0	0	6.18318	0
regulation of cell-cell adhesion	GO:0022407	6.1765	4.17619	0	0
negative regulation of nucleobase-containing compound metabolic process	GO:0045934	6.16477	5.35164	0	0
negative regulation of transcription by RNA polymerase II	GO:0000122	6.15037	4.42262	0	0
regulation of blood vessel endothelial cell migration	GO:0043535	6.15025	1.62675	0	0
positive regulation of vasculature development	GO:1904018	6.13726	1.29464	0	0
positive regulation of angiogenesis	GO:0045766	6.13726	1.29464	0	0
vasculogenesis	GO:0001570	6.13594	4.66434	0	0
negative regulation of cell motility	GO:2000146	6.13218	0	1.80341	1.02162
biological process involved in interspecies interaction between organisms	GO:0044419	4.3496	1.27545	6.10272	1.35706
positive regulation of nucleobase-containing compound metabolic process	GO:0045935	3.40984	6.09843	0	0
regulation of biosynthetic process	GO:0009889	4.71855	6.09757	0	0
positive regulation of response to external stimulus	GO:0032103	6.06633	2.823	3.67884	1.54212
embryonic morphogenesis	GO:0048598	6.02591	2.58655	0	0
regulation of protein modification process	GO:0031399	6.02313	1.57011	0.607813	0
response to cadmium ion	GO:0046686	0	0	5.99344	2.26796
regulation of catalytic activity	GO:0050790	5.95232	3.08231	0	0
positive regulation of RNA metabolic process	GO:0051254	3.36678	5.93744	0	0
regulation of phosphorylation	GO:0042325	5.92365	2.14357	0	0
cell surface receptor signaling pathway	GO:0007166	5.88484	3.4817	2.06717	0.131588
negative regulation of developmental process	GO:0051093	5.83975	5.40372	0.796073	0
negative regulation of cell migration	GO:0030336	5.82753	0	2.0089	1.20361
negative regulation of cell death	GO:0060548	5.81643	2.93591	2.00553	0
striated muscle tissue development	GO:0014706	0	0	5.81549	0
chemical homeostasis	GO:0048878	0.248321	0	5.81368	1.47767
antigen processing and presentation of peptide antigen	GO:0048002	5.56652	5.80847	0	0
regulation of nucleobase-containing compound metabolic process	GO:0019219	3.28046	5.74442	0	0
embryonic organ development	GO:0048568	5.73461	1.8854	0	0
cell-cell junction assembly	GO:0007043	5.72388	0	0	0
sprouting angiogenesis	GO:0002040	5.7028	2.21754	0	0
regulation of intracellular signal transduction	GO:1902531	5.70029	0.406445	0.797959	1.04521
negative regulation of apoptotic process	GO:0043066	5.65972	2.32892	1.51578	0
cellular homeostasis	GO:0019725	0	0	5.61184	2.47572
regulation of phosphate metabolic process	GO:0019220	5.60808	1.99837	0	0.0804039
regulation of phosphorus metabolic process	GO:0051174	5.59929	1.99198	0	0.0765914
regulation of protein phosphorylation	GO:0001932	5.59452	1.31174	0.0796469	0
intracellular signal transduction	GO:0035556	5.52404	1.42616	0.615527	0.347637
morphogenesis of an epithelium	GO:0002009	5.48691	0	0	0.0881117
cellular chemical homeostasis	GO:0055082	0	0	5.48391	1.90659
signal transduction	GO:0007165	5.48099	1.91757	0	0.816257
nervous system development	GO:0007399	5.46731	3.1825	0	0
negative regulation of programmed cell death	GO:0043069	5.46521	2.21002	2.0129	0
protein refolding	GO:0042026	5.19952	5.42861	0	0
regulation of biological quality	GO:0065008	5.42188	0.892252	1.01199	1.62418
positive regulation of cytokine production	GO:0001819	5.27778	5.40914	0	0
epithelial tube morphogenesis	GO:0060562	5.39705	0	0	0
response to oxygen-containing compound	GO:1901700	5.35475	2.38021	4.79644	5.19459
cellular component assembly involved in morphogenesis	GO:0010927	0	0	5.32215	0.113541
negative regulation of cell differentiation	GO:0045596	5.304	4.21201	0.149575	0
muscle organ development	GO:0007517	0	0	5.29804	0
cell-substrate adhesion	GO:0031589	5.28384	0	0.903577	1.07405
antigen processing and presentation of peptide antigen via MHC class I	GO:0002474	3.50243	5.27172	0	0
regulation of transferase activity	GO:0051338	5.2372	3.34998	0	0
erythrocyte differentiation	GO:0030218	3.26001	5.23652	0	0
proton motive force-driven mitochondrial ATP synthesis	GO:0042776	0	0	5.22329	2.59713
cell-cell junction organization	GO:0045216	5.20814	0	0.532692	0
homotypic cell-cell adhesion	GO:0034109	0	0	5.15635	4.04855
response to organic cyclic compound	GO:0014070	5.13964	4.08775	1.13323	0.732298
leukocyte cell-cell adhesion	GO:0007159	5.08432	3.90552	0	0
growth	GO:0040007	0.347981	0	5.04059	4.44693
glomerulus development	GO:0032835	5.00984	0.0291574	0	0
response to nitrogen compound	GO:1901698	1.04467	0.325593	4.94715	4.38722
response to organonitrogen compound	GO:0010243	1.40329	0.595231	4.93228	3.72767
erythrocyte homeostasis	GO:0034101	2.98517	4.89865	0	0
blood circulation	GO:0008015	4.89635	0	1.34635	0
regulation of kinase activity	GO:0043549	4.89201	2.40964	0	0
cellular response to organic cyclic compound	GO:0071407	2.71394	4.88823	0	0
tissue morphogenesis	GO:0048729	4.13782	0.599215	4.87893	1.29755
regulation of leukocyte cell-cell adhesion	GO:1903037	4.87377	3.79287	0	0
signaling	GO:0023052	4.81807	2.06086	0	1.16739
antigen processing and presentation of endogenous peptide antigen	GO:0002483	2.35946	4.80812	0	0
response to bacterium	GO:0009617	2.89156	0.162379	4.80548	0
proton motive force-driven ATP synthesis	GO:0015986	0	0	4.79979	2.30008
positive regulation of T cell activation	GO:0050870	4.79135	2.42526	0	0
regulation of cellular component organization	GO:0051128	4.77812	2.20627	0.465248	0.550028
cellular response to oxygen-containing compound	GO:1901701	4.7724	2.22467	1.42854	0.817783
positive regulation of inflammatory response	GO:0050729	3.46491	0	4.76357	1.86974
cell communication	GO:0007154	4.7598	2.02964	0	0.931818
muscle cell differentiation	GO:0042692	2.44731	0.310885	4.75474	0
nucleic acid-templated transcription	GO:0097659	4.47954	4.68373	0	0
regulation of transcription by RNA polymerase II	GO:0006357	4.67773	4.35808	0	0
regulation of nucleic acid-templated transcription	GO:1903506	4.66888	4.4804	0	0
positive regulation of endothelial cell proliferation	GO:0001938	4.66321	0	0	0
circulatory system process	GO:0003013	4.62978	0	0.707131	0
protection from natural killer cell mediated cytotoxicity	GO:0042270	1.0911	4.62575	0	0
transcription by RNA polymerase II	GO:0006366	4.3595	4.62285	0	0
striated muscle cell differentiation	GO:0051146	0	0	4.61434	0.395814
viral entry into host cell	GO:0046718	4.58662	1.00488	0	0.725913
antigen processing and presentation of endogenous antigen	GO:0019883	3.60463	4.58185	0	0
myeloid leukocyte differentiation	GO:0002573	4.56901	2.5048	0	0
cellular response to heat	GO:0034605	4.56238	2.5567	0	0
actin filament-based process	GO:0030029	0.67504	0	4.56121	3.54259
regulation of RNA biosynthetic process	GO:2001141	4.55318	4.36579	0	0
RNA biosynthetic process	GO:0032774	4.29961	4.50021	0	0
placenta development	GO:0001890	4.49766	0	0	0
nephron development	GO:0072006	4.47369	0	0	0
cellular response to tumor necrosis factor	GO:0071356	1.10945	4.43832	0	0
negative regulation of cell communication	GO:0010648	4.41268	2.35413	0	0
negative regulation of signaling	GO:0023057	4.41268	2.35413	0	0
embryonic placenta development	GO:0001892	4.41106	0.528581	0	0
defense response	GO:0006952	4.40849	1.73087	2.30273	1.08984
cell junction assembly	GO:0034329	4.40186	0	0	0
entry into host	GO:0044409	4.38294	0.965645	0	0.634034
embryo development ending in birth or egg hatching	GO:0009792	4.36315	1.13983	0	0
regulation of protein kinase activity	GO:0045859	4.35884	0.792233	0	0
negative regulation of inclusion body assembly	GO:0090084	4.35357	4.22877	0	0
response to lipid	GO:0033993	4.34515	3.706	1.2508	1.2974
regulation of cell cycle	GO:0051726	4.29619	2.26737	0	0
maintenance of blood-brain barrier	GO:0035633	4.29597	0	2.57295	1.27223
DNA-templated transcription	GO:0006351	4.09424	4.2953	0	0
regulation of DNA-templated transcription	GO:0006355	4.28087	4.09848	0	0
positive regulation of leukocyte cell-cell adhesion	GO:1903039	4.274	2.02674	0	0
heart morphogenesis	GO:0003007	4.02479	0.635029	4.22745	0
protein phosphorylation	GO:0006468	4.22647	1.11262	0	0
system process	GO:0003008	0.0444637	0	4.2246	0
regulation of localization	GO:0032879	4.19421	0.372458	0.284568	1.45943
mesenchyme development	GO:0060485	0.806332	0.81907	4.19282	0
positive regulation of cell death	GO:0010942	4.17885	0.182808	0.65637	0
detoxification	GO:0098754	0	0	4.16737	1.47355
response to metal ion	GO:0010038	0	0	4.15268	3.95272
antigen processing and presentation	GO:0019882	4.14226	4.15229	0	0
positive regulation of protein modification process	GO:0031401	4.12426	0	0	0
positive regulation of lymphocyte activation	GO:0051251	4.10429	1.01399	0	0
positive regulation of leukocyte activation	GO:0002696	4.08993	1.12621	0	0
positive regulation of T cell mediated cytotoxicity	GO:0001916	1.65186	4.08868	0	0
response to tumor necrosis factor	GO:0034612	0.999264	4.08863	0	0
antigen processing and presentation of exogenous peptide antigen	GO:0002478	3.5709	4.08502	0	0
metanephric nephron development	GO:0072210	4.07525	0.149453	0	0
cellular heat acclimation	GO:0070370	4.06467	4.06467	0	0
positive regulation of nucleotide-binding oligomerization domain containing 2 signaling pathway	GO:0070434	4.06467	4.06467	0	0
heat acclimation	GO:0010286	4.06467	4.06467	0	0
enzyme-linked receptor protein signaling pathway	GO:0007167	4.05214	4.03294	1.27125	0
phosphorylation	GO:0016310	4.02265	1.6251	0	0
cellular response to metal ion	GO:0071248	0	0	4.00789	1.7569
immune effector process	GO:0002252	4.00103	1.13619	0	0
connective tissue development	GO:0061448	0.276954	0	3.99296	0.707092
aging	GO:0007568	0	0	3.98465	0.233512
renal system vasculature development	GO:0061437	3.97441	0	0	0
kidney vasculature development	GO:0061440	3.97441	0	0	0
macromolecule biosynthetic process	GO:0009059	2.80244	3.96313	0	0
positive regulation of myeloid cell differentiation	GO:0045639	3.94922	2.47341	0	0
cell differentiation involved in kidney development	GO:0061005	3.93815	1.3947	0	0
chordate embryonic development	GO:0043009	3.92588	0.811924	0	0
actin cytoskeleton organization	GO:0030036	0.25847	0	3.92399	2.86391
positive regulation of phosphate metabolic process	GO:0045937	3.90457	0.0108839	0	0
positive regulation of phosphorus metabolic process	GO:0010562	3.90457	0.0108839	0	0
cell junction organization	GO:0034330	3.89541	0	0	0
positive regulation of nucleotide-binding oligomerization domain containing signaling pathway	GO:0070426	3.88858	3.88858	0	0
oxidative phosphorylation	GO:0006119	0	0	3.87317	0.787721
ATP biosynthetic process	GO:0006754	0	0	3.86813	1.72221
negative regulation of cellular component organization	GO:0051129	3.84922	3.80588	0	0
positive regulation of cell activation	GO:0050867	3.84853	0.960561	0.562565	0
regulation of fibroblast proliferation	GO:0048145	3.83778	0.311373	0.708109	0
myeloid cell homeostasis	GO:0002262	2.1091	3.81991	0	0
positive regulation of protein metabolic process	GO:0051247	3.81371	2.1565	0.880436	0
response to abiotic stimulus	GO:0009628	3.80001	2.93454	3.31576	0.446188
regulation of inclusion body assembly	GO:0090083	3.78504	3.66033	0	0
outflow tract morphogenesis	GO:0003151	3.75579	2.95357	0	0
positive regulation of biosynthetic process	GO:0009891	1.65154	3.74682	0.393426	0
endothelial cell differentiation	GO:0045446	3.14061	3.74533	0	1.51093
cellular response to cytokine stimulus	GO:0071345	2.46382	3.74009	0.870638	1.0091
negative regulation of protein metabolic process	GO:0051248	3.72007	3.73741	0.394727	0
regulation of erythrocyte differentiation	GO:0045646	3.71564	3.4613	0	0
movement in host	GO:0044000	3.70669	0.83371	0	0.327876
in utero embryonic development	GO:0001701	3.67861	0.880355	0	0
homeostasis of number of cells	GO:0048872	3.64359	3.49828	0	0
cellular response to inorganic substance	GO:0071241	0	0	3.63729	1.51044
kidney epithelium development	GO:0072073	3.63133	0	0	0
positive regulation of macromolecule biosynthetic process	GO:0010557	1.24667	3.62782	0	0
regulation of lymphocyte differentiation	GO:0045619	3.03166	3.62432	0	0
regulation of protein-containing complex assembly	GO:0043254	3.61957	0.52723	0	0
regulation of nucleotide-binding oligomerization domain containing 2 signaling pathway	GO:0070432	3.61751	3.61751	0	0
positive regulation of microtubule nucleation	GO:0090063	3.61751	3.61751	0	0
regulation of myeloid leukocyte differentiation	GO:0002761	3.59598	1.9268	0	0
response to steroid hormone	GO:0048545	3.16783	3.58457	0.419897	0.0481271
purine ribonucleoside triphosphate biosynthetic process	GO:0009206	0	0	3.57263	1.47694
purine nucleotide biosynthetic process	GO:0006164	0	0	3.57176	2.68765
response to corticosteroid	GO:0031960	3.55448	0.543874	0.295978	1.4977
purine nucleoside triphosphate biosynthetic process	GO:0009145	0	0	3.54726	1.45591
negative regulation of immune system process	GO:0002683	3.53669	1.09817	0	0
regulation of T cell mediated cytotoxicity	GO:0001914	1.15034	3.53555	0	0
negative regulation of response to external stimulus	GO:0032102	3.52946	3.05962	0	0
cellular response to steroid hormone stimulus	GO:0071383	1.68872	3.52129	0	0
biological process involved in interaction with host	GO:0051701	3.51267	0.686799	0	0
muscle cell development	GO:0055001	0	0	3.5031	0.72879
positive regulation of cellular biosynthetic process	GO:0031328	1.10848	3.49982	0	0
viral genome replication	GO:0019079	3.4847	0.799358	0	0
purine-containing compound biosynthetic process	GO:0072522	0	0	3.47793	2.58415
metanephros development	GO:0001656	3.47398	0.353599	0	0
cardiac cell development	GO:0055006	0	0	3.46985	0.720068
cellular component morphogenesis	GO:0032989	0	0	3.46807	0
positive regulation of defense response	GO:0031349	3.45242	0.824572	2.04095	0.26107
response to cytokine	GO:0034097	3.17913	3.45003	2.06815	2.88626
regulation of viral process	GO:0050792	3.44878	0	0	0
negative regulation of signal transduction	GO:0009968	3.44524	1.70836	0	0
antigen processing and presentation of exogenous antigen	GO:0019884	3.01539	3.4338	0	0
ribonucleoside triphosphate biosynthetic process	GO:0009201	0	0	3.42378	1.35363
muscle organ morphogenesis	GO:0048644	0	0	3.41148	0
regulation of growth	GO:0040008	0	0	3.40926	2.87475
renal filtration	GO:0097205	3.40896	0	0	0
cytoskeleton organization	GO:0007010	0	0	3.39412	0.709217
metanephric glomerulus development	GO:0072224	3.38111	0	0	0
osteoblast differentiation	GO:0001649	2.07894	0.88979	3.37889	0
response to hormone	GO:0009725	3.36634	3.06552	1.57385	0.529083
artery development	GO:0060840	3.36633	0	0	0
cellular nitrogen compound biosynthetic process	GO:0044271	2.22851	3.34248	0.748894	0
epithelial to mesenchymal transition	GO:0001837	0	0	3.34048	0
inclusion body assembly	GO:0070841	3.33587	3.21127	0	0
regulation of microtubule nucleation	GO:0010968	3.32431	3.32431	0	0
ossification	GO:0001503	1.57029	0.0171448	3.32086	0
cellular response to transforming growth factor beta stimulus	GO:0071560	3.31864	2.06486	0.729938	0
negative regulation of gene expression	GO:0010629	3.16828	3.30585	0	0
regulation of inflammatory response	GO:0050727	3.29505	1.29227	1.87492	0.692257
chaperone cofactor-dependent protein refolding	GO:0051085	3.28424	2.9211	0	0
actin filament organization	GO:0007015	0	0	2.2408	3.28261
apical junction assembly	GO:0043297	3.27271	0	0	0
metanephric glomerulus vasculature development	GO:0072239	3.26351	0	0	0
epithelial cell differentiation involved in kidney development	GO:0035850	3.26062	0.703156	0	0
positive regulation of tumor necrosis factor-mediated signaling pathway	GO:1903265	3.24513	3.24513	0	0
smooth muscle cell differentiation	GO:0051145	3.24029	0.309708	0	0
response to oxygen levels	GO:0070482	0	0.874383	3.23863	0.00930414
artery morphogenesis	GO:0048844	3.23444	0	0.149261	0
response to transforming growth factor beta	GO:0071559	3.23416	1.99908	0.660894	0
T cell mediated cytotoxicity	GO:0001913	0.92805	3.23317	0	0
actomyosin structure organization	GO:0031032	0	0	3.2311	1.48431
regulation of transport	GO:0051049	3.21339	0	0	0.989911
regulation of vascular permeability	GO:0043114	3.19797	0	0	0
ATP metabolic process	GO:0046034	0.667147	0.667147	3.19614	0.10929
fibroblast proliferation	GO:0048144	3.18602	0.0250038	1.42241	0
nucleotide biosynthetic process	GO:0009165	0	0	3.17703	2.2532
cellular response to erythropoietin	GO:0036018	0	0	3.17268	1.96238
regulation of nucleotide-binding oligomerization domain containing signaling pathway	GO:0070424	3.17257	3.17257	0	0
nucleoside triphosphate biosynthetic process	GO:0009142	0	0	3.17016	1.15373
positive regulation of protein phosphorylation	GO:0001934	3.16541	0	0	0
nucleoside phosphate biosynthetic process	GO:1901293	0	0	3.14957	2.22308
biological process involved in symbiotic interaction	GO:0044403	3.13906	0.356759	0	0
defense response to other organism	GO:0098542	1.48604	0.229204	3.12498	0.42586
negative regulation of growth	GO:0045926	0.578551	0.578551	3.1237	1.59912
positive regulation of peptidyl-tyrosine phosphorylation	GO:0050731	3.1161	1.01139	0	0
positive regulation of transcription by RNA polymerase II	GO:0045944	2.33594	3.1088	0	0
response to heat	GO:0009408	3.10438	2.62841	0	0
vascular associated smooth muscle cell differentiation	GO:0035886	3.1027	0	0	0
negative regulation of natural killer cell mediated cytotoxicity	GO:0045953	0.138779	3.09699	0	0
skeletal system development	GO:0001501	0	0	3.07497	1.88133
positive regulation of epithelial cell proliferation	GO:0050679	3.07422	0	0	0
regulation of peptidyl-tyrosine phosphorylation	GO:0050730	3.06769	0.183234	0	0
regulation of viral life cycle	GO:1903900	3.06008	0	0	0
nucleobase-containing compound biosynthetic process	GO:0034654	3.03424	2.85601	1.66235	0
positive regulation of cell development	GO:0010720	3.03054	0.697912	0	0
response to erythropoietin	GO:0036017	0	0	3.02658	1.81642
striated muscle contraction	GO:0006941	0	0	3.0201	0
positive regulation of endothelial cell migration	GO:0010595	3.01988	1.92742	0	0
negative regulation of natural killer cell mediated immunity	GO:0002716	0.0880915	3.01805	0	0
'de novo' post-translational protein folding	GO:0051084	3.01471	2.72083	0	0
protein folding	GO:0006457	2.26274	3.00067	0	0
response to toxic substance	GO:0009636	0	0	2.99628	0.178225
antigen processing and presentation of endogenous peptide antigen via MHC class I	GO:0019885	0.37836	2.99358	0	0
positive regulation of phosphorylation	GO:0042327	2.99221	0	0	0
nucleotide-binding oligomerization domain containing 2 signaling pathway	GO:0070431	2.98549	2.98549	0	0
aerobic respiration	GO:0009060	0	0	2.985	0.247136
tissue homeostasis	GO:0001894	2.98421	0.140571	1.01657	0
anatomical structure homeostasis	GO:0060249	2.98421	0.140571	1.01657	0
regulation of monocyte differentiation	GO:0045655	2.97109	1.04673	0	0
regulation of nuclear-transcribed mRNA catabolic process, deadenylation-dependent decay	GO:1900151	0.693456	2.96573	0	0
cellular response to vascular endothelial growth factor stimulus	GO:0035924	2.93519	0	0	0
somatic stem cell population maintenance	GO:0035019	2.18573	2.91872	0	0
aorta development	GO:0035904	2.91871	0	0	0
aorta morphogenesis	GO:0035909	2.91777	0	0.0396595	0
MAPK cascade	GO:0000165	2.88762	1.40274	0.458387	0
aerobic electron transport chain	GO:0019646	0	0	2.88711	0
monocyte differentiation	GO:0030224	2.86177	1.72762	0	0
positive regulation of T cell mediated immunity	GO:0002711	1.65187	2.8455	0	0
positive regulation of leukocyte mediated cytotoxicity	GO:0001912	0.642829	2.8455	0	0
cellular response to stress	GO:0033554	2.83027	1.94754	0	0
mitochondrial electron transport, NADH to ubiquinone	GO:0006120	0	0	2.8291	0.133816
'de novo' protein folding	GO:0006458	2.8262	2.58032	0	0
inflammatory response	GO:0006954	2.82208	0.82775	1.13595	0.648132
glomerular filtration	GO:0003094	2.80564	0	0	0
purine ribonucleotide biosynthetic process	GO:0009152	0	0	2.79776	1.1329
response to glucocorticoid	GO:0051384	2.79517	0.895897	0	1.8074
regulation of DNA binding	GO:0051101	0.619221	2.78384	0	0
purine ribonucleoside triphosphate metabolic process	GO:0009205	0.575049	0.575049	2.77637	0
cell activation involved in immune response	GO:0002263	2.77438	0	0	0
mesenchymal cell differentiation	GO:0048762	0.143887	0.479345	2.76663	0
antigen processing and presentation of exogenous peptide antigen via MHC class II	GO:0019886	2.7645	2.02739	0	0
glomerulus vasculature development	GO:0072012	2.7482	0	0	0
negative regulation of hematopoietic progenitor cell differentiation	GO:1901533	0.829202	2.72476	0	0
heterocycle biosynthetic process	GO:0018130	2.72042	2.54599	1.51364	0
positive regulation of leukocyte differentiation	GO:1902107	2.7111	0.398221	0	0
positive regulation of hemopoiesis	GO:1903708	2.7111	0.398221	0	0
purine nucleoside triphosphate metabolic process	GO:0009144	0.557745	0.557745	2.69819	0
negative regulation of leukocyte mediated cytotoxicity	GO:0001911	0	2.68276	0	0
negative regulation of epithelial cell proliferation	GO:0050680	2.67856	0.187823	0	0
response to amino acid	GO:0043200	0	0	2.67732	0
aromatic compound biosynthetic process	GO:0019438	2.67713	2.50323	1.493	0
mitochondrial ATP synthesis coupled electron transport	GO:0042775	0	0	2.67339	0
ATP synthesis coupled electron transport	GO:0042773	0	0	2.67339	0
positive regulation of epithelial cell migration	GO:0010634	2.67005	1.6827	0	0
ribonucleoside triphosphate metabolic process	GO:0009199	0.550919	0.550919	2.66741	0
regulation of epithelial cell differentiation	GO:0030856	2.65742	1.61298	0	0.720087
phosphorus metabolic process	GO:0006793	2.6542	0.185015	0	0.159976
alpha-beta T cell differentiation	GO:0046632	2.65282	0	0	0
cell cycle	GO:0007049	2.64838	0.523267	0	0
positive regulation of cell killing	GO:0031343	0.490267	2.63815	0	0
regulation of viral entry into host cell	GO:0046596	2.63647	0	0	0
immune response	GO:0006955	2.39996	2.63024	0.408117	0
ribonucleotide biosynthetic process	GO:0009260	0	0	2.60244	0.946416
negative regulation of viral process	GO:0048525	2.60081	0	0	0
embryonic placenta morphogenesis	GO:0060669	2.59414	0	0	0
nucleotide-binding oligomerization domain containing signaling pathway	GO:0070423	2.58755	2.58755	0	0
regulation of mitotic spindle assembly	GO:1901673	2.58755	2.58755	0	0
MHC class II protein complex assembly	GO:0002399	2.58679	1.99021	0	0
peptide antigen assembly with MHC class II protein complex	GO:0002503	2.58679	1.99021	0	0
positive regulation of nucleic acid-templated transcription	GO:1903508	2.05801	2.56963	0	0
positive regulation of DNA-templated transcription	GO:0045893	2.05801	2.56963	0	0
positive regulation of I-kappaB kinase/NF-kappaB signaling	GO:0043123	2.55981	0	0	0
nephron epithelium development	GO:0072009	2.5596	0	0	0
positive regulation of apoptotic process	GO:0043065	2.55306	0.238558	0	0
nucleotide-binding domain, leucine rich repeat containing receptor signaling pathway	GO:0035872	2.55279	2.55279	0	0
positive regulation of CD8-positive, alpha-beta T cell proliferation	GO:2000566	0	2.5464	0	0
regulation of peptidase activity	GO:0052547	0.450409	0	2.53791	0
stem cell differentiation	GO:0048863	2.53188	2.14624	0	0
response to topologically incorrect protein	GO:0035966	0.954754	2.53111	0	0
ribose phosphate biosynthetic process	GO:0046390	0	0	2.5306	0.878001
positive regulation of RNA biosynthetic process	GO:1902680	2.01797	2.5305	0	0
chaperone-mediated protein folding	GO:0061077	2.52313	2.38765	0	0
negative regulation of cell killing	GO:0031342	0	2.51674	0	0
cellular response to lipid	GO:0071396	2.50513	1.61824	0	0
regulation of cellular macromolecule biosynthetic process	GO:2000112	0.261385	2.49774	0	0
regulation of DNA-binding transcription factor activity	GO:0051090	2.48945	2.07611	0.622518	0
antigen processing and presentation of peptide antigen via MHC class II	GO:0002495	2.47242	1.739	0	0
bicellular tight junction assembly	GO:0070830	2.47139	0	0	0
regulation of binding	GO:0051098	2.46071	2.09735	0	0
regulation of forebrain neuron differentiation	GO:2000977	2.37281	2.45665	0	0
response to temperature stimulus	GO:0009266	1.80331	2.45307	0	0
organic cyclic compound biosynthetic process	GO:1901362	2.44555	2.27247	1.22655	0
nucleoside triphosphate metabolic process	GO:0009141	0.494968	0.494968	2.41646	0
positive regulation of nuclear-transcribed mRNA catabolic process, deadenylation-dependent decay	GO:1900153	1.43822	2.41494	0	0
regulation of supramolecular fiber organization	GO:1902903	2.41272	2.16727	0	0.229322
cardiac chamber morphogenesis	GO:0003206	2.41009	0	1.84233	0
neurogenesis	GO:0022008	1.71978	2.40985	2.32125	0
heart valve development	GO:0003170	2.40512	0	0	0
positive regulation of programmed cell death	GO:0043068	2.39851	0.128769	0	0
positive regulation of erythrocyte differentiation	GO:0045648	2.39722	2.39722	0	0
cardiac muscle cell development	GO:0055013	0	0	2.38457	0
muscle tissue morphogenesis	GO:0060415	0	0	2.38206	0
positive regulation of microtubule polymerization	GO:0031116	2.36919	2.36919	0	0
peptidyl-tyrosine phosphorylation	GO:0018108	2.36112	0	0	0
cardiac ventricle morphogenesis	GO:0003208	0.0713136	0	2.36052	0
antigen processing and presentation of endogenous peptide antigen via MHC class I via ER pathway, TAP-independent	GO:0002486	0	2.35479	0	0
phosphate-containing compound metabolic process	GO:0006796	2.34777	0.237606	0.0347031	0.203623
regulation of cell cycle process	GO:0010564	2.34166	0	0	0
cartilage development	GO:0051216	0	0	2.33926	0.345428
peptidyl-tyrosine modification	GO:0018212	2.3331	0	0	0
cellular respiration	GO:0045333	0	0	2.32532	0
epithelial cell development	GO:0002064	2.3245	1.07252	0	0
response to acid chemical	GO:0001101	0	0	2.32442	0
energy derivation by oxidation of organic compounds	GO:0015980	0	0	2.2983	0
central nervous system development	GO:0007417	2.29585	2.21662	0	0
regulation of immune effector process	GO:0002697	2.29381	0.624949	0	0
regulation of plasminogen activation	GO:0010755	0	0	0	2.29372
regulation of spindle assembly	GO:0090169	2.29015	2.29015	0	0
organophosphate biosynthetic process	GO:0090407	0	0	2.28542	2.28988
regulation of I-kappaB kinase/NF-kappaB signaling	GO:0043122	2.28454	0	0	0
tight junction assembly	GO:0120192	2.28352	0	0	0
response to unfolded protein	GO:0006986	1.08281	2.2814	0	0
modulation by symbiont of entry into host	GO:0052372	2.28112	0	0	0
ERK1 and ERK2 cascade	GO:0070371	2.26869	0.677319	0.21827	0
positive regulation of microtubule polymerization or depolymerization	GO:0031112	2.26533	2.26533	0	0
negative regulation of signal transduction in absence of ligand	GO:1901099	2.26533	2.26533	0	0
negative regulation of extrinsic apoptotic signaling pathway in absence of ligand	GO:2001240	2.26533	2.26533	0	0
cardiac myofibril assembly	GO:0055003	0	0	2.25872	0
negative regulation of catalytic activity	GO:0043086	2.04054	2.25609	0	0
stem cell proliferation	GO:0072089	0.258681	2.25246	0	0
negative regulation of Notch signaling pathway	GO:0045746	2.24987	1.28322	0	0
vascular process in circulatory system	GO:0003018	2.24438	0	0	0
establishment of endothelial barrier	GO:0061028	2.24123	0.962688	0	0
renal system process	GO:0003014	2.24011	0	0	0
negative regulation of DNA-binding transcription factor activity	GO:0043433	0.913148	2.23427	0	0
transforming growth factor beta receptor signaling pathway	GO:0007179	2.2305	0.816233	0	0
regulation of actin filament-based process	GO:0032970	0.0750998	0	0	2.22492
cell fate determination	GO:0001709	1.03555	2.22356	0	0
antigen processing and presentation of peptide or polysaccharide antigen via MHC class II	GO:0002504	2.21703	1.4873	0	0
respiratory electron transport chain	GO:0022904	0	0	2.20542	0
astrocyte development	GO:0014002	0	0	2.20214	0
microtubule nucleation	GO:0007020	2.19485	2.19485	0	0
metanephric glomerular mesangium development	GO:0072223	2.19307	0	0	0
protein localization to cell-cell junction	GO:0150105	0	0	2.02375	2.19024
alpha-beta T cell activation	GO:0046631	2.1749	0	0	0
protein metabolic process	GO:0019538	2.16215	0.780852	0	0
regulation of Notch signaling pathway	GO:0008593	1.90198	2.15956	0	0
response to hydrogen peroxide	GO:0042542	0	0	2.15808	0.0644218
regulation of leukocyte mediated cytotoxicity	GO:0001910	0.136105	2.15647	0	0
regulation of extrinsic apoptotic signaling pathway	GO:2001236	2.14964	1.4084	0	0
cellular response to corticosteroid stimulus	GO:0071384	2.14587	1.92833	0	0
regulation of stem cell proliferation	GO:0072091	0.458271	2.13981	0	0
positive regulation of cell-substrate adhesion	GO:0010811	2.13631	0	0	0
regulation of sprouting angiogenesis	GO:1903670	0	2.12866	0	0
striated muscle hypertrophy	GO:0014897	0	0	2.12619	0
regulation of T cell mediated immunity	GO:0002709	0.617152	2.1151	0	0
MHC protein complex assembly	GO:0002396	2.10986	1.51683	0	0
peptide antigen assembly with MHC protein complex	GO:0002501	2.10986	1.51683	0	0
positive regulation of immune response	GO:0050778	2.10665	1.82557	0	0
negative regulation of cell development	GO:0010721	2.10034	1.6119	0	0
chemotaxis	GO:0006935	2.09609	0.660796	0	0
positive regulation of catalytic activity	GO:0043085	2.08767	0.0449819	0	0
reactive oxygen species metabolic process	GO:0072593	0	0	2.08692	0
tight junction organization	GO:0120193	2.07632	0	0	0
taxis	GO:0042330	2.07603	0.647721	0	0
regulation of mitotic spindle organization	GO:0060236	2.06903	2.06903	0	0
sarcomere organization	GO:0045214	0	0	2.06638	0
muscle hypertrophy	GO:0014896	0	0	2.06583	0
branching involved in blood vessel morphogenesis	GO:0001569	2.06064	0	0	0
antigen processing and presentation of endogenous peptide antigen via MHC class I via ER pathway	GO:0002484	0	2.05399	0	0
biosynthetic process	GO:0009058	1.39996	2.05316	0	0
positive regulation of pattern recognition receptor signaling pathway	GO:0062208	2.04973	2.04973	0	0
regulation of extrinsic apoptotic signaling pathway in absence of ligand	GO:2001239	2.04973	2.04973	0	0
autonomic nervous system development	GO:0048483	2.04826	0	0	0
localization	GO:0051179	0	0	2.04415	0
cellular biosynthetic process	GO:0044249	1.10943	2.04179	0	0
positive regulation of protein kinase activity	GO:0045860	2.02585	0	0	0
regulation of biological process involved in symbiotic interaction	GO:0043903	2.01429	0	0	0
regulation of endopeptidase activity	GO:0052548	0.6788	0	2.0141	0
neutrophil aggregation	GO:0070488	0	0	2.00427	1.50401
regulation of tumor necrosis factor production	GO:0032680	1.99945	1.94786	0	0
tumor necrosis factor production	GO:0032640	1.99945	1.94786	0	0
regulation of muscle system process	GO:0090257	0	0	1.99438	0
regulation of spindle organization	GO:0090224	1.99426	1.99426	0	0
response to mechanical stimulus	GO:0009612	0.618732	0	1.98486	0
negative regulation of stem cell differentiation	GO:2000737	0.643412	1.97788	0	0
positive regulation of immune effector process	GO:0002699	1.97716	1.19827	0	0
positive regulation of peptidase activity	GO:0010952	0	0	1.97609	0
interleukin-8 production	GO:0032637	1.52234	1.969	0	0
regulation of interleukin-8 production	GO:0032677	1.52234	1.969	0	0
regulation of epithelial cell apoptotic process	GO:1904035	1.96258	0	0	0
cardiac chamber development	GO:0003205	1.3374	0	1.94519	0
cardiac ventricle development	GO:0003231	1.41009	0	1.93852	0
striated muscle adaptation	GO:0014888	0	0	1.91449	0
regulation of microtubule polymerization	GO:0031113	1.90903	1.90903	0	0
regulation of tumor necrosis factor-mediated signaling pathway	GO:0010803	1.90903	1.90903	0	0
regulation of viral-induced cytoplasmic pattern recognition receptor signaling pathway	GO:0039531	1.90903	1.90903	0	0
cellular response to organonitrogen compound	GO:0071417	0.84901	0.390204	1.90748	0.521545
positive regulation of fibroblast proliferation	GO:0048146	1.90503	0	0	0
tumor necrosis factor superfamily cytokine production	GO:0071706	1.90211	1.8507	0	0
regulation of tumor necrosis factor superfamily cytokine production	GO:1903555	1.90211	1.8507	0	0
response to decreased oxygen levels	GO:0036293	0.0904254	1.12551	1.8934	0.273458
metanephric glomerular mesangial cell differentiation	GO:0072254	1.89294	0	0	0
metanephric mesangial cell differentiation	GO:0072209	1.89294	0	0	0
regulation of cytokine production involved in immune response	GO:0002718	1.88573	0.854367	0	0
cytokine production involved in immune response	GO:0002367	1.88573	0.854367	0	0
regulation of actin cytoskeleton organization	GO:0032956	0	0	0	1.87796
CD8-positive, alpha-beta T cell proliferation	GO:0035740	0.27827	1.87789	0	0
regulation of CD8-positive, alpha-beta T cell proliferation	GO:2000564	0.27827	1.87789	0	0
labyrinthine layer development	GO:0060711	1.87289	0.00086427	0	0
positive regulation of cytokine-mediated signaling pathway	GO:0001961	1.86164	1.86164	0	0
myeloid leukocyte activation	GO:0002274	0	0	1.8596	0.338921
regulation of immune response	GO:0050776	1.58668	1.85248	0	0
regulation of cell killing	GO:0031341	0	1.85109	0	0
negative regulation of forebrain neuron differentiation	GO:2000978	1.83902	1.35508	0	0
positive regulation of cytokine production involved in immune response	GO:0002720	1.83215	1.82552	0	0
cell migration involved in sprouting angiogenesis	GO:0002042	1.82348	0	0	0
vascular associated smooth muscle cell development	GO:0097084	1.82233	0	0	0
cardiocyte differentiation	GO:0035051	0	0	1.80461	0.48411
I-kappaB kinase/NF-kappaB signaling	GO:0007249	1.80173	0	0	0
negative regulation of endothelial cell apoptotic process	GO:2000352	1.79959	0	0	0
cardiac muscle contraction	GO:0060048	0	0	1.78714	0
regulation of intrinsic apoptotic signaling pathway	GO:2001242	0	0	1.78562	1.09897
positive regulation of cell growth	GO:0030307	0	0	1.78562	0
regulation of natural killer cell mediated cytotoxicity	GO:0042269	0	1.78442	0	0
skeletal muscle adaptation	GO:0043501	0	0	1.77424	0
head development	GO:0060322	1.77267	0.739406	0	0
positive regulation of kinase activity	GO:0033674	1.76994	0	0	0
positive regulation of CD8-positive, alpha-beta T cell activation	GO:2001187	0	1.76887	0	0
cardiac septum morphogenesis	GO:0060411	1.76422	0.0304991	0	0
positive regulation of interleukin-8 production	GO:0032757	1.76018	1.76018	0	0
positive regulation of response to cytokine stimulus	GO:0060760	1.76018	1.76018	0	0
positive regulation of plasminogen activation	GO:0010756	0	0	0	1.75694
transmembrane receptor protein serine/threonine kinase signaling pathway	GO:0007178	1.43519	1.75221	0	0
organic substance biosynthetic process	GO:1901576	1.1105	1.74851	0	0
regulation of keratinocyte apoptotic process	GO:1902172	1.74465	0.216143	0	0
keratinocyte apoptotic process	GO:0097283	1.74465	0.216143	0	0
antigen processing and presentation of exogenous peptide antigen via MHC class Ib	GO:0002477	1.53843	1.7419	0	0
p38MAPK cascade	GO:0038066	0.635622	1.74147	0	0
forebrain neuron differentiation	GO:0021879	1.73881	0	0	0
negative regulation of defense response	GO:0031348	1.73375	1.05547	0	0
positive regulation of catabolic process	GO:0009896	0.342114	1.72345	0	0
regulation of chemotaxis	GO:0050920	1.72295	0.821424	0	0
regulation of protein autophosphorylation	GO:0031952	1.71188	0	0	0
positive regulation of MAPK cascade	GO:0043410	1.70673	0	0	0
positive regulation of adaptive immune response based on somatic recombination of immune receptors built from immunoglobulin superfamily domains	GO:0002824	0.945176	1.7011	0	0
T cell mediated immunity	GO:0002456	0.0509426	1.7011	0	0
heart valve morphogenesis	GO:0003179	1.69782	0	0	0
regeneration	GO:0031099	0	0.0531121	1.69663	0
extracellular matrix organization	GO:0030198	0	0	1.69486	0
positive regulation of transcription from RNA polymerase II promoter involved in cellular response to chemical stimulus	GO:1901522	0	1.68546	0	0
regulation of adaptive immune response	GO:0002819	1.68456	0.901898	0	0
extracellular structure organization	GO:0043062	0	0	1.68411	0
miRNA metabolic process	GO:0010586	0	1.68369	0	0
signal transduction in absence of ligand	GO:0038034	1.68175	1.68175	0	0
extrinsic apoptotic signaling pathway in absence of ligand	GO:0097192	1.68175	1.68175	0	0
generation of neurons	GO:0048699	1.67224	0.908123	1.2181	0
regulation of natural killer cell mediated immunity	GO:0002715	0	1.67201	0	0
external encapsulating structure organization	GO:0045229	0	0	1.66272	0
negative regulation of blood vessel endothelial cell migration	GO:0043537	1.66166	0	0	0
extrinsic apoptotic signaling pathway	GO:0097191	1.65245	0.914511	0	0
regulation of amide metabolic process	GO:0034248	0	1.64781	0	0
regulation of cytoskeleton organization	GO:0051493	0.470547	0.960606	0.42656	1.64521
integrin-mediated signaling pathway	GO:0007229	0	0	0.934578	1.64499
T cell differentiation in thymus	GO:0033077	1.55426	1.64155	0	0
mitotic spindle assembly	GO:0090307	1.62141	1.62141	0	0
positive regulation of sprouting angiogenesis	GO:1903672	0	1.61918	0	0
cellular response to hormone stimulus	GO:0032870	0.777561	1.61824	0	0.212766
cell fate commitment involved in formation of primary germ layer	GO:0060795	0	1.61753	0	0
cellular response to carbohydrate stimulus	GO:0071322	1.18777	1.61222	0	0
positive regulation of mRNA metabolic process	GO:1903313	0	1.60853	0	0
regulation of fat cell differentiation	GO:0045598	1.19384	1.60815	0	0
positive regulation of adaptive immune response	GO:0002821	0.796042	1.60815	0	0
blood vessel endothelial cell proliferation involved in sprouting angiogenesis	GO:0002043	1.60812	0	0	0
positive regulation of transport	GO:0051050	0	0	0.413327	1.59559
response to reactive oxygen species	GO:0000302	0	0	1.59408	0
positive regulation of lymphocyte mediated immunity	GO:0002708	0.688662	1.59315	0	0
regulation of osteoblast differentiation	GO:0045667	1.5877	1.39744	0.642613	0
response to carbohydrate	GO:0009743	1.58572	1.40315	0	0
leukocyte migration	GO:0050900	0.826554	0	0.231135	1.57502
brain development	GO:0007420	1.57496	1.07069	0	0
regulation of innate immune response	GO:0045088	1.49194	1.57334	0	0
regulation of MAPK cascade	GO:0043408	1.56963	0	0.173099	0
purine nucleotide metabolic process	GO:0006163	0	0	1.5693	0.538263
leukocyte proliferation	GO:0070661	1.56011	1.35514	0	0
mitotic cell cycle	GO:0000278	1.55413	1.19982	0	0
columnar/cuboidal epithelial cell differentiation	GO:0002065	0	1.55307	0	0
plasminogen activation	GO:0031639	0	0	0	1.55233
negative regulation of lymphocyte mediated immunity	GO:0002707	0	1.54411	0	0
response to peptide hormone	GO:0043434	0	0	1.5434	1.40765
response to peptide	GO:1901652	0.27361	0.402805	1.54062	1.39727
regulation of system process	GO:0044057	0	0	1.53984	0
skeletal myofibril assembly	GO:0014866	0	0	1.53879	0
forebrain development	GO:0030900	1.34426	1.5363	0	0
negative regulation of protein ubiquitination	GO:0031397	1.53281	1.53281	0	0
regulation of mitotic cell cycle	GO:0007346	1.52787	0.946594	0	0
CD4-positive, alpha-beta T cell differentiation	GO:0043367	1.52158	0	0	0
regulation of nitric oxide biosynthetic process	GO:0045428	1.51993	0.423659	0	0
microtubule polymerization	GO:0046785	1.512	1.512	0	0
negative regulation of cellular macromolecule biosynthetic process	GO:2000113	0	1.51069	0	0
cellular response to epidermal growth factor stimulus	GO:0071364	1.50455	1.33016	0	0
cardiac muscle tissue morphogenesis	GO:0055008	0	0	1.503	0
fat cell differentiation	GO:0045444	0.196983	1.50141	1.19844	0
regulation of response to biotic stimulus	GO:0002831	0.886358	1.49953	0	0
organophosphate metabolic process	GO:0019637	0	0	1.49563	0.95586
negative regulation of binding	GO:0051100	1.4894	1.34023	0	0
endothelial tube morphogenesis	GO:0061154	1.48935	0	0	0
morphogenesis of an endothelium	GO:0003159	1.48935	0	0	0
cellular response to nitrogen compound	GO:1901699	0.450229	0.169483	1.47975	0.19044
regulation of protein binding	GO:0043393	1.47329	0	0	0
regulation of microtubule polymerization or depolymerization	GO:0031110	1.47183	1.47183	0	0
regulation of skeletal muscle adaptation	GO:0014733	0	0	1.46317	0
regulation of smooth muscle cell proliferation	GO:0048660	1.1018	0	1.45842	0
positive regulation of type 2 immune response	GO:0002830	1.45341	0	0	0
positive regulation of transferase activity	GO:0051347	1.45307	0	0	0
camera-type eye development	GO:0043010	1.45225	0	0	0
leukocyte aggregation	GO:0070486	0	0	0.119717	1.44621
positive regulation of protein polymerization	GO:0032273	1.44287	1.44287	0	0
mesenchyme morphogenesis	GO:0072132	0	0	1.44238	0
endothelial cell development	GO:0001885	1.44093	0.524699	0	0.2558
regulation of integrin-mediated signaling pathway	GO:2001044	0	0	0	1.44033
response to virus	GO:0009615	0	0	1.43794	0.262416
central nervous system neuron differentiation	GO:0021953	1.43547	0.96253	0	0
regulation of nitric oxide metabolic process	GO:0080164	1.43253	0.319975	0	0
positive regulation of osteoblast differentiation	GO:0045669	1.43215	0.352464	1.27613	0
positive regulation of blood vessel endothelial cell migration	GO:0043536	1.42643	0.365638	0	0
protein localization to plasma membrane	GO:0072659	0.912407	0	1.42554	0
gliogenesis	GO:0042063	0	0.138164	1.4234	0
purine-containing compound metabolic process	GO:0072521	0	0	1.42267	0.398632
cardiac muscle cell differentiation	GO:0055007	0	0	1.42115	0
regulation of cell migration involved in sprouting angiogenesis	GO:0090049	1.41784	0	0	0
positive regulation of proteasomal ubiquitin-dependent protein catabolic process	GO:0032436	1.41485	1.41485	0	0
leukocyte mediated cytotoxicity	GO:0001909	0	1.40968	0	0
negative regulation of protein modification by small protein conjugation or removal	GO:1903321	1.4057	1.4057	0	0
regulation of protein tyrosine kinase activity	GO:0061097	1.40359	0	0	0
cytosolic pattern recognition receptor signaling pathway	GO:0002753	1.39666	1.39666	0	0
regulation of translation	GO:0006417	0	1.39003	0	0
positive regulation of supramolecular fiber organization	GO:1902905	0.882112	1.3897	0	0
negative regulation of extrinsic apoptotic signaling pathway	GO:2001237	1.3877	1.3877	0	0
response to lipopolysaccharide	GO:0032496	0.429754	0	1.38692	0
positive regulation of astrocyte differentiation	GO:0048711	0	1.38506	0	0
regulation of miRNA transcription	GO:1902893	0.351128	1.38463	0	0
cellular response to unfolded protein	GO:0034620	1.37884	1.37884	0	0
tolerance induction	GO:0002507	1.37794	0.14318	0	0
positive regulation of monocyte differentiation	GO:0045657	1.37587	0.113766	0	0
leukocyte activation involved in immune response	GO:0002366	1.37249	0	0	0
regulation of slow-twitch skeletal muscle fiber contraction	GO:0031449	0	0	1.36504	0
smooth muscle cell proliferation	GO:0048659	0.99492	0	1.36145	0
cell growth	GO:0016049	0	0	1.35371	0.582564
embryonic organ morphogenesis	GO:0048562	1.35334	0	0	0
intrinsic apoptotic signaling pathway	GO:0097193	0	0	1.35042	0
response to epidermal growth factor	GO:0070849	1.34926	1.17539	0	0
formation of primary germ layer	GO:0001704	0	1.34573	0	0
forebrain generation of neurons	GO:0021872	1.34561	0	0	0
antigen processing and presentation of peptide antigen via MHC class Ib	GO:0002428	1.14137	1.34464	0	0
regulation of pattern recognition receptor signaling pathway	GO:0062207	1.34426	1.34426	0	0
miRNA transcription	GO:0061614	0.317794	1.34376	0	0
regulation of protein polymerization	GO:0032271	0.845323	1.34031	0	0
axon development	GO:0061564	0	0	1.33416	0
tumor necrosis factor-mediated signaling pathway	GO:0033209	1.32748	1.32748	0	0
regulation of proteolysis	GO:0030162	1.32559	0.752707	0.995641	0
lymphocyte activation involved in immune response	GO:0002285	1.3225	0	0	0
positive regulation of protein tyrosine kinase activity	GO:0061098	1.31899	0.372952	0	0
response to oxidative stress	GO:0006979	1.3121	1.12054	0.620471	0.172404
response to muscle stretch	GO:0035994	0	0	1.31047	0
positive regulation of leukocyte mediated immunity	GO:0002705	0.237706	1.30617	0	0
positive regulation of innate immune response	GO:0045089	1.00682	1.30336	0	0

## Sheet: Fig. 3c
Fig. 3c. Differentially expressed genes (adjusted p-value < 0.05) between celastrol 250 nM and Vehicle (DMSO)
Positive log2FoldChange indicates significant upregulation by celastrol 250 nM
	baseMean	log2FoldChange	lfcSE	stat	pvalue	padj	cluster
CCL2	3304.28	-4.19726	0.262867	-15.9672	2.1618e-57	2.91238e-53	C3	*		*	Differentially expressed with celastrol 125 nM
MX1	1529.1	-2.55154	0.178114	-14.3253	1.52032e-46	1.02409e-42	C3	*
TRAF1	371.98	-4.12737	0.32235	-12.804	1.55695e-37	6.99173e-34	C3	*
SELE	308.479	-6.13759	0.504392	-12.1683	4.58564e-34	1.54444e-30	C3	*
VCAM1	273.31	-6.65227	0.556242	-11.9593	5.80525e-33	1.56417e-29	C3	*
ICAM1	3699.27	-2.69868	0.231861	-11.6392	2.60366e-31	5.84609e-28	C3	*
HMOX1	44487.2	2.5647	0.231164	11.0947	1.33099e-28	2.56158e-25	C1
TNFAIP3	335.811	-3.5571	0.349233	-10.1854	2.30321e-24	3.87861e-21	C3	*
ACKR3	1177.29	-2.07828	0.216547	-9.59732	8.2051e-22	1.22821e-18	C3	*
EDNRB	5606.49	1.71952	0.180794	9.51095	1.88937e-21	2.54536e-18	C1
LTB	89.3543	-4.87712	0.529999	-9.20212	3.50953e-20	4.29822e-17	C3	*
CX3CL1	1023.48	-3.56309	0.394872	-9.02343	1.82297e-19	2.04659e-16	C3	*
PTGR1	9567.85	1.72076	0.191187	9.00041	2.24869e-19	2.33033e-16	C1
NFKBIA	2364.83	-1.46609	0.164618	-8.90599	5.29118e-19	5.09163e-16	C3	*
OAS3	1763.14	-2.16773	0.259843	-8.34248	7.27511e-17	6.53402e-14	C3	*
RELB	812.18	-2.10679	0.269429	-7.81946	5.30506e-15	4.46686e-12	C3
CXCL1	680.552	-3.55474	0.457912	-7.76294	8.29837e-15	6.57621e-12	C3
IL4I1	137.308	-2.79541	0.360732	-7.74927	9.24192e-15	6.91706e-12	C3	*
SLC3A2	8109.55	1.41426	0.18997	7.44462	9.72246e-14	6.89374e-11	C1
CNTNAP1	1220.95	-1.52555	0.211326	-7.21894	5.23929e-13	3.52919e-10	C2
CXCR4	4428.98	1.15648	0.161858	7.14501	8.99893e-13	5.77303e-10	C1	*
MEOX1	148.473	-2.82641	0.397	-7.11942	1.08381e-12	6.63689e-10	C2
IL32	11672.9	-1.38284	0.19674	-7.02876	2.08377e-12	1.22055e-09	C3	*
IQGAP3	1146.86	-1.74176	0.251427	-6.9275	4.28352e-12	2.40448e-09	C2
CDC20	2825.34	-1.52446	0.222709	-6.84507	7.64383e-12	4.09029e-09	C2
CXCL12	345.225	-2.00052	0.292454	-6.84046	7.89396e-12	4.09029e-09	C2
KIF20A	1889.85	-1.74353	0.256061	-6.80902	9.82649e-12	4.90305e-09	C2
PLA2G4C	2970.78	-1.30854	0.193236	-6.77173	1.27251e-11	6.12257e-09	C2
TPX2	3641.28	-1.36513	0.203097	-6.72158	1.79759e-11	8.35075e-09	C2
TACC3	1998.07	-1.31911	0.197625	-6.67484	2.47499e-11	1.11143e-08	C2
TCIM	336.221	-1.69428	0.254314	-6.66214	2.69871e-11	1.17281e-08	C2
KIF18B	542.567	-1.84584	0.282708	-6.52914	6.61473e-11	2.7848e-08	C2
MX2	70.4553	-3.52411	0.54065	-6.51828	7.11167e-11	2.90329e-08	C3	*
OTOF	3527.21	-2.0993	0.322776	-6.5039	7.82622e-11	3.10102e-08	C2
TXNRD1	50387.6	1.13191	0.174832	6.47427	9.52726e-11	3.66718e-08	C1
FAM107A	2483.63	-1.96	0.303763	-6.45241	1.10088e-10	4.11975e-08	C2
AMIGO3	26.4339	-9.09608	1.41463	-6.42999	1.2761e-10	4.64638e-08	C2
CREB5	226.653	-2.09477	0.327223	-6.40165	1.53709e-10	5.4494e-08	C2
PLK1	2238.52	-1.53037	0.239833	-6.381	1.75934e-10	6.07741e-08	C2
P2RX7	326.999	-1.61538	0.254268	-6.35305	2.11085e-10	7.10934e-08	C2
SLC6A8	976.519	1.27071	0.200647	6.33307	2.40334e-10	7.89704e-08	C1
FOXM1	2708.08	-1.54127	0.246127	-6.26209	3.79848e-10	1.21841e-07	C2
OAS2	2558.5	-1.34571	0.215114	-6.25581	3.95468e-10	1.23901e-07	C3	*
BIRC3	77.6258	-3.6999	0.592677	-6.24268	4.30124e-10	1.28769e-07	C2
DUSP4	1231.53	1.48835	0.238323	6.24511	4.23506e-10	1.28769e-07	C1
GPAT3	836.477	1.28276	0.20578	6.23364	4.5572e-10	1.33467e-07	C1
FTL	253343	1.46202	0.23667	6.17748	6.51331e-10	1.86696e-07	C1
NQO1	35592.7	1.40826	0.230689	6.10456	1.03086e-09	2.89327e-07	C1
IFI44L	129.689	-3.42925	0.563318	-6.08758	1.14627e-09	3.15154e-07	C3	*
HIF3A	320.071	-1.61326	0.265484	-6.07669	1.2269e-09	3.30576e-07	C2
TGFB2	1502.56	-1.97817	0.3269	-6.0513	1.43685e-09	3.79554e-07	C2
CXCL8	1059.42	-1.81586	0.30126	-6.02757	1.66445e-09	4.31219e-07	C3
RAB4B-EGLN2	4.68649	-18.9799	3.1673	-5.99245	2.06703e-09	5.22187e-07	C2
SLCO2B1	54.5196	-3.29712	0.550399	-5.99041	2.09309e-09	5.22187e-07	C2	*
UBE2C	1348.99	-1.43091	0.240069	-5.9604	2.51618e-09	6.16328e-07	C2
CBS	834.057	1.11246	0.187088	5.94618	2.74475e-09	6.60308e-07	C1
MGST1	3707.33	1.32938	0.224092	5.9323	2.98722e-09	7.06031e-07	C1
OAS1	488.203	-2.10595	0.357581	-5.88944	3.87504e-09	9.00079e-07	C3
SDC4	1837.51	-1.26306	0.214756	-5.88138	4.06869e-09	9.29041e-07	C2
HAPLN3	503.981	-1.60452	0.273027	-5.87679	4.18311e-09	9.39247e-07	C2
MMP1	238032	1.00842	0.172292	5.85296	4.8289e-09	1.05504e-06	C1
PHF19	2482.1	-1.1243	0.192121	-5.85205	4.85546e-09	1.05504e-06	C2
AQP1	171.573	-2.10252	0.360455	-5.83298	5.44474e-09	1.15365e-06	C2
CCNB1	2456.8	-1.39103	0.238521	-5.83188	5.48054e-09	1.15365e-06	C2
GTSE1	1001.13	-1.51873	0.260845	-5.82235	5.80274e-09	1.20268e-06	C2
LXN	2226.94	1.15585	0.198865	5.81221	6.1654e-09	1.25849e-06	C1
NUAK2	306.33	-2.19091	0.377212	-5.80817	6.31582e-09	1.26995e-06	C2
IL1RL1	835.748	-1.25072	0.216857	-5.76748	8.04644e-09	1.59414e-06	C2
SOX7	2943.83	-1.35904	0.237968	-5.71104	1.12289e-08	2.1924e-06	C2
MKI67	4807.6	-1.49817	0.263516	-5.68531	1.30578e-08	2.51307e-06	C2
IL34	113.103	-2.34997	0.41362	-5.68147	1.33538e-08	2.53384e-06	C2
LAMP3	3630.45	-1.42227	0.250715	-5.67284	1.40445e-08	2.59189e-06	C2
PIMREG	451.757	-1.51852	0.26764	-5.67374	1.39716e-08	2.59189e-06	C2
AIF1L	878.447	-1.3602	0.241964	-5.6215	1.89309e-08	3.44644e-06	C2
ZNF185	1460.81	-1.57644	0.28104	-5.60931	2.03138e-08	3.64889e-06	C2
UBD	702.206	-4.6246	0.825423	-5.6027	2.11038e-08	3.74092e-06	C3
ERVFRD-1	83.0316	-3.52221	0.629362	-5.59648	2.18753e-08	3.82733e-06	C2
SAPCD2	657.517	-1.27717	0.228811	-5.58175	2.38113e-08	4.11264e-06	C2
KIFC1	1267.07	-1.30009	0.233571	-5.56614	2.6044e-08	4.44133e-06	C2
KIF4A	1146.96	-1.36393	0.245733	-5.55046	2.84914e-08	4.79796e-06	C2
CSF1	1553.39	-1.19734	0.217415	-5.50718	3.64638e-08	6.06469e-06	C2
EPSTI1	112.717	-2.3586	0.428766	-5.50091	3.77837e-08	6.20759e-06	C2
APLNR	236.617	-2.31097	0.421355	-5.48463	4.14344e-08	6.72535e-06	C2
KIF2C	1093.18	-1.34507	0.245984	-5.46813	4.54812e-08	7.29432e-06	C2
IER5	1082.69	-1.12081	0.205105	-5.46456	4.64055e-08	7.355e-06	C2
INCENP	1501.1	-1.21818	0.225117	-5.4113	6.25677e-08	9.80131e-06	C2
IFIT3	590.465	-1.27569	0.235857	-5.40874	6.34708e-08	9.82849e-06	C2	*
ANLN	3126.46	-1.41426	0.261636	-5.40545	6.46443e-08	9.89645e-06	C2
GOLGA6L25	2.94714	18.7429	3.46975	5.4018	6.59749e-08	9.98667e-06	C1
CCNF	1289.95	-0.933908	0.173474	-5.38356	7.30249e-08	1.08109e-05	C2
SAMHD1	3007.15	-0.946181	0.175692	-5.38544	7.22683e-08	1.08109e-05	C2
BIRC5	2374.1	-1.35535	0.251877	-5.38098	7.40833e-08	1.08484e-05	C2
ESPL1	692.635	-1.58472	0.295318	-5.36614	8.0438e-08	1.16523e-05	C2
IFIT1	219.28	-2.4221	0.451931	-5.35944	8.34818e-08	1.19645e-05	C3	*
CYP1A1	841.168	1.27499	0.239163	5.33106	9.76429e-08	1.38468e-05	C1
SULT1B1	112.573	-3.11155	0.584771	-5.32097	1.03217e-07	1.44848e-05	C2
PRC1	2285.53	-1.3926	0.262079	-5.31368	1.07436e-07	1.49214e-05	C2
RRM2	3211.87	-1.20426	0.227571	-5.29182	1.21108e-07	1.66486e-05	C2
CYGB	307.461	-1.29094	0.244077	-5.28905	1.22951e-07	1.67313e-05	C2
TNFRSF4	187.007	-2.33493	0.442411	-5.27774	1.30786e-07	1.76195e-05	C3
POU2F2	247.895	-2.19553	0.419249	-5.2368	1.63383e-07	2.1793e-05	C2
NEK2	379.079	-1.62636	0.310694	-5.23461	1.65329e-07	2.18365e-05	C2
LMNB1	2152.67	-1.03328	0.199204	-5.18703	2.13679e-07	2.79484e-05	C2
CDCA8	1185.42	-1.20034	0.231814	-5.17804	2.2423e-07	2.88384e-05	C2
SPHK1	6568.26	0.793759	0.153306	5.17759	2.24765e-07	2.88384e-05	C1
SPAG5	1051.72	-1.2896	0.250663	-5.14473	2.67903e-07	3.4049e-05	C2
TRIML2	1804.02	0.914841	0.178528	5.12437	2.98542e-07	3.75883e-05	C1
DESI1	4130.36	0.882919	0.172794	5.10966	3.22739e-07	4.02587e-05	C1
ARSJ	1395.61	-0.897457	0.176062	-5.09739	3.44376e-07	4.25636e-05	C2
SRXN1	3300.25	0.899234	0.176954	5.08174	3.73984e-07	4.58029e-05	C1
TMEM88	881.292	-1.13421	0.223697	-5.07031	3.9716e-07	4.82031e-05	C2
SEC11C	1100.5	0.936209	0.185875	5.03675	4.73491e-07	5.69542e-05	C1
PTTG1	1218.47	-1.12284	0.223558	-5.02257	5.09836e-07	6.07833e-05	C2
GDF7	165.733	-2.79696	0.557927	-5.01313	5.35513e-07	6.32845e-05	C2
AKR1C3	5483.36	1.0911	0.217936	5.00652	5.54221e-07	6.49258e-05	C1
NFKB2	1384.58	-1.38599	0.277402	-4.9963	5.84401e-07	6.78711e-05	C2
SIRPB2	71.5114	-2.59905	0.520536	-4.99302	5.94409e-07	6.84434e-05	C2
LRG1	43.8696	-2.93483	0.590403	-4.97089	6.6647e-07	7.60905e-05	C2
EFNA5	1501.93	1.18517	0.239527	4.94797	7.49932e-07	8.48998e-05	C1
TYMS	3883.07	-1.16784	0.236262	-4.94298	7.69362e-07	8.63738e-05	C2
IGFBP3	4256.68	-1.22662	0.248883	-4.92851	8.28607e-07	9.22561e-05	C2
APOL3	2142.62	-0.972374	0.197412	-4.92561	8.40971e-07	9.28653e-05	C2
TFEC	1092.78	1.14589	0.234182	4.89317	9.92237e-07	0.000108678	C1
TRIM14	428.426	-1.08648	0.222763	-4.87728	1.07559e-06	0.000116858	C2
VSIR	1170.56	-0.933521	0.191669	-4.87049	1.11319e-06	0.000119975	C2
SOD2	8432.44	-0.975579	0.200434	-4.86733	1.13116e-06	0.000120944	C2	*
GBP1	1599.16	-0.84657	0.17404	-4.86424	1.14897e-06	0.000121881	C2
CDKN3	550.925	-1.33998	0.278158	-4.81733	1.45491e-06	0.000153129	C2
CDCA3	566.676	-1.29236	0.268869	-4.80666	1.53471e-06	0.000160276	C2
ZNF71	777.07	-0.950838	0.198147	-4.79866	1.59733e-06	0.000165533	C2
CCNB2	1056.99	-1.36177	0.284055	-4.79404	1.63457e-06	0.000168098	C2
PKNOX1	930.667	0.956942	0.199764	4.79035	1.66489e-06	0.000169919	C1
NMNAT2	113.085	-1.84282	0.38497	-4.78691	1.69365e-06	0.000171555	C2
SLC9A9	337.66	1.21284	0.253723	4.7802	1.75124e-06	0.000176065	C1
COL25A1	130.487	-1.94339	0.40713	-4.77339	1.81148e-06	0.000178133	C2
HYI	4171.13	-0.96768	0.20263	-4.77559	1.79178e-06	0.000178133	C2
TFPI2	12018	1.07308	0.224783	4.77386	1.80731e-06	0.000178133	C1
TMOD1	251.79	-1.66049	0.348307	-4.76733	1.86682e-06	0.000182245	C2
KPNA2	11385.8	-0.911023	0.19138	-4.76029	1.93317e-06	0.000187365	C2
MAMDC2	666.266	-1.15597	0.244331	-4.73118	2.23219e-06	0.000214801	C2
CYFIP2	553.012	-1.19572	0.253024	-4.7257	2.29323e-06	0.000219109	C2
AURKA	984.13	-1.27574	0.270276	-4.72014	2.35686e-06	0.000223603	C2
RACGAP1	1321.46	-1.29459	0.274457	-4.7169	2.39467e-06	0.000225601	C2
UCHL1	15833.5	0.840902	0.179884	4.6747	2.94391e-06	0.000275419	C1
DLGAP5	989.692	-1.6002	0.342468	-4.67255	2.97481e-06	0.000276391	C2
KRT80	69.1003	-2.15297	0.461835	-4.66177	3.13494e-06	0.000289273	C2
TXN	8745.43	0.797019	0.171179	4.65605	3.22338e-06	0.000295411	C1
WDR62	430.777	-1.44313	0.311952	-4.62612	3.72574e-06	0.000339143	C2
CLIC2	838.731	1.05181	0.227621	4.62089	3.82097e-06	0.000345478	C1
KLHDC8B	4521.79	0.908018	0.197337	4.60135	4.19771e-06	0.000375709	C1
TOP2A	3306.23	-1.48996	0.323856	-4.60068	4.21111e-06	0.000375709	C2
NUSAP1	1150.86	-1.65233	0.359448	-4.59684	4.2894e-06	0.000380176	C2
TNFSF18	2922.15	1.52722	0.334254	4.56903	4.89981e-06	0.000431439	C1
PAPLN	2971.56	-1.19948	0.262747	-4.56514	4.9916e-06	0.000436667	C2
SLC7A11	6606.04	1.33964	0.293769	4.56018	5.11093e-06	0.000444222	C1
PAPPA2	22.9697	3.8797	0.85407	4.5426	5.55651e-06	0.000479855	C1
FANCD2	632.294	-1.37678	0.303472	-4.53676	5.7126e-06	0.000487067	C2
LAMC2	2257.83	-0.975068	0.214965	-4.53593	5.7349e-06	0.000487067	C2
PCDH9	621.177	1.08905	0.240121	4.53543	5.74849e-06	0.000487067	C1
CXCL2	46.7263	-3.6943	0.815076	-4.53246	5.83005e-06	0.000490891	C2
ABCB6	1675.82	1.18268	0.263899	4.48156	7.41007e-06	0.000620052	C1
PLPP2	2057.8	0.791116	0.176667	4.47801	7.53438e-06	0.000626562	C1
ATP6V0A2	1429.28	1.02967	0.23168	4.44439	8.81434e-06	0.000728508	C1
CLDN1	66.9236	-2.72837	0.619008	-4.40766	1.04495e-05	0.000858391	C2
HEY1	1453.06	1.08103	0.245375	4.40564	1.0547e-05	0.000861147	C1
TMEM217	551.188	-1.00936	0.22955	-4.39712	1.09699e-05	0.000890276	C2
NCAPH	789.939	-1.13745	0.259141	-4.3893	1.13716e-05	0.000917355	C2
OASL	41.398	-3.05908	0.697697	-4.38453	1.16235e-05	0.000932094	C2
CLEC2B	1530.72	0.916832	0.209212	4.38231	1.17426e-05	0.000936074	C1
ENC1	1159.33	-1.1377	0.26017	-4.37291	1.226e-05	0.000965889	C2
MYBL2	2455.27	-1.12224	0.256598	-4.37354	1.22249e-05	0.000965889	C2
FRMD8	4610.54	0.719944	0.164774	4.36928	1.24656e-05	0.000976378	C1
CIT	1100.68	-1.04669	0.240623	-4.34993	1.36182e-05	0.00106049	C2
RSAD2	69.0165	-3.04578	0.701758	-4.34021	1.42349e-05	0.00110214	C2
KIF23	1202.81	-1.24107	0.286111	-4.33773	1.43963e-05	0.00110827	C2
PKHD1L1	2290.21	-1.22563	0.282912	-4.33221	1.47617e-05	0.00112994	C2
FKBP4	4757.2	0.732283	0.169222	4.32736	1.50909e-05	0.00114216	C1
IFIH1	613.774	-1.07171	0.247632	-4.32783	1.50588e-05	0.00114216	C2	*
IFIT2	652.896	-1.02017	0.235885	-4.32487	1.52625e-05	0.00114232	C2	*
PSG1	297.305	1.33598	0.308874	4.32534	1.52299e-05	0.00114232	C1
DGCR8	1994.48	0.753569	0.174602	4.31592	1.58936e-05	0.00117648	C1
LMNB2	5200.91	-0.787579	0.182437	-4.317	1.58166e-05	0.00117648	C2
CXCL11	22.5287	-4.00418	0.93032	-4.30408	1.67678e-05	0.0012344	C2
BCAM	2400.13	-1.68327	0.391903	-4.2951	1.74611e-05	0.00127846	C2
GJA1	21748.2	0.759964	0.177183	4.28914	1.79362e-05	0.00130615	C1
CD274	828.898	-0.868425	0.203087	-4.27613	1.90173e-05	0.00137742	C2
RIGI	1204.96	-0.891895	0.209245	-4.26244	2.02209e-05	0.00145677	C2
KLHL21	3009.69	0.767753	0.180728	4.2481	2.15588e-05	0.0015449	C1
CKAP5	4688.07	-0.817382	0.192623	-4.24342	2.2014e-05	0.00156916	C2
WNK4	315.586	-1.09602	0.25849	-4.24009	2.23433e-05	0.00158426	C2
ATOH8	1108.54	0.940319	0.221834	4.23884	2.2468e-05	0.00158476	C1
EMC3	3658.96	0.821775	0.194039	4.23511	2.28439e-05	0.00159301	C1
GPSM2	389.209	-1.47506	0.348449	-4.23321	2.30384e-05	0.00159301	C2
TLR2	174.643	-1.55107	0.366179	-4.23582	2.27715e-05	0.00159301	C2
WARS1	32161.4	-0.741614	0.175198	-4.23301	2.30579e-05	0.00159301	C2
GBE1	8187.57	0.702519	0.166156	4.22808	2.35695e-05	0.00161182	C1
TALDO1	13923.7	0.7589	0.179448	4.22908	2.34649e-05	0.00161182	C1
LRRC55	15.2949	-6.4679	1.53268	-4.21998	2.4432e-05	0.00166237	C2
ADAMTS18	1898	-0.857987	0.20399	-4.20602	2.59905e-05	0.00175952	C2
RENBP	1710.32	0.766878	0.182693	4.19762	2.69731e-05	0.00181691	C1
NPC1	7195.27	0.735607	0.17538	4.19436	2.73644e-05	0.00183409	C1
PSG4	3125.03	0.771806	0.184211	4.18979	2.79218e-05	0.00186219	C1
C1QTNF1	402.971	-1.41744	0.338926	-4.18216	2.88753e-05	0.0018976	C2
HELZ2	1648.74	-1.47881	0.35352	-4.1831	2.87563e-05	0.0018976	C2
MEGF6	2754.78	-1.05001	0.251007	-4.18319	2.87442e-05	0.0018976	C2
RASSF4	726.465	0.997012	0.239081	4.17018	3.04356e-05	0.00199043	C1
KCND1	65.1212	-2.10915	0.506553	-4.16374	3.13079e-05	0.00202779	C2
NSD2	3687.23	-0.673238	0.161676	-4.16412	3.12552e-05	0.00202779	C2
MPZL2	1755.77	-1.05102	0.252737	-4.15854	3.20292e-05	0.00206458	C2
GCLM	2638.6	0.861201	0.207574	4.14889	3.34085e-05	0.00214324	C1
NOG	202.904	-1.2577	0.303852	-4.13918	3.48542e-05	0.00222538	C2
CXCL5	15.3446	-5.61476	1.35989	-4.12882	3.64634e-05	0.00231228	C2
GSTO1	14339.1	0.734122	0.17783	4.12822	3.65584e-05	0.00231228	C1
H4C11	21.8494	18.4752	4.48377	4.12046	3.78113e-05	0.00238035	C1
ZDHHC2	1089.64	0.77548	0.188344	4.11735	3.83249e-05	0.00240145	C1
NDC80	523.146	-1.30017	0.31592	-4.11552	3.86308e-05	0.00240942	C2
COL15A1	475.394	-1.10431	0.268879	-4.10707	4.00707e-05	0.00248771	C2
MCOLN1	2129.5	0.722232	0.176243	4.09794	4.16847e-05	0.00257604	C1
PFKFB2	147.129	1.39395	0.340347	4.09569	4.20915e-05	0.0025893	C1
PARP9	1311.49	-0.727087	0.177848	-4.08824	4.34655e-05	0.00266167	C2	*
TTC17	2545.24	0.787499	0.192873	4.083	4.44588e-05	0.00271018	C1
ATF3	219.968	-1.25548	0.308719	-4.06675	4.76738e-05	0.00289307	C2
CDCP1	383.83	-1.42185	0.350409	-4.05769	4.95599e-05	0.00298067	C2
SLC15A3	320.458	-1.01215	0.249385	-4.05858	4.93718e-05	0.00298067	C2
PLAT	1033.6	-1.27253	0.313805	-4.05518	5.00966e-05	0.00299956	C2
FAM83D	1170.38	-0.915209	0.225877	-4.05181	5.08237e-05	0.00302963	C2
GLIPR2	982.571	-0.86035	0.212476	-4.04917	5.14003e-05	0.0030505	C2
PCLAF	450.759	-1.37868	0.34091	-4.04411	5.25214e-05	0.00310337	C2
ARHGAP11A	922.8	-1.53727	0.38131	-4.03155	5.54098e-05	0.00325974	C2
RCAN1	1483.58	-0.934364	0.231846	-4.0301	5.57521e-05	0.00326562	C2
CCNA2	1626.75	-1.19959	0.29794	-4.02627	5.66683e-05	0.00329067	C2
GPRC5A	637.98	-1.02182	0.25376	-4.02671	5.65634e-05	0.00329067	C2
CXCL6	14.848	-4.27653	1.06389	-4.01972	5.82683e-05	0.00336906	C2
TMPO	1890.94	-1.03269	0.257703	-4.0073	6.14157e-05	0.00353587	C2
MGST2	4185.73	0.794451	0.198836	3.99552	6.45523e-05	0.00370063	C1
ARHGAP24	4867.93	0.75261	0.188527	3.99205	6.55036e-05	0.00372348	C1
JAG1	6952.12	-0.84505	0.21164	-3.99287	6.52782e-05	0.00372348	C2
H1-0	2622.59	-0.820606	0.205652	-3.99027	6.59994e-05	0.0037359	C2
MAGI2	154.736	2.32714	0.583843	3.9859	6.72255e-05	0.00378938	C1
KIF11	1158.8	-1.29939	0.327474	-3.96793	7.24996e-05	0.00406965	C2
NPTX1	101.45	1.68913	0.426613	3.95939	7.51418e-05	0.00420046	C1
RRAGD	400.696	1.36311	0.344442	3.95744	7.57571e-05	0.00421735	C1
NFKBIE	684.538	-0.83979	0.212357	-3.95462	7.66573e-05	0.0042499	C2
TBC1D8	4019.02	0.695086	0.176033	3.94862	7.86018e-05	0.00433985	C1
PIK3C2B	1549.21	-1.11566	0.283109	-3.94076	8.12256e-05	0.00446641	C2
SYT11	1579.69	-0.722164	0.183568	-3.93404	8.35303e-05	0.00453758	C2
TKT	21734.8	0.839989	0.213482	3.9347	8.33009e-05	0.00453758	C1
ZSCAN31	427.11	0.943386	0.239686	3.93592	8.28772e-05	0.00453758	C1
CSF2	22.3776	-4.34498	1.10624	-3.92769	8.57647e-05	0.0046227	C2
FKBP11	1317.94	0.883505	0.225	3.92668	8.61265e-05	0.0046227	C1
PANX2	262.279	1.61936	0.412383	3.92683	8.60741e-05	0.0046227	C1
NCAPD2	3275.8	-0.715186	0.182237	-3.92448	8.69157e-05	0.00464654	C2
CCNA1	146.741	-1.39079	0.354533	-3.92287	8.75007e-05	0.00465933	C2
LDLRAD4	337.4	-1.24872	0.318554	-3.91997	8.85608e-05	0.00466051	C2
P2RY2	449.477	-0.923808	0.235661	-3.92007	8.85229e-05	0.00466051	C2
TMEM38B	312.276	1.01063	0.257705	3.92164	8.79492e-05	0.00466051	C1
CKAP2L	582.425	-1.31984	0.336888	-3.91776	8.93755e-05	0.00468508	C2
PGF	20937.2	0.944359	0.24137	3.91249	9.13489e-05	0.00476997	C1
SEPTIN4	60.2095	-1.91397	0.48965	-3.90886	9.27322e-05	0.00482351	C2
INSIG1	3144.62	0.654697	0.167609	3.90609	9.3803e-05	0.00486044	C1
UPK3BL1	222.932	-1.50251	0.385144	-3.90117	9.57293e-05	0.00494125	C2
TRIP13	1135.44	-0.916426	0.235265	-3.89529	9.80801e-05	0.00504326	C2
NT5DC2	6405.68	0.902273	0.231687	3.89436	9.84574e-05	0.00504341	C1
BUB1	1162.21	-1.2177	0.313028	-3.89008	0.000100212	0.00511384	C2
RASA4B	813.149	-0.944746	0.243455	-3.88057	0.000104211	0.00529783	C2
CTNS	2791.68	0.630625	0.162636	3.87753	0.000105522	0.00534433	C1
RND1	87.7137	-1.5315	0.395247	-3.87479	0.000106718	0.00538467	C2
MYLIP	468.475	-0.863132	0.222883	-3.87258	0.000107687	0.0054133	C2
KSR1	1162.55	-0.944749	0.24542	-3.84952	0.00011835	0.00590658	C2
NOX4	1073.68	0.73508	0.190956	3.84946	0.000118377	0.00590658	C1
DEPP1	19071.9	0.896363	0.233362	3.84109	0.00012249	0.00608924	C1
DEPDC1B	219.867	-1.46513	0.381581	-3.83963	0.000123222	0.00610313	C2
CPXM2	131.061	-1.45284	0.380335	-3.8199	0.000133506	0.00658823	C2
IL1A	48.5305	-2.04829	0.536654	-3.81678	0.000135205	0.00664775	C2
PTGS1	1038.36	0.918796	0.240876	3.81439	0.000136521	0.0066638	C1
SAMD4A	2720.07	-0.887384	0.232612	-3.81487	0.000136255	0.0066638	C2
ITGB4	288.542	-1.2788	0.336164	-3.8041	0.000142319	0.00692172	C2
CENPM	321.487	-1.13874	0.299493	-3.80222	0.000143408	0.0069496	C2
PSRC1	315.299	-1.54783	0.408088	-3.79289	0.000148902	0.00718997	C2
ITGA3	12062.2	-0.901123	0.238191	-3.7832	0.000154827	0.00744938	C2
DUSP8	279.439	-1.07569	0.285157	-3.77228	0.00016176	0.00775527	C2
NCAPG2	1319.33	-1.16986	0.310379	-3.76912	0.000163823	0.0078263	C2
H2AC19	191.528	6.68973	1.77531	3.76819	0.000164433	0.0078277	C1	*
TROAP	299.27	-1.17951	0.313257	-3.76529	0.000166354	0.00789128	C2
ABCA4	4685.24	1.04015	0.276522	3.76154	0.000168872	0.00798262	C1
CXCL10	14.1165	-6.14474	1.63691	-3.75387	0.000174125	0.00814518	C2
F2RL2	111.822	1.55771	0.41496	3.75388	0.00017412	0.00814518	C1
FTH1	288006	0.912791	0.24316	3.75388	0.00017412	0.00814518	C1
AKR1C2	1738.49	3.01894	0.807548	3.7384	0.000185195	0.00863303	C1
NACAD	158.919	-2.05674	0.550537	-3.73588	0.000187061	0.00868995	C2
CENPF	1568.69	-1.27614	0.34175	-3.73412	0.000188375	0.00872094	C2
MXD3	372.426	-1.22585	0.328599	-3.73053	0.000191081	0.00881591	C2
BUB1B	1009.69	-1.17904	0.31714	-3.71773	0.000201019	0.00924278	C2
RASA4	1715.17	-0.85498	0.230192	-3.7142	0.000203851	0.0093411	C2
CCL20	14.7274	-5.73086	1.54522	-3.70878	0.000208262	0.00951087	C2
CENPA	340.738	-1.30057	0.35099	-3.70544	0.000211026	0.00957221	C2
TBXAS1	163.913	1.39203	0.375585	3.70629	0.000210316	0.00957221	C1
TSPAN11	1550.1	-1.07715	0.291253	-3.69835	0.000217003	0.0098103	C2
PRXL2A	18049.8	0.759474	0.205417	3.69723	0.000217966	0.00982088	C1
ANO9	67.4863	-2.4954	0.675446	-3.69445	0.000220361	0.00989569	C2
PCDH19	192.263	1.30529	0.353418	3.69333	0.000221339	0.00990161	C1
PPP1R13B	1414.02	-0.839716	0.227404	-3.69261	0.000221963	0.00990161	C2
CYTL1	2762.1	-0.636794	0.172665	-3.68802	0.000226005	0.0100486	C2
PELI2	183.709	1.25639	0.340918	3.6853	0.000228437	0.0101234	C1
RAB6B	586.906	0.921861	0.250725	3.67679	0.000236187	0.0104325	C1
IQSEC3	21.1078	-5.58925	1.52081	-3.67517	0.000237695	0.0104648	C2
JAK3	120.472	-1.43147	0.389823	-3.6721	0.000240569	0.0105568	C2
CLEC1A	943.12	-0.764354	0.208894	-3.65906	0.000253146	0.0110727	C2
GAB1	869.493	0.714475	0.195531	3.65403	0.000258157	0.011219	C1
NUP210	49.3621	-2.19541	0.600796	-3.65417	0.000258017	0.011219	C2
IL3RA	1084.62	-1.16831	0.320601	-3.64413	0.000268301	0.0116224	C2
ERVMER34-1	93.8655	1.51837	0.417775	3.63444	0.00027859	0.0119909	C1
TGM2	55142.8	-0.844885	0.23245	-3.63469	0.000278312	0.0119909	C2
ANKRD1	15568.4	-1.1686	0.321699	-3.63259	0.000280594	0.0120387	C2
PHLDB2	2415.5	-0.636742	0.175643	-3.62521	0.000288727	0.0123484	C2
AURKB	988.756	-1.05933	0.292293	-3.6242	0.000289858	0.0123575	C2
VLDLR	2518.69	0.65608	0.181429	3.61619	0.000298976	0.012706	C1
H2AX	2904.3	-0.781711	0.216239	-3.61504	0.000300303	0.0127223	C2
EEIG1	1325.71	0.726439	0.201269	3.60929	0.000307041	0.012967	C1
OLFM1	138.465	-1.17807	0.326898	-3.60379	0.000313605	0.0132028	C2
ACP5	100.626	1.75619	0.488733	3.59334	0.000326462	0.0136946	C1
CMPK2	143.756	-1.20235	0.334669	-3.59266	0.00032732	0.0136946	C2
CCDC85C	1730.98	-0.826738	0.230197	-3.59144	0.000328858	0.0137163	C2
MAD2L1	519.581	-0.938516	0.261417	-3.59011	0.000330539	0.0137439	C2
ZWINT	1050.73	-0.88627	0.246932	-3.58912	0.000331795	0.0137537	C2
CPA3	280.541	1.71923	0.480548	3.57765	0.000346703	0.0143276	C1
ANGPTL2	1256.72	-0.708404	0.198725	-3.56475	0.000364197	0.0150045	C2
SHCBP1	1116.56	-0.957817	0.268885	-3.56218	0.000367792	0.0151064	C2
RANGAP1	6778.16	-0.633652	0.177969	-3.56047	0.000370187	0.0151586	C2
AKR1C1	2551.56	2.90259	0.816292	3.55582	0.0003768	0.0153361	C1
LFNG	148.678	-1.28552	0.361525	-3.55584	0.000376776	0.0153361	C2
WWTR1	10818.3	0.626956	0.176493	3.55231	0.000381866	0.0154955	C1
PRR11	1241.26	-1.33164	0.375224	-3.54893	0.000386804	0.0156487	C2
PLLP	305.037	-1.04146	0.294083	-3.54138	0.000398046	0.0160553	C2
PARP10	1587.37	-0.702552	0.198463	-3.53996	0.000400193	0.0160937	C2
ANKS1A	3262.23	-0.804127	0.22791	-3.52826	0.000418302	0.0167719	C2
PGD	23147	0.736909	0.209263	3.52145	0.000429188	0.0171573	C1
DTX3L	1896.82	-0.711555	0.202278	-3.5177	0.000435301	0.0173502	C2
CD83	57.9192	-1.82312	0.518634	-3.51523	0.000439373	0.0173687	C2
GOLT1B	719.878	0.727733	0.206974	3.51606	0.000438002	0.0173687	C1
LARP6	493.048	0.790245	0.224816	3.51507	0.000439632	0.0173687	C1
CCPG1	3118.56	0.694781	0.197781	3.51289	0.000443268	0.0174611	C1
IRF1	931.039	-0.894871	0.25481	-3.51192	0.000444889	0.0174739	C2
GAS6	2200.06	-0.598011	0.170561	-3.50613	0.000454665	0.0178059	C2
COL4A5	1417.5	-0.693867	0.197971	-3.50489	0.000456789	0.0178373	C2
PBK	462.515	-1.25304	0.357672	-3.50331	0.000459508	0.0178916	C2
LURAP1L	256.879	-0.920436	0.262847	-3.50179	0.000462143	0.0179423	C2
EBPL	1071.49	0.751691	0.214743	3.50042	0.000464518	0.0179827	C1
S100A3	89.1839	-1.51393	0.432598	-3.49962	0.000465927	0.0179856	C2
HMMR	502.593	-1.36496	0.390327	-3.49698	0.000470563	0.018061	C2
SERPIND1	32.9652	-2.67346	0.76438	-3.49756	0.00046954	0.018061	C2
SLC38A6	430.721	0.976843	0.279713	3.4923	0.000478873	0.0183278	C1
ATP6V1B2	8470.49	0.532685	0.152802	3.48612	0.000490075	0.0187034	C1
PDPN	9741.07	0.671369	0.192657	3.48479	0.000492524	0.0187437	C1
EBI3	35.6057	-2.35893	0.677126	-3.48374	0.000494457	0.0187643	C2
OSGIN1	671.154	1.01584	0.292236	3.4761	0.000508769	0.0191993	C1
PLK4	412.833	-0.982037	0.282502	-3.47621	0.000508557	0.0191993	C2
OLFML3	301.947	-0.946994	0.272571	-3.4743	0.00051218	0.019274	C2
PLPP5	880.415	0.697947	0.201047	3.47157	0.000517432	0.0194174	C1
ABHD3	107.479	1.34428	0.388607	3.45923	0.000541731	0.0202044	C1
FILIP1L	3118.19	-1.07284	0.310135	-3.45925	0.000541675	0.0202044	C2
IRGQ	630.114	-0.829965	0.239968	-3.45864	0.000542903	0.0202044	C2
NCEH1	1132.77	-0.706881	0.204709	-3.4531	0.000554176	0.0205671	C2
TGIF1	1497.74	0.640445	0.185715	3.44854	0.000563632	0.0208606	C1
LAP3	5053.68	-0.638203	0.18523	-3.44547	0.000570064	0.0210408	C2
ANKRD55	221.8	1.16326	0.338146	3.44013	0.000581441	0.0212281	C1
DOC2B	495.568	-1.32963	0.386503	-3.44016	0.000581364	0.0212281	C2
MACO1	1437.42	0.627594	0.182407	3.44063	0.000580356	0.0212281	C1
TPRA1	1771.13	0.613851	0.178343	3.44196	0.000577511	0.0212281	C1
CXCL3	13.2956	-3.93293	1.14382	-3.43842	0.000585115	0.0213045	C2
ACSL1	880.351	0.673024	0.19591	3.43537	0.000591735	0.0214297	C1
ATP6V0A1	2751.18	0.872848	0.254052	3.43571	0.000591004	0.0214297	C1
XAF1	330.452	-1.14982	0.335047	-3.43182	0.000599549	0.0216545	C2
NFKB1	2465.86	-0.663694	0.193438	-3.43104	0.000601263	0.0216583	C2
ASF1B	919.251	-0.864762	0.252145	-3.42962	0.000604429	0.0217143	C2
SLC17A5	2453.88	0.603237	0.175988	3.42771	0.000608702	0.0218097	C1
BCAP31	15183.3	0.678736	0.19818	3.42485	0.000615145	0.0219239	C1
SURF4	19708.6	0.615269	0.179629	3.42523	0.000614288	0.0219239	C1
ODC1	5024.77	-0.73417	0.214518	-3.42242	0.000620667	0.0220624	C2
CYB5R1	2338.81	0.69989	0.204646	3.42	0.000626216	0.0221427	C1
LRRTM2	58.3882	-1.64694	0.481491	-3.42051	0.000625046	0.0221427	C2
KIF22	1211.29	-0.747131	0.219049	-3.4108	0.000647737	0.0228438	C2
CA2	247.446	1.09627	0.321507	3.40978	0.000650163	0.0228694	C1
BLVRB	2456.87	0.78751	0.231087	3.40786	0.000654747	0.0229707	C1
IL33	103.766	-1.44269	0.42417	-3.4012	0.000670907	0.0234765	C2
ZC3H12A	157.195	-2.01163	0.591856	-3.39885	0.000676696	0.0236177	C2
DENND10	2163.64	0.571392	0.168318	3.39472	0.000686984	0.0239148	C1
STRADB	954.038	0.685477	0.202003	3.3934	0.000690318	0.023969	C1
PSAT1	973.197	0.640592	0.188824	3.39253	0.000692499	0.0239829	C1
HSPA12B	920.662	-0.838721	0.247359	-3.3907	0.000697151	0.0240821	C2
FAM167B	610.695	-1.05149	0.310329	-3.3883	0.000703285	0.0242319	C2
ID1	5501.83	0.562428	0.166066	3.38677	0.000707212	0.024305	C1
GSTM3	870.068	0.791157	0.23371	3.38521	0.000711242	0.0243328	C1
NEURL3	8.60089	-5.677	1.67708	-3.38506	0.000711634	0.0243328	C2
HM13	12048.7	0.711927	0.210873	3.3761	0.000735217	0.0250756	C1
CDC25A	451.479	-0.83282	0.246758	-3.37505	0.000738018	0.0251075	C2
TRIL	533.687	-0.930345	0.275766	-3.37368	0.000741708	0.0251695	C2
NQO2	1264.03	0.849874	0.252438	3.36666	0.00076084	0.0257539	C1
UHRF1	1020.31	-0.959496	0.285236	-3.36387	0.000768567	0.0259502	C2
KNL1	457.455	-1.48423	0.441814	-3.35941	0.000781105	0.0263076	C2
IRF9	1014.25	-0.60398	0.179863	-3.35799	0.000785106	0.0263764	C2
PSMB9	1070.26	-0.687788	0.205258	-3.35085	0.000805636	0.0269318	C2
TNFRSF6B	1103.78	-0.665232	0.198522	-3.35092	0.000805437	0.0269318	C2
TRAF2	560.509	-0.685313	0.204639	-3.34888	0.00081138	0.0269899	C2
TRIB2	2234.96	-0.560758	0.167421	-3.34939	0.000809892	0.0269899	C2
DHX58	270.997	-0.900379	0.269039	-3.34665	0.000817946	0.0271413	C2
KNSTRN	806.515	-0.733741	0.219309	-3.34569	0.000820781	0.0271685	C2
ATP6V0B	3832.07	0.70346	0.210347	3.34428	0.000824961	0.0272399	C1
PKMYT1	568.292	-0.781	0.233639	-3.34277	0.000829469	0.0272551	C2
POPDC3	502.111	0.905604	0.270873	3.34329	0.000827923	0.0272551	C1
TLCD1	158.579	1.23206	0.368752	3.34117	0.000834266	0.027346	C1
RECQL4	405.594	-0.903609	0.270583	-3.3395	0.000839307	0.0274445	C2
CDCA2	573.059	-1.11772	0.334882	-3.33764	0.00084493	0.0274949	C2
DHH	16.4964	-3.51319	1.05248	-3.33801	0.000843805	0.0274949	C2
SLC4A2	5952.59	0.550263	0.165109	3.33273	0.000859996	0.0279177	C1
C14orf132	508.919	0.759336	0.227956	3.33107	0.000865124	0.0280167	C1
EDC4	2477.49	-0.582719	0.175023	-3.32938	0.000870408	0.0281202	C2
EDN1	8129.48	-0.522152	0.156954	-3.32678	0.00087857	0.0282484	C2
TNIP1	5162.44	-0.751068	0.225734	-3.32723	0.000877141	0.0282484	C2
RDH10	536.547	0.760458	0.228744	3.32449	0.000885811	0.0284134	C1
FAM174B	2216.96	0.854292	0.257108	3.32269	0.000891529	0.0285289	C1
IL6	74.486	-1.41417	0.425874	-3.32063	0.000898153	0.0286728	C2
TCTA	1453.09	0.688055	0.207512	3.31574	0.000914003	0.0291098	C1
ANXA3	3817.34	-0.580655	0.175197	-3.3143	0.000918743	0.0291918	C2
SLC16A6	448.82	1.04054	0.314191	3.3118	0.000926988	0.0293844	C1
ANKRD44	183.538	1.36652	0.413664	3.30346	0.000955012	0.0302017	C1
TRAF4	1331.09	0.644007	0.195345	3.29677	0.00097803	0.0308572	C1
CITED4	166.359	-1.35515	0.411712	-3.29149	0.000996597	0.0313695	C2
POSTN	469.975	-0.733298	0.222902	-3.28978	0.00100266	0.0314868	C2
NECAB3	247.354	0.992769	0.302004	3.28727	0.00101162	0.0316944	C1
RHOB	20611.6	-0.542652	0.165222	-3.28439	0.00102204	0.0319465	C2
CBX5	4617.08	-0.521055	0.158834	-3.28051	0.00103619	0.0323138	C2
LGALS9	6046.9	-0.655539	0.199871	-3.27981	0.00103876	0.0323191	C2
BMERB1	1016.45	0.634367	0.193537	3.27775	0.00104638	0.0324321	C1
CDK6	1123.51	-0.77982	0.237966	-3.27702	0.00104908	0.0324321	C2
TRIM59	357.291	-1.06071	0.323694	-3.27688	0.00104961	0.0324321	C2
CENPO	1279.01	-0.659612	0.201493	-3.27362	0.00106179	0.0327332	C2
ELN	236.608	-1.42141	0.434473	-3.27157	0.00106951	0.0328959	C2
FMOD	3365.36	-1.10465	0.337853	-3.26963	0.00107688	0.0330473	C2
NUPR1	4282.39	0.800516	0.245003	3.26737	0.00108552	0.0332367	C1
STIL	725.975	-0.998781	0.305915	-3.2649	0.00109503	0.0334517	C2
COTL1	8888.96	-0.739402	0.226607	-3.26293	0.00110266	0.0336088	C2
MORN2	381.874	0.796556	0.244172	3.26228	0.00110521	0.0336105	C1
CCM2L	841.433	-0.629676	0.193139	-3.26023	0.00111321	0.0337775	C2
SLC16A13	794.358	0.853252	0.261898	3.25795	0.00112219	0.0339733	C1
VWCE	1751.56	-0.85842	0.263789	-3.25419	0.00113715	0.0343491	C2
PTPRK	6618.51	0.497354	0.15292	3.25237	0.00114446	0.0344925	C1
NUF2	254.93	-1.44209	0.443509	-3.25155	0.00114778	0.0345155	C2
PRND	25.5182	-3.02508	0.931439	-3.24775	0.0011632	0.0349011	C2
ANKS6	774.293	0.713243	0.220379	3.23644	0.0012103	0.0362336	C1
SOX13	1050.27	-0.798625	0.246918	-3.23437	0.00121912	0.0364167	C2
FST	401.597	-1.10289	0.341094	-3.23339	0.00122332	0.0364613	C2
LYSET	763.331	0.682686	0.211628	3.22588	0.00125586	0.0373296	C1
SMIM14	954.248	0.688126	0.213346	3.22539	0.00125799	0.0373296	C1
CA8	58.3037	-2.22304	0.689695	-3.22323	0.00126755	0.0375305	C2
SMIM3	152.127	1.11825	0.347096	3.22173	0.0012742	0.0376447	C1
TICRR	262.837	-0.988706	0.307321	-3.21718	0.0012946	0.0381637	C2
EIF2B2	7427.97	0.650837	0.202401	3.21559	0.00130179	0.0382918	C1
MATN3	117.338	-1.11812	0.347844	-3.21443	0.00130704	0.0383626	C2
NF2	2505.45	-0.618502	0.192624	-3.21093	0.00132307	0.0386647	C2
TRAM2	13755.7	0.482756	0.15032	3.21152	0.00132036	0.0386647	C1
BCL6B	5632.44	-0.523224	0.163067	-3.20865	0.0013336	0.0388881	C2
NCAPG	1193.94	-1.06884	0.334655	-3.19384	0.00140392	0.04085	C2
PRSS23	30977.9	0.568863	0.178306	3.19037	0.0014209	0.0412551	C1
SPC24	300.213	-0.946453	0.296728	-3.18964	0.00142451	0.0412711	C2
RECK	866.366	-0.71092	0.223247	-3.18445	0.0014503	0.0419278	C2
SELP	336.748	-0.9353	0.293774	-3.18375	0.00145382	0.0419399	C2
CIDEB	143.346	-1.18661	0.37279	-3.18305	0.00145734	0.0419515	C2
BTG2	2549.87	-0.609831	0.191748	-3.18037	0.00147085	0.0422501	C2
MRTFB	1574.72	-0.701382	0.220808	-3.17643	0.00149101	0.0427381	C2
EPS8	691.702	0.683079	0.21533	3.17224	0.0015127	0.0431871	C1
HMGA2	915.038	0.594891	0.187535	3.17216	0.00151309	0.0431871	C1
CERS2	9128.04	0.545336	0.172037	3.16988	0.00152502	0.0434357	C1
NOTCH4	6032.91	-0.646773	0.204263	-3.16638	0.00154351	0.0438695	C2
KDM8	119.536	-1.12214	0.354669	-3.16389	0.00155673	0.0441522	C2
IL2RG	20.3576	-3.74019	1.18525	-3.15562	0.0016016	0.0453292	C2
ADAMTS15	164.245	1.5053	0.477375	3.15329	0.00161444	0.0455968	C1
ALDOC	455.931	0.809107	0.257056	3.14759	0.00164624	0.0463977	C1
ANP32E	1161.37	-0.665584	0.211732	-3.14352	0.0016693	0.0468827	C2
CHST15	6290.98	0.502209	0.15977	3.14332	0.00167041	0.0468827	C1
POLD4	2491.43	0.73961	0.235921	3.13499	0.00171862	0.0481356	C1
GAL3ST4	77.5905	-1.67577	0.534823	-3.13332	0.0017284	0.0482267	C2
ID3	11242.8	0.50633	0.161601	3.13321	0.00172903	0.0482267	C1
OAF	3611.29	0.513737	0.16411	3.13044	0.00174547	0.0485775	C1
SLC43A1	585.371	0.652862	0.208591	3.12987	0.00174882	0.0485775	C1
CHTF18	467.071	-0.775875	0.248318	-3.12453	0.00178091	0.0493671	C2
AUP1	5169.86	0.63908	0.204646	3.12285	0.00179107	0.0495467	C1

## Sheet: Fig. 4c
Fig. 4c. Marker genes used in the heatmap for each MacMo subpopulation.
gene	p_val	avg_log2FC	pct.1	pct.2	p_val_adj	cluster
RNASE1	0	3.46212	0.987	0.564	0	LYVE1hi MHCIIlow macrophages
LGMN	0	3.01554	0.94	0.394	0	LYVE1hi MHCIIlow macrophages
LYVE1	0	3.00449	0.947	0.335	0	LYVE1hi MHCIIlow macrophages
PMP22	0	2.87959	0.83	0.315	0	LYVE1hi MHCIIlow macrophages
SELENOP	0	2.75119	0.992	0.481	0	LYVE1hi MHCIIlow macrophages
PLTP	0	2.6882	0.754	0.287	0	LYVE1hi MHCIIlow macrophages
F13A1	0	2.66779	0.947	0.593	0	LYVE1hi MHCIIlow macrophages
MAN1A1	0	2.66463	0.856	0.514	0	LYVE1hi MHCIIlow macrophages
DAB2	0	2.64864	0.959	0.526	0	LYVE1hi MHCIIlow macrophages
MAMDC2	0	2.59747	0.757	0.168	0	LYVE1hi MHCIIlow macrophages
SLC40A1	0	2.53307	0.871	0.341	0	LYVE1hi MHCIIlow macrophages
EMP1	0	2.51087	0.809	0.482	0	LYVE1hi MHCIIlow macrophages
LILRB5	0	2.46841	0.889	0.265	0	LYVE1hi MHCIIlow macrophages
C1QA	0	2.41771	0.983	0.535	0	LYVE1hi MHCIIlow macrophages
C1QB	0	2.41642	0.965	0.429	0	LYVE1hi MHCIIlow macrophages
STAB1	0	2.38355	0.905	0.464	0	LYVE1hi MHCIIlow macrophages
MAF	0	2.36858	0.963	0.564	0	LYVE1hi MHCIIlow macrophages
COLEC12	0	2.33082	0.839	0.331	0	LYVE1hi MHCIIlow macrophages
SCN9A	0	2.32992	0.717	0.136	0	LYVE1hi MHCIIlow macrophages
C1QC	0	2.21442	0.972	0.422	0	LYVE1hi MHCIIlow macrophages
FOLR2	0	2.21208	0.941	0.465	0	LYVE1hi MHCIIlow macrophages
RND3	0	2.14613	0.468	0.098	0	LYVE1hi MHCIIlow macrophages
MS4A4A	0	2.05376	0.9	0.521	0	LYVE1hi MHCIIlow macrophages
GPR34	0	2.02416	0.824	0.358	0	LYVE1hi MHCIIlow macrophages
EMB	0	2.00826	0.873	0.628	0	LYVE1hi MHCIIlow macrophages
P2RY14	0	1.98272	0.77	0.328	0	LYVE1hi MHCIIlow macrophages
CCL13	0	1.97745	0.349	0.029	0	LYVE1hi MHCIIlow macrophages
TTN	0	1.94364	0.782	0.551	0	LYVE1hi MHCIIlow macrophages
ABCA6	0	1.92163	0.788	0.347	0	LYVE1hi MHCIIlow macrophages
MRC1	0	1.92141	0.961	0.583	0	LYVE1hi MHCIIlow macrophages
NRP1	0	1.88359	0.794	0.351	0	LYVE1hi MHCIIlow macrophages
GAS6	0	1.76585	0.807	0.444	0	LYVE1hi MHCIIlow macrophages
FRMD4B	0	1.71765	0.884	0.618	0	LYVE1hi MHCIIlow macrophages
ITSN1	0	1.68425	0.654	0.27	0	LYVE1hi MHCIIlow macrophages
TPM1	0	1.64144	0.82	0.651	0	LYVE1hi MHCIIlow macrophages
GYPC	0	1.59495	0.789	0.472	0	LYVE1hi MHCIIlow macrophages
SLCO2B1	0	1.58611	0.771	0.342	0	LYVE1hi MHCIIlow macrophages
CREG1	0	1.57031	0.818	0.616	0	LYVE1hi MHCIIlow macrophages
BCAT1	0	1.56931	0.73	0.427	0	LYVE1hi MHCIIlow macrophages
WWP1	0	1.55096	0.744	0.44	0	LYVE1hi MHCIIlow macrophages
CD163	0	1.5498	0.955	0.738	0	LYVE1hi MHCIIlow macrophages
HTRA1	0	1.51966	0.447	0.09	0	LYVE1hi MHCIIlow macrophages
PDGFC	0	1.50273	0.6	0.228	0	LYVE1hi MHCIIlow macrophages
EGFL7	0	1.49571	0.595	0.151	0	LYVE1hi MHCIIlow macrophages
IGF1	0	1.4867	0.592	0.21	0	LYVE1hi MHCIIlow macrophages
HRH1	0	1.47515	0.534	0.139	0	LYVE1hi MHCIIlow macrophages
HPGDS	0	1.47205	0.508	0.109	0	LYVE1hi MHCIIlow macrophages
RGL1	0	1.46585	0.754	0.416	0	LYVE1hi MHCIIlow macrophages
ADAP2	0	1.46261	0.83	0.613	0	LYVE1hi MHCIIlow macrophages
SIGLEC1	0	1.44024	0.632	0.261	0	LYVE1hi MHCIIlow macrophages
WLS	0	1.3847	0.615	0.215	0	LYVE1hi MHCIIlow macrophages
FUCA1	0	1.3791	0.612	0.294	0	LYVE1hi MHCIIlow macrophages
TNS1	0	1.37387	0.615	0.252	0	LYVE1hi MHCIIlow macrophages
GGTA1	0	1.36142	0.895	0.629	0	LYVE1hi MHCIIlow macrophages
NFIA	0	1.34259	0.687	0.396	0	LYVE1hi MHCIIlow macrophages
A2M	0	1.33189	0.856	0.526	0	LYVE1hi MHCIIlow macrophages
ME1	0	1.31845	0.51	0.126	0	LYVE1hi MHCIIlow macrophages
FXYD6	0	1.31814	0.452	0.122	0	LYVE1hi MHCIIlow macrophages
CD59	0	1.29621	0.568	0.246	0	LYVE1hi MHCIIlow macrophages
SERPING1	0	1.27622	0.635	0.341	0	LYVE1hi MHCIIlow macrophages
CXCL12	0	1.27376	0.522	0.208	0	LYVE1hi MHCIIlow macrophages
PLD3	0	1.26584	0.788	0.561	0	LYVE1hi MHCIIlow macrophages
CD209	0	1.24362	0.508	0.151	0	LYVE1hi MHCIIlow macrophages
AP2A2	0	1.24019	0.646	0.412	0	LYVE1hi MHCIIlow macrophages
TMEM176B	0	1.23149	0.715	0.416	0	LYVE1hi MHCIIlow macrophages
SPATS2L	0	1.19866	0.625	0.34	0	LYVE1hi MHCIIlow macrophages
CD14	0	1.18753	0.959	0.818	0	LYVE1hi MHCIIlow macrophages
ARHGAP18	0	1.15505	0.827	0.608	0	LYVE1hi MHCIIlow macrophages
CCDC141	0	1.15158	0.354	0.047	0	LYVE1hi MHCIIlow macrophages
FGFR1	0	1.13707	0.484	0.159	0	LYVE1hi MHCIIlow macrophages
KANK2	0	1.0387	0.409	0.105	0	LYVE1hi MHCIIlow macrophages
FCGR2B	0	1.01886	0.813	0.521	0	LYVE1hi MHCIIlow macrophages
SLC7A8	0	0.976644	0.433	0.123	0	LYVE1hi MHCIIlow macrophages
NAV2	0	0.973241	0.347	0.055	0	LYVE1hi MHCIIlow macrophages
EPB41L1	0	0.964121	0.378	0.073	0	LYVE1hi MHCIIlow macrophages
LGI2	0	0.875635	0.306	0.032	0	LYVE1hi MHCIIlow macrophages
DNM1	2.74606e-307	1.17802	0.441	0.145	5.91309e-303	LYVE1hi MHCIIlow macrophages
LTC4S	6.20304e-303	1.24083	0.617	0.331	1.3357e-298	LYVE1hi MHCIIlow macrophages
PLXND1	4.53789e-300	1.19848	0.629	0.39	9.77143e-296	LYVE1hi MHCIIlow macrophages
DUSP6	7.81792e-300	1.7791	0.853	0.731	1.68343e-295	LYVE1hi MHCIIlow macrophages
CPM	8.68969e-294	1.2762	0.741	0.524	1.87115e-289	LYVE1hi MHCIIlow macrophages
TMEM37	1.83182e-284	0.906304	0.406	0.117	3.94446e-280	LYVE1hi MHCIIlow macrophages
PER3	1.39185e-282	1.08309	0.487	0.202	2.99706e-278	LYVE1hi MHCIIlow macrophages
ALDH1A1	1.19856e-275	1.38127	0.502	0.22	2.58087e-271	LYVE1hi MHCIIlow macrophages
CCL8	2.72201e-274	2.56365	0.303	0.048	5.8613e-270	LYVE1hi MHCIIlow macrophages
ARHGAP5	5.05399e-274	1.11831	0.715	0.499	1.08828e-269	LYVE1hi MHCIIlow macrophages
SESN1	1.17649e-272	1.25918	0.624	0.381	2.53334e-268	LYVE1hi MHCIIlow macrophages
PLEKHG5	2.12935e-258	0.752973	0.242	0.021	4.58513e-254	LYVE1hi MHCIIlow macrophages
CD36	1.07671e-257	1.56813	0.745	0.578	2.31848e-253	LYVE1hi MHCIIlow macrophages
CD84	2.2185e-257	1.03103	0.75	0.56	4.77709e-253	LYVE1hi MHCIIlow macrophages
SGMS1	8.19451e-256	1.05939	0.587	0.351	1.76452e-251	LYVE1hi MHCIIlow macrophages
CMKLR1	4.54505e-249	1.05304	0.536	0.283	9.78687e-245	LYVE1hi MHCIIlow macrophages
ABCA1	8.10322e-249	1.06352	0.58	0.307	1.74487e-244	LYVE1hi MHCIIlow macrophages
CCL2	2.73566e-247	2.06728	0.553	0.289	5.8907e-243	LYVE1hi MHCIIlow macrophages
SLC9A9	3.01256e-244	1.01642	0.549	0.312	6.48695e-240	LYVE1hi MHCIIlow macrophages
TMEM176A	2.82351e-240	1.02867	0.548	0.285	6.07986e-236	LYVE1hi MHCIIlow macrophages
ALOX5AP	1.25326e-238	1.10008	0.711	0.485	2.69865e-234	LYVE1hi MHCIIlow macrophages
MYO5A	6.51842e-235	1.06504	0.706	0.55	1.40361e-230	LYVE1hi MHCIIlow macrophages
ABCA9	5.98237e-230	0.969479	0.33	0.089	1.28818e-225	LYVE1hi MHCIIlow macrophages
DAAM2	1.78143e-225	0.653613	0.223	0.023	3.83595e-221	LYVE1hi MHCIIlow macrophages
CD163L1	1.7198e-223	0.844943	0.314	0.078	3.70325e-219	LYVE1hi MHCIIlow macrophages
WDR36	3.4635e-223	1.04772	0.472	0.24	7.45795e-219	LYVE1hi MHCIIlow macrophages
FRMD4A	1.39291e-213	0.846014	0.437	0.183	2.99936e-209	LYVE1hi MHCIIlow macrophages
SCN1B	3.18504e-211	0.797892	0.343	0.11	6.85835e-207	LYVE1hi MHCIIlow macrophages
TSPAN4	1.53715e-210	1.04588	0.582	0.389	3.30995e-206	LYVE1hi MHCIIlow macrophages
C20orf194	5.21484e-205	0.951425	0.506	0.286	1.12291e-200	LYVE1hi MHCIIlow macrophages
SHE	1.59828e-202	0.579968	0.237	0.039	3.44157e-198	LYVE1hi MHCIIlow macrophages
IGFBP4	2.11542e-202	0.853787	0.457	0.216	4.55514e-198	LYVE1hi MHCIIlow macrophages
NEU1	1.75052e-200	1.90826	0.527	0.322	3.76939e-196	LYVE1hi MHCIIlow macrophages
PEAK1	2.1752e-195	0.907858	0.477	0.25	4.68386e-191	LYVE1hi MHCIIlow macrophages
HOXB7	2.65256e-194	0.580633	0.202	0.023	5.71175e-190	LYVE1hi MHCIIlow macrophages
HECTD2	5.54682e-194	0.742745	0.312	0.093	1.1944e-189	LYVE1hi MHCIIlow macrophages
CNRIP1	3.69449e-193	0.765223	0.383	0.15	7.95534e-189	LYVE1hi MHCIIlow macrophages
EPHX1	4.14425e-193	0.848138	0.382	0.157	8.92381e-189	LYVE1hi MHCIIlow macrophages
TNFRSF25	2.58412e-191	0.654605	0.22	0.035	5.56439e-187	LYVE1hi MHCIIlow macrophages
LTBP2	3.40838e-191	0.801772	0.34	0.118	7.33927e-187	LYVE1hi MHCIIlow macrophages
PDK4	6.2293e-190	2.77415	0.675	0.543	1.34135e-185	LYVE1hi MHCIIlow macrophages
PCDH12	8.08058e-189	0.61762	0.23	0.041	1.73999e-184	LYVE1hi MHCIIlow macrophages
CCDC152	1.87654e-187	0.94018	0.309	0.093	4.04076e-183	LYVE1hi MHCIIlow macrophages
ACP5	1.66553e-185	0.793366	0.479	0.249	3.5864e-181	LYVE1hi MHCIIlow macrophages
SPRED1	2.91198e-185	0.937066	0.604	0.418	6.27036e-181	LYVE1hi MHCIIlow macrophages
ARHGAP6	6.08231e-185	0.814391	0.49	0.255	1.3097e-180	LYVE1hi MHCIIlow macrophages
GNG12	7.65898e-185	0.625038	0.243	0.052	1.64921e-180	LYVE1hi MHCIIlow macrophages
ZFHX3	5.01134e-184	0.923106	0.752	0.651	1.07909e-179	LYVE1hi MHCIIlow macrophages
MERTK	2.41564e-183	0.933971	0.439	0.218	5.20159e-179	LYVE1hi MHCIIlow macrophages
VSIG4	2.5183e-177	0.66544	0.826	0.577	5.42267e-173	LYVE1hi MHCIIlow macrophages
ADGRG6	1.09942e-176	0.711626	0.313	0.103	2.36739e-172	LYVE1hi MHCIIlow macrophages
SHMT1	2.72319e-172	0.728762	0.291	0.094	5.86384e-168	LYVE1hi MHCIIlow macrophages
C2	8.39999e-171	1.04101	0.342	0.135	1.80877e-166	LYVE1hi MHCIIlow macrophages
GATM	1.03075e-164	0.753163	0.532	0.311	2.21952e-160	LYVE1hi MHCIIlow macrophages
ITPR2	8.48471e-164	0.959609	0.644	0.505	1.82701e-159	LYVE1hi MHCIIlow macrophages
FARP1	4.64605e-163	0.727188	0.322	0.121	1.00043e-158	LYVE1hi MHCIIlow macrophages
NRP2	5.06426e-157	0.813545	0.571	0.349	1.09049e-152	LYVE1hi MHCIIlow macrophages
TNFRSF1A	6.50407e-155	0.893346	0.627	0.524	1.40052e-150	LYVE1hi MHCIIlow macrophages
CYBRD1	3.42482e-149	0.852884	0.504	0.33	7.37466e-145	LYVE1hi MHCIIlow macrophages
PLEKHA1	5.14145e-149	0.874635	0.406	0.214	1.10711e-144	LYVE1hi MHCIIlow macrophages
FSCN1	1.83578e-148	0.702448	0.398	0.197	3.95298e-144	LYVE1hi MHCIIlow macrophages
PROS1	1.47381e-145	0.649267	0.283	0.101	3.17356e-141	LYVE1hi MHCIIlow macrophages
MS4A6A	1.80643e-144	0.498715	0.97	0.869	3.88978e-140	LYVE1hi MHCIIlow macrophages
GPNMB	3.42016e-143	0.386689	0.535	0.316	7.36462e-139	LYVE1hi MHCIIlow macrophages
SH3PXD2A	1.41045e-139	0.623397	0.283	0.103	3.03713e-135	LYVE1hi MHCIIlow macrophages
NBL1	3.2317e-139	0.582698	0.238	0.071	6.95881e-135	LYVE1hi MHCIIlow macrophages
GCNT1	8.72211e-139	0.824059	0.449	0.265	1.87813e-134	LYVE1hi MHCIIlow macrophages
PLA2G15	1.27113e-136	0.6666	0.334	0.152	2.73713e-132	LYVE1hi MHCIIlow macrophages
RIN2	6.67461e-136	0.870215	0.573	0.446	1.43724e-131	LYVE1hi MHCIIlow macrophages
RAB3IL1	2.85943e-130	0.454467	0.202	0.051	6.15721e-126	LYVE1hi MHCIIlow macrophages
VAT1	9.54268e-130	0.718606	0.41	0.223	2.05483e-125	LYVE1hi MHCIIlow macrophages
CSGALNACT1	1.22997e-129	0.629943	0.249	0.084	2.6485e-125	LYVE1hi MHCIIlow macrophages
MTSS1	5.11121e-128	0.759962	0.703	0.596	1.1006e-123	LYVE1hi MHCIIlow macrophages
STARD13	6.98564e-128	0.643453	0.331	0.151	1.50422e-123	LYVE1hi MHCIIlow macrophages
TNS3	1.51029e-125	0.792022	0.429	0.258	3.25211e-121	LYVE1hi MHCIIlow macrophages
ITGB5	1.24425e-124	0.699917	0.405	0.229	2.67924e-120	LYVE1hi MHCIIlow macrophages
ZCCHC24	2.88601e-123	0.660038	0.318	0.145	6.21443e-119	LYVE1hi MHCIIlow macrophages
ZNF117	3.09319e-122	0.819936	0.338	0.168	6.66056e-118	LYVE1hi MHCIIlow macrophages
TGFBR3	1.52234e-119	0.559894	0.235	0.08	3.27806e-115	LYVE1hi MHCIIlow macrophages
LMNA	4.7055e-116	0.757545	0.91	0.724	1.01323e-111	LYVE1hi MHCIIlow macrophages
SLC18B1	1.56733e-114	0.719212	0.309	0.146	3.37493e-110	LYVE1hi MHCIIlow macrophages
TPCN1	4.67341e-114	0.709731	0.41	0.245	1.00632e-109	LYVE1hi MHCIIlow macrophages
MKNK1	1.37603e-113	0.777467	0.564	0.451	2.96301e-109	LYVE1hi MHCIIlow macrophages
MMP14	6.3426e-112	0.565912	0.312	0.146	1.36575e-107	LYVE1hi MHCIIlow macrophages
TNFRSF21	5.82061e-110	0.572518	0.291	0.133	1.25335e-105	LYVE1hi MHCIIlow macrophages
DST	2.65565e-109	0.851775	0.578	0.463	5.71841e-105	LYVE1hi MHCIIlow macrophages
FAM20A	4.00118e-107	0.678441	0.324	0.164	8.61574e-103	LYVE1hi MHCIIlow macrophages
EPN2	5.17382e-105	0.470387	0.208	0.07	1.11408e-100	LYVE1hi MHCIIlow macrophages
HSPA1B	5.7474e-105	0.860483	0.758	0.618	1.23759e-100	LYVE1hi MHCIIlow macrophages
PRSS23	1.26155e-103	0.569773	0.222	0.082	2.71649e-99	LYVE1hi MHCIIlow macrophages
SDC3	2.71408e-103	0.609438	0.334	0.176	5.84423e-99	LYVE1hi MHCIIlow macrophages
RCN3	2.43559e-102	0.560956	0.229	0.086	5.24456e-98	LYVE1hi MHCIIlow macrophages
EEF2K	2.44432e-102	0.626271	0.337	0.184	5.26334e-98	LYVE1hi MHCIIlow macrophages
NINJ1	2.79018e-102	0.632659	0.66	0.559	6.0081e-98	LYVE1hi MHCIIlow macrophages
MSR1	3.27832e-100	0.58389	0.725	0.571	7.05921e-96	LYVE1hi MHCIIlow macrophages
PIAS2	1.67475e-97	0.855648	0.462	0.332	3.60625e-93	LYVE1hi MHCIIlow macrophages
IGSF21	1.62132e-95	0.486585	0.234	0.091	3.49119e-91	LYVE1hi MHCIIlow macrophages
UACA	9.11713e-95	0.800219	0.436	0.294	1.96319e-90	LYVE1hi MHCIIlow macrophages
CTSL	9.49996e-95	0.865038	0.659	0.533	2.04563e-90	LYVE1hi MHCIIlow macrophages
KCNJ5	1.46066e-92	0.459357	0.228	0.09	3.14524e-88	LYVE1hi MHCIIlow macrophages
PLPP3	5.71892e-92	0.638496	0.255	0.117	1.23145e-87	LYVE1hi MHCIIlow macrophages
TBC1D14	2.34783e-91	0.665208	0.452	0.322	5.05558e-87	LYVE1hi MHCIIlow macrophages
ADAM9	4.92069e-91	0.675325	0.595	0.493	1.05957e-86	LYVE1hi MHCIIlow macrophages
MYO7A	5.07679e-91	0.446814	0.211	0.081	1.09319e-86	LYVE1hi MHCIIlow macrophages
P2RY6	2.56499e-90	0.608776	0.392	0.24	5.5232e-86	LYVE1hi MHCIIlow macrophages
SCARB1	5.02837e-90	0.576661	0.276	0.137	1.08276e-85	LYVE1hi MHCIIlow macrophages
PSD3	2.19531e-89	0.473913	0.206	0.078	4.72715e-85	LYVE1hi MHCIIlow macrophages
PLXNA2	2.31345e-89	0.49025	0.208	0.08	4.98155e-85	LYVE1hi MHCIIlow macrophages
DENND11	3.93629e-89	0.513227	0.273	0.133	8.47602e-85	LYVE1hi MHCIIlow macrophages
FILIP1L	1.69749e-88	0.607844	0.67	0.505	3.6552e-84	LYVE1hi MHCIIlow macrophages
DISP1	2.28608e-86	0.560621	0.287	0.148	4.92261e-82	LYVE1hi MHCIIlow macrophages
ARHGEF12	3.75732e-86	0.627463	0.315	0.176	8.09064e-82	LYVE1hi MHCIIlow macrophages
DSC2	9.58002e-86	0.622381	0.448	0.304	2.06287e-81	LYVE1hi MHCIIlow macrophages
NR1D2	4.10681e-85	0.674632	0.412	0.285	8.84319e-81	LYVE1hi MHCIIlow macrophages
FCGR2C	7.81289e-85	0.729316	0.462	0.337	1.68235e-80	LYVE1hi MHCIIlow macrophages
ATP1B1	2.42519e-84	0.757694	0.606	0.482	5.22216e-80	LYVE1hi MHCIIlow macrophages
DPYSL3	3.34034e-84	0.525042	0.2	0.077	7.19276e-80	LYVE1hi MHCIIlow macrophages
DMD	3.48906e-84	0.470495	0.23	0.1	7.51298e-80	LYVE1hi MHCIIlow macrophages
CPED1	1.55157e-83	0.611143	0.382	0.244	3.34099e-79	LYVE1hi MHCIIlow macrophages
AXL	9.49548e-83	0.537089	0.307	0.166	2.04466e-78	LYVE1hi MHCIIlow macrophages
CTDSPL	3.50002e-82	0.474818	0.23	0.103	7.53658e-78	LYVE1hi MHCIIlow macrophages
CD200R1	8.25683e-81	0.524074	0.312	0.173	1.77794e-76	LYVE1hi MHCIIlow macrophages
DAAM1	5.20266e-79	0.662226	0.396	0.264	1.12029e-74	LYVE1hi MHCIIlow macrophages
OSBPL1A	6.75516e-79	0.654727	0.462	0.346	1.45459e-74	LYVE1hi MHCIIlow macrophages
ARHGAP24	3.75166e-77	0.652223	0.423	0.298	8.07846e-73	LYVE1hi MHCIIlow macrophages
GNG11	7.19409e-77	0.665688	0.307	0.175	1.5491e-72	LYVE1hi MHCIIlow macrophages
STON2	1.03165e-74	0.483632	0.249	0.123	2.22144e-70	LYVE1hi MHCIIlow macrophages
CHID1	6.91707e-74	0.603945	0.35	0.23	1.48945e-69	LYVE1hi MHCIIlow macrophages
ZCCHC2	1.07905e-73	0.653921	0.431	0.325	2.32351e-69	LYVE1hi MHCIIlow macrophages
SLC48A1	7.95414e-73	0.467096	0.235	0.116	1.71277e-68	LYVE1hi MHCIIlow macrophages
LIMCH1	8.02918e-73	0.525319	0.258	0.133	1.72892e-68	LYVE1hi MHCIIlow macrophages
THRA	2.06125e-72	0.519977	0.287	0.162	4.43848e-68	LYVE1hi MHCIIlow macrophages
RHOBTB3	9.3916e-72	0.573265	0.305	0.179	2.02229e-67	LYVE1hi MHCIIlow macrophages
MGAT5	1.27426e-70	0.513468	0.288	0.164	2.74386e-66	LYVE1hi MHCIIlow macrophages
NISCH	6.31764e-70	0.586947	0.372	0.254	1.36038e-65	LYVE1hi MHCIIlow macrophages
BLNK	6.45472e-70	0.565789	0.362	0.235	1.3899e-65	LYVE1hi MHCIIlow macrophages
NFATC2	3.37436e-69	0.479106	0.287	0.163	7.26602e-65	LYVE1hi MHCIIlow macrophages
PTMS	7.43845e-69	0.490222	0.736	0.629	1.60172e-64	LYVE1hi MHCIIlow macrophages
TSPAN15	2.47801e-67	0.396338	0.202	0.091	5.33589e-63	LYVE1hi MHCIIlow macrophages
CTSF	3.94842e-67	0.412484	0.205	0.094	8.50212e-63	LYVE1hi MHCIIlow macrophages
RAPH1	4.77338e-66	0.627259	0.508	0.405	1.02785e-61	LYVE1hi MHCIIlow macrophages
ATRN	5.06083e-65	0.543514	0.337	0.221	1.08975e-60	LYVE1hi MHCIIlow macrophages
P2RY12	9.06249e-64	0.507521	0.226	0.116	1.95143e-59	LYVE1hi MHCIIlow macrophages
H1-0	2.03848e-63	0.734262	0.385	0.271	4.38946e-59	LYVE1hi MHCIIlow macrophages
S100A13	3.29989e-63	0.659043	0.375	0.266	7.10565e-59	LYVE1hi MHCIIlow macrophages
DTNA	6.49723e-62	0.486581	0.247	0.135	1.39905e-57	LYVE1hi MHCIIlow macrophages
MFHAS1	4.61036e-61	0.500758	0.27	0.157	9.9275e-57	LYVE1hi MHCIIlow macrophages
SNCA	5.20684e-61	0.561449	0.382	0.274	1.12119e-56	LYVE1hi MHCIIlow macrophages
FAM13A	2.71169e-60	0.584025	0.475	0.371	5.83909e-56	LYVE1hi MHCIIlow macrophages
MTURN	2.5054e-57	0.511704	0.289	0.18	5.39488e-53	LYVE1hi MHCIIlow macrophages
PCYOX1	2.1011e-55	0.501915	0.304	0.198	4.5243e-51	LYVE1hi MHCIIlow macrophages
FMN1	3.67829e-55	0.560922	0.395	0.293	7.92047e-51	LYVE1hi MHCIIlow macrophages
FER	2.09078e-53	0.483773	0.29	0.186	4.50208e-49	LYVE1hi MHCIIlow macrophages
APPL2	1.29623e-52	0.430635	0.281	0.177	2.79117e-48	LYVE1hi MHCIIlow macrophages
GPR155	1.40219e-49	0.590032	0.4	0.299	3.01933e-45	LYVE1hi MHCIIlow macrophages
PDE4D	2.01425e-47	0.40376	0.263	0.162	4.33729e-43	LYVE1hi MHCIIlow macrophages
CH25H	6.53685e-46	1.11991	0.262	0.16	1.40758e-41	LYVE1hi MHCIIlow macrophages
PDGFB	4.62619e-40	0.288968	0.401	0.288	9.96157e-36	LYVE1hi MHCIIlow macrophages
MIDN	2.50014e-31	0.302372	0.586	0.781	5.38355e-27	LYVE1hi MHCIIlow macrophages
PMAIP1	8.47953e-26	0.504822	0.308	0.445	1.8259e-21	LYVE1hi MHCIIlow macrophages
DDX18	9.10808e-17	0.252949	0.542	0.716	1.96124e-12	LYVE1hi MHCIIlow macrophages
IER2	4.21096e-11	0.732533	0.846	0.95	9.06746e-07	LYVE1hi MHCIIlow macrophages
CXCL2	8.74869e-183	1.66089	0.853	0.52	1.88385e-178	LYVE1low MHCIIhi macrophages
CXCL3	1.84483e-180	1.78575	0.793	0.434	3.97248e-176	LYVE1low MHCIIhi macrophages
CCL3	3.05337e-168	1.97417	0.794	0.472	6.57482e-164	LYVE1low MHCIIhi macrophages
RGS1	2.29148e-153	1.62542	0.754	0.422	4.93424e-149	LYVE1low MHCIIhi macrophages
HLA-DMA	1.03617e-152	0.806946	0.983	0.833	2.23119e-148	LYVE1low MHCIIhi macrophages
MARCKS	7.88308e-151	0.865022	0.995	0.894	1.69746e-146	LYVE1low MHCIIhi macrophages
HLA-DQA1	1.83555e-149	0.631772	0.969	0.695	3.9525e-145	LYVE1low MHCIIhi macrophages
SGK1	1.31574e-135	1.26508	0.852	0.566	2.83319e-131	LYVE1low MHCIIhi macrophages
CXCL8	9.11806e-127	1.32394	0.899	0.641	1.96339e-122	LYVE1low MHCIIhi macrophages
IER3	6.32697e-126	1.25919	0.926	0.693	1.36239e-121	LYVE1low MHCIIhi macrophages
HLA-DQB1	1.71987e-125	0.555068	0.979	0.762	3.70339e-121	LYVE1low MHCIIhi macrophages
GPR183	5.41487e-121	0.929208	0.923	0.662	1.16598e-116	LYVE1low MHCIIhi macrophages
ADAM28	5.21695e-119	0.65009	0.521	0.223	1.12337e-114	LYVE1low MHCIIhi macrophages
ATF3	1.41345e-115	0.978766	0.952	0.775	3.04358e-111	LYVE1low MHCIIhi macrophages
GADD45B	2.5453e-115	1.25297	0.91	0.728	5.4808e-111	LYVE1low MHCIIhi macrophages
CD83	7.68277e-108	0.93171	0.971	0.795	1.65433e-103	LYVE1low MHCIIhi macrophages
HLA-DOA	2.62157e-106	0.683886	0.56	0.264	5.64503e-102	LYVE1low MHCIIhi macrophages
EGR2	8.84321e-100	1.08793	0.594	0.316	1.90421e-95	LYVE1low MHCIIhi macrophages
MSR1	1.0188e-95	0.665595	0.889	0.615	2.19377e-91	LYVE1low MHCIIhi macrophages
CD9	4.05956e-88	0.711189	0.619	0.336	8.74146e-84	LYVE1low MHCIIhi macrophages
IL13RA1	9.45977e-82	0.629264	0.863	0.652	2.03697e-77	LYVE1low MHCIIhi macrophages
PHACTR1	1.65371e-80	0.861645	0.681	0.425	3.56094e-76	LYVE1low MHCIIhi macrophages
GGTA1	8.02549e-80	0.466561	0.964	0.734	1.72813e-75	LYVE1low MHCIIhi macrophages
CCL3L3	1.32905e-77	1.80336	0.362	0.158	2.86184e-73	LYVE1low MHCIIhi macrophages
CCL4	7.89004e-77	1.82264	0.649	0.424	1.69896e-72	LYVE1low MHCIIhi macrophages
PPP1R15A	2.18326e-72	0.879097	0.96	0.84	4.70121e-68	LYVE1low MHCIIhi macrophages
RB1	5.65614e-72	0.624427	0.854	0.674	1.21794e-67	LYVE1low MHCIIhi macrophages
OLFML2B	6.52415e-72	0.386518	0.353	0.148	1.40485e-67	LYVE1low MHCIIhi macrophages
NOP53	1.72154e-71	0.536225	0.927	0.769	3.707e-67	LYVE1low MHCIIhi macrophages
TNFAIP3	7.19179e-71	0.890099	0.813	0.6	1.54861e-66	LYVE1low MHCIIhi macrophages
RGCC	2.91913e-70	0.947091	0.664	0.422	6.28577e-66	LYVE1low MHCIIhi macrophages
FPR3	7.15891e-69	0.535193	0.8	0.537	1.54153e-64	LYVE1low MHCIIhi macrophages
CXCL16	6.39604e-68	0.53039	0.857	0.656	1.37726e-63	LYVE1low MHCIIhi macrophages
NR4A2	2.72333e-67	0.760476	0.939	0.762	5.86414e-63	LYVE1low MHCIIhi macrophages
EGR1	3.03287e-67	0.656623	0.934	0.773	6.53069e-63	LYVE1low MHCIIhi macrophages
NR4A1	8.03755e-66	0.588426	0.965	0.815	1.73073e-61	LYVE1low MHCIIhi macrophages
CD14	7.88815e-64	0.453073	0.991	0.874	1.69856e-59	LYVE1low MHCIIhi macrophages
GFRA2	2.3072e-62	0.431605	0.645	0.388	4.96809e-58	LYVE1low MHCIIhi macrophages
HCST	5.56067e-62	0.565727	0.936	0.803	1.19738e-57	LYVE1low MHCIIhi macrophages
A2M	1.24301e-60	0.430518	0.913	0.66	2.67658e-56	LYVE1low MHCIIhi macrophages
CXCL1	1.36745e-56	1.8831	0.239	0.094	2.94454e-52	LYVE1low MHCIIhi macrophages
NFKBIA	1.65065e-56	0.451428	0.969	0.867	3.55435e-52	LYVE1low MHCIIhi macrophages
B3GNT5	7.2715e-56	0.771612	0.5	0.292	1.56577e-51	LYVE1low MHCIIhi macrophages
RGS10	1.47515e-55	0.520194	0.91	0.773	3.17645e-51	LYVE1low MHCIIhi macrophages
PRDM1	1.72998e-55	0.874573	0.43	0.23	3.72517e-51	LYVE1low MHCIIhi macrophages
STMN1	3.23536e-55	0.347903	0.597	0.357	6.96671e-51	LYVE1low MHCIIhi macrophages
CD81	2.75048e-54	0.543704	0.794	0.623	5.9226e-50	LYVE1low MHCIIhi macrophages
HLA-DMB	1.41852e-52	0.437488	0.881	0.705	3.05451e-48	LYVE1low MHCIIhi macrophages
CREBL2	1.11745e-49	0.381248	0.658	0.439	2.40621e-45	LYVE1low MHCIIhi macrophages
FILIP1L	1.50709e-48	0.600874	0.771	0.563	3.24522e-44	LYVE1low MHCIIhi macrophages
IGSF21	7.62654e-48	0.3179	0.309	0.142	1.64222e-43	LYVE1low MHCIIhi macrophages
GPNMB	1.59829e-46	1.14917	0.6	0.401	3.44159e-42	LYVE1low MHCIIhi macrophages
PRMT9	2.9685e-46	0.529812	0.491	0.301	6.39207e-42	LYVE1low MHCIIhi macrophages
APOE	1.53994e-45	2.34228	0.238	0.106	3.31595e-41	LYVE1low MHCIIhi macrophages
GATM	1.69774e-45	0.412209	0.616	0.394	3.65574e-41	LYVE1low MHCIIhi macrophages
HSPA1B	1.00722e-44	0.732941	0.8	0.672	2.16884e-40	LYVE1low MHCIIhi macrophages
FCGR2A	2.1835e-44	0.433387	0.93	0.819	4.70173e-40	LYVE1low MHCIIhi macrophages
SLAMF8	4.8754e-44	0.334017	0.37	0.196	1.04982e-39	LYVE1low MHCIIhi macrophages
PHLDA1	6.46928e-44	0.755841	0.347	0.185	1.39303e-39	LYVE1low MHCIIhi macrophages
IL18	3.1259e-43	0.474655	0.592	0.412	6.731e-39	LYVE1low MHCIIhi macrophages
DBI	3.60078e-42	0.486538	0.915	0.792	7.75355e-38	LYVE1low MHCIIhi macrophages
CREM	4.99798e-42	0.649044	0.674	0.482	1.07622e-37	LYVE1low MHCIIhi macrophages
ANKRD28	2.94149e-41	0.568518	0.512	0.326	6.33392e-37	LYVE1low MHCIIhi macrophages
NFKBIZ	4.27843e-41	0.594447	0.912	0.777	9.21274e-37	LYVE1low MHCIIhi macrophages
EGR3	2.24214e-40	0.794944	0.477	0.304	4.828e-36	LYVE1low MHCIIhi macrophages
ARL4C	5.16979e-40	0.756831	0.591	0.413	1.11321e-35	LYVE1low MHCIIhi macrophages
ALCAM	6.92293e-40	0.367121	0.538	0.347	1.49071e-35	LYVE1low MHCIIhi macrophages
CCL4L2	3.63641e-39	1.60265	0.347	0.199	7.83028e-35	LYVE1low MHCIIhi macrophages
ARHGAP18	1.46526e-38	0.274585	0.89	0.693	3.15515e-34	LYVE1low MHCIIhi macrophages
MDFIC	1.89244e-38	0.343015	0.565	0.384	4.07499e-34	LYVE1low MHCIIhi macrophages
BMP2K	3.81924e-38	0.381652	0.746	0.577	8.22396e-34	LYVE1low MHCIIhi macrophages
CD69	4.5591e-38	1.01982	0.288	0.151	9.8171e-34	LYVE1low MHCIIhi macrophages
PID1	1.01496e-37	0.376266	0.563	0.376	2.1855e-33	LYVE1low MHCIIhi macrophages
DNAJB1	1.86017e-37	0.637814	0.838	0.712	4.0055e-33	LYVE1low MHCIIhi macrophages
HLA-DQA2	4.63664e-37	0.252471	0.558	0.385	9.98407e-33	LYVE1low MHCIIhi macrophages
BCL2	6.03865e-37	0.373749	0.357	0.203	1.3003e-32	LYVE1low MHCIIhi macrophages
RAB13	8.52099e-37	0.284498	0.511	0.331	1.83482e-32	LYVE1low MHCIIhi macrophages
FCHO2	9.3226e-37	0.299248	0.658	0.472	2.00744e-32	LYVE1low MHCIIhi macrophages
MMP19	2.28439e-36	0.86043	0.244	0.119	4.91897e-32	LYVE1low MHCIIhi macrophages
KDM6B	5.28627e-36	0.46359	0.801	0.631	1.13829e-31	LYVE1low MHCIIhi macrophages
CCRL2	1.09533e-35	0.373075	0.322	0.177	2.35857e-31	LYVE1low MHCIIhi macrophages
CRTAP	4.12101e-35	0.308598	0.828	0.668	8.87376e-31	LYVE1low MHCIIhi macrophages
NR4A3	5.93281e-35	0.644676	0.558	0.383	1.27751e-30	LYVE1low MHCIIhi macrophages
NFKBID	7.45928e-35	0.433649	0.72	0.55	1.60621e-30	LYVE1low MHCIIhi macrophages
PPP1R15B	8.0402e-35	0.59431	0.784	0.628	1.7313e-30	LYVE1low MHCIIhi macrophages
PABPC4	8.69911e-35	0.351551	0.792	0.641	1.87318e-30	LYVE1low MHCIIhi macrophages
RNASE6	1.01311e-34	0.298683	0.788	0.604	2.18154e-30	LYVE1low MHCIIhi macrophages
NPM1	1.60971e-34	0.293013	0.946	0.834	3.4662e-30	LYVE1low MHCIIhi macrophages
CLEC7A	3.42679e-34	0.321403	0.817	0.598	7.37891e-30	LYVE1low MHCIIhi macrophages
RAP2A	3.79785e-34	0.351029	0.541	0.372	8.17791e-30	LYVE1low MHCIIhi macrophages
MGAT4A	5.0267e-34	0.299473	0.484	0.309	1.0824e-29	LYVE1low MHCIIhi macrophages
AHR	6.55427e-34	0.353442	0.781	0.612	1.41133e-29	LYVE1low MHCIIhi macrophages
TLR7	7.69895e-34	0.277466	0.421	0.255	1.65782e-29	LYVE1low MHCIIhi macrophages
PLD3	8.22344e-33	0.316529	0.83	0.652	1.77075e-28	LYVE1low MHCIIhi macrophages
ARHGAP5	1.41403e-32	0.324496	0.775	0.584	3.04483e-28	LYVE1low MHCIIhi macrophages
PTMS	2.34799e-32	0.269242	0.851	0.66	5.05593e-28	LYVE1low MHCIIhi macrophages
ABL2	1.19086e-31	0.346973	0.5	0.334	2.56429e-27	LYVE1low MHCIIhi macrophages
GPRIN3	2.05294e-31	0.281531	0.534	0.356	4.42059e-27	LYVE1low MHCIIhi macrophages
LAIR1	7.52325e-31	0.274805	0.67	0.499	1.61998e-26	LYVE1low MHCIIhi macrophages
CD84	1.19233e-30	0.273434	0.813	0.633	2.56744e-26	LYVE1low MHCIIhi macrophages
NCF4	5.04896e-30	0.272457	0.758	0.584	1.08719e-25	LYVE1low MHCIIhi macrophages
VMO1	6.62713e-30	0.292969	0.464	0.296	1.42702e-25	LYVE1low MHCIIhi macrophages
PDGFB	1.50118e-29	0.453581	0.493	0.324	3.2325e-25	LYVE1low MHCIIhi macrophages
STX4	1.57016e-29	0.479665	0.559	0.407	3.38103e-25	LYVE1low MHCIIhi macrophages
LIPA	4.06133e-29	0.540745	0.678	0.541	8.74526e-25	LYVE1low MHCIIhi macrophages
CDKN1A	1.02449e-28	0.362727	0.727	0.556	2.20604e-24	LYVE1low MHCIIhi macrophages
CSRNP1	2.36597e-28	0.399106	0.611	0.464	5.09465e-24	LYVE1low MHCIIhi macrophages
DPYSL2	3.37483e-28	0.330182	0.88	0.762	7.26702e-24	LYVE1low MHCIIhi macrophages
EPS8	3.71705e-28	0.297998	0.701	0.535	8.00393e-24	LYVE1low MHCIIhi macrophages
TCF4	1.35702e-27	0.264625	0.717	0.554	2.92208e-23	LYVE1low MHCIIhi macrophages
TOMM20	1.25821e-26	0.25266	0.847	0.715	2.70931e-22	LYVE1low MHCIIhi macrophages
RASGEF1B	1.75776e-26	0.348396	0.854	0.718	3.78498e-22	LYVE1low MHCIIhi macrophages
CMTM3	2.84308e-26	0.305632	0.665	0.518	6.122e-22	LYVE1low MHCIIhi macrophages
DRAM2	6.59942e-26	0.272185	0.595	0.451	1.42105e-21	LYVE1low MHCIIhi macrophages
FXYD5	3.21637e-25	0.258088	0.846	0.712	6.92581e-21	LYVE1low MHCIIhi macrophages
USP53	5.37036e-25	0.367534	0.341	0.21	1.1564e-20	LYVE1low MHCIIhi macrophages
DUSP2	5.37205e-25	0.349609	0.555	0.388	1.15676e-20	LYVE1low MHCIIhi macrophages
AC104581.4	8.67879e-25	0.317231	0.257	0.143	1.8688e-20	LYVE1low MHCIIhi macrophages
ALKBH7	1.01229e-24	0.256845	0.6	0.457	2.17976e-20	LYVE1low MHCIIhi macrophages
EIF4B	1.46701e-24	0.270424	0.89	0.789	3.15891e-20	LYVE1low MHCIIhi macrophages
IL10	1.78337e-24	0.683706	0.363	0.235	3.84014e-20	LYVE1low MHCIIhi macrophages
KLF10	3.71244e-24	0.36156	0.724	0.576	7.994e-20	LYVE1low MHCIIhi macrophages
ICAM1	2.74685e-23	0.459268	0.556	0.429	5.91479e-19	LYVE1low MHCIIhi macrophages
HSPE1	4.11301e-23	0.361907	0.83	0.685	8.85655e-19	LYVE1low MHCIIhi macrophages
BHLHE41	6.85081e-23	0.262638	0.24	0.134	1.47519e-18	LYVE1low MHCIIhi macrophages
NRP2	1.11745e-22	0.250154	0.613	0.438	2.40621e-18	LYVE1low MHCIIhi macrophages
MAFF	6.06473e-22	0.304971	0.413	0.283	1.30592e-17	LYVE1low MHCIIhi macrophages
ZNF331	8.66065e-22	0.610717	0.544	0.41	1.8649e-17	LYVE1low MHCIIhi macrophages
TPM4	8.60459e-21	0.340262	0.88	0.775	1.85283e-16	LYVE1low MHCIIhi macrophages
COMMD6	1.09375e-20	0.250963	0.868	0.744	2.35517e-16	LYVE1low MHCIIhi macrophages
DIPK2A	1.16908e-20	0.557284	0.519	0.395	2.51737e-16	LYVE1low MHCIIhi macrophages
RGS2	2.41984e-20	0.33052	0.776	0.628	5.21065e-16	LYVE1low MHCIIhi macrophages
C3AR1	4.72222e-20	0.268669	0.83	0.702	1.01683e-15	LYVE1low MHCIIhi macrophages
B4GALT1	7.02661e-20	0.259536	0.67	0.534	1.51304e-15	LYVE1low MHCIIhi macrophages
CKS2	2.41173e-19	0.486028	0.296	0.192	5.19317e-15	LYVE1low MHCIIhi macrophages
TGIF1	2.78191e-19	0.28749	0.526	0.392	5.99029e-15	LYVE1low MHCIIhi macrophages
OTUD1	3.00269e-19	0.548153	0.577	0.461	6.46569e-15	LYVE1low MHCIIhi macrophages
OLR1	3.34628e-19	0.252032	0.297	0.185	7.20554e-15	LYVE1low MHCIIhi macrophages
VEGFA	3.65397e-19	0.479327	0.503	0.375	7.8681e-15	LYVE1low MHCIIhi macrophages
CH25H	1.70413e-18	0.640076	0.305	0.198	3.6695e-14	LYVE1low MHCIIhi macrophages
TASL	3.78713e-18	0.491444	0.368	0.258	8.15483e-14	LYVE1low MHCIIhi macrophages
RASSF4	5.33493e-18	0.273775	0.674	0.561	1.14877e-13	LYVE1low MHCIIhi macrophages
MAT2A	5.674e-18	0.331191	0.805	0.683	1.22178e-13	LYVE1low MHCIIhi macrophages
DDIT3	7.94847e-18	0.346298	0.368	0.254	1.71154e-13	LYVE1low MHCIIhi macrophages
GNA13	1.46259e-17	0.251432	0.686	0.564	3.14939e-13	LYVE1low MHCIIhi macrophages
ARL5B	1.56985e-17	0.346569	0.48	0.359	3.38035e-13	LYVE1low MHCIIhi macrophages
BCAS2	3.63208e-17	0.4639	0.467	0.354	7.82096e-13	LYVE1low MHCIIhi macrophages
ZNF267	6.56676e-17	0.304575	0.482	0.369	1.41402e-12	LYVE1low MHCIIhi macrophages
WDR45B	1.1392e-16	0.355494	0.551	0.447	2.45304e-12	LYVE1low MHCIIhi macrophages
INSIG1	3.98399e-16	0.529613	0.585	0.463	8.57872e-12	LYVE1low MHCIIhi macrophages
GLA	3.6618e-15	0.420474	0.539	0.439	7.88495e-11	LYVE1low MHCIIhi macrophages
RUNX1	7.51003e-15	0.270839	0.652	0.537	1.61713e-10	LYVE1low MHCIIhi macrophages
BCL6	9.04775e-15	0.39618	0.484	0.378	1.94825e-10	LYVE1low MHCIIhi macrophages
PTGER4	2.08473e-14	0.290907	0.532	0.417	4.48905e-10	LYVE1low MHCIIhi macrophages
CITED2	1.17228e-13	0.307542	0.672	0.564	2.52428e-09	LYVE1low MHCIIhi macrophages
SELENOK	6.73563e-11	0.259189	0.758	0.656	1.45038e-06	LYVE1low MHCIIhi macrophages
S100A8	0	6.27372	0.838	0.166	0	cMonocytes
S100A9	0	5.93478	0.924	0.398	0	cMonocytes
EREG	0	4.63878	0.721	0.094	0	cMonocytes
VCAN	0	4.39016	0.965	0.332	0	cMonocytes
THBS1	0	4.36359	0.698	0.124	0	cMonocytes
S100A12	0	3.88967	0.558	0.017	0	cMonocytes
LYZ	0	3.34571	0.999	0.877	0	cMonocytes
AREG	0	3.08946	0.66	0.14	0	cMonocytes
CCL20	0	2.89526	0.241	0.018	0	cMonocytes
IL1B	0	2.7376	0.909	0.315	0	cMonocytes
SERPINB2	0	2.66405	0.211	0.003	0	cMonocytes
FCN1	0	2.61902	0.971	0.267	0	cMonocytes
FCAR	0	2.25492	0.736	0.098	0	cMonocytes
SLC11A1	0	2.21874	0.814	0.242	0	cMonocytes
SAMSN1	0	2.21031	0.929	0.448	0	cMonocytes
MNDA	0	2.19062	0.96	0.7	0	cMonocytes
SLC2A3	0	2.1434	0.935	0.476	0	cMonocytes
OLR1	0	1.9981	0.544	0.133	0	cMonocytes
FPR1	0	1.98968	0.833	0.26	0	cMonocytes
CD55	0	1.97787	0.925	0.628	0	cMonocytes
SOD2	0	1.93788	0.975	0.758	0	cMonocytes
MXD1	0	1.93226	0.796	0.305	0	cMonocytes
MEGF9	0	1.93175	0.665	0.241	0	cMonocytes
LRRK2	0	1.92231	0.737	0.293	0	cMonocytes
CSTA	0	1.82645	0.837	0.285	0	cMonocytes
NAMPT	0	1.80799	0.996	0.884	0	cMonocytes
SAP30	0	1.80482	0.695	0.29	0	cMonocytes
NFIL3	0	1.76654	0.775	0.223	0	cMonocytes
PLAUR	0	1.76167	0.966	0.629	0	cMonocytes
CD300E	0	1.75417	0.699	0.169	0	cMonocytes
ACSL1	0	1.73906	0.774	0.323	0	cMonocytes
RIPOR2	0	1.73539	0.628	0.167	0	cMonocytes
NLRP3	0	1.73052	0.929	0.592	0	cMonocytes
IRAK3	0	1.71385	0.831	0.405	0	cMonocytes
CSF3R	0	1.68954	0.801	0.348	0	cMonocytes
APOBEC3A	0	1.68602	0.575	0.106	0	cMonocytes
SELL	0	1.6661	0.486	0.098	0	cMonocytes
CLEC4E	0	1.64642	0.708	0.225	0	cMonocytes
BTG1	0	1.64249	0.989	0.825	0	cMonocytes
C5AR1	0	1.64111	0.971	0.724	0	cMonocytes
CD93	0	1.63679	0.817	0.325	0	cMonocytes
PDE4B	0	1.56761	0.816	0.337	0	cMonocytes
RILPL2	0	1.56411	0.865	0.41	0	cMonocytes
GPCPD1	0	1.49782	0.808	0.421	0	cMonocytes
TREM1	0	1.38018	0.812	0.334	0	cMonocytes
TSPO	0	1.35946	0.973	0.809	0	cMonocytes
BCL2A1	0	1.33587	0.847	0.359	0	cMonocytes
FOSL2	0	1.31308	0.843	0.405	0	cMonocytes
UPP1	0	1.30578	0.71	0.259	0	cMonocytes
FGR	0	1.28839	0.747	0.257	0	cMonocytes
LAPTM5	0	1.20557	0.989	0.804	0	cMonocytes
SH3BGRL3	0	1.13782	0.995	0.875	0	cMonocytes
AQP9	0	1.1301	0.393	0.046	0	cMonocytes
SORL1	0	1.11235	0.587	0.171	0	cMonocytes
RAB27A	0	1.04659	0.488	0.105	0	cMonocytes
SERPINA1	0	1.04524	0.844	0.286	0	cMonocytes
CDA	0	1.0259	0.464	0.085	0	cMonocytes
ASGR1	0	0.997441	0.539	0.126	0	cMonocytes
MCEMP1	0	0.98613	0.335	0.021	0	cMonocytes
CD48	0	0.984393	0.777	0.272	0	cMonocytes
LIPN	0	0.974863	0.443	0.088	0	cMonocytes
COTL1	0	0.886811	0.991	0.638	0	cMonocytes
CLEC4D	0	0.592957	0.272	0.023	0	cMonocytes
TLR2	1.89914e-307	1.31487	0.823	0.43	4.08941e-303	cMonocytes
TNFAIP3	8.56606e-306	1.75982	0.917	0.57	1.84453e-301	cMonocytes
NFKBIA	4.38992e-303	1.71818	0.981	0.859	9.45281e-299	cMonocytes
PRAM1	2.70049e-294	0.809515	0.441	0.1	5.81497e-290	cMonocytes
CCDC69	5.3746e-294	1.01534	0.607	0.206	1.15731e-289	cMonocytes
CLEC12A	1.61264e-292	1.25015	0.699	0.279	3.47249e-288	cMonocytes
PPIF	2.64601e-287	1.53685	0.54	0.163	5.69765e-283	cMonocytes
CORO1A	2.24029e-282	0.977672	0.907	0.491	4.82402e-278	cMonocytes
RGS2	6.48182e-282	1.52795	0.929	0.592	1.39573e-277	cMonocytes
RNF149	2.62842e-280	1.25069	0.931	0.649	5.65977e-276	cMonocytes
ITGAX	5.91578e-278	1.20185	0.758	0.318	1.27385e-273	cMonocytes
TKT	2.02319e-277	1.4095	0.919	0.658	4.35654e-273	cMonocytes
VEGFA	5.18233e-276	1.41798	0.747	0.323	1.11591e-271	cMonocytes
CXCR4	2.19219e-270	1.74768	0.814	0.427	4.72043e-266	cMonocytes
TYMP	4.5612e-270	1.06013	0.965	0.7	9.82163e-266	cMonocytes
MPP7	1.07411e-269	0.719196	0.264	0.033	2.31288e-265	cMonocytes
G0S2	1.78173e-268	2.18885	0.604	0.228	3.83659e-264	cMonocytes
LILRA5	5.25202e-267	0.722565	0.531	0.149	1.13092e-262	cMonocytes
SLC16A6	3.47995e-265	1.02081	0.378	0.08	7.49338e-261	cMonocytes
FLNA	3.43619e-264	1.05346	0.919	0.544	7.39914e-260	cMonocytes
GLT1D1	6.8791e-260	0.442908	0.216	0.019	1.48128e-255	cMonocytes
FPR2	1.68107e-258	0.688851	0.371	0.074	3.61985e-254	cMonocytes
LCP1	2.68814e-258	0.91714	0.986	0.832	5.78837e-254	cMonocytes
RNASE2	6.43909e-257	0.590869	0.265	0.034	1.38653e-252	cMonocytes
OSM	7.88902e-257	1.59916	0.516	0.161	1.69874e-252	cMonocytes
MYO1G	4.58026e-256	0.757351	0.577	0.188	9.86268e-252	cMonocytes
SERP1	6.51445e-253	1.01273	0.954	0.745	1.40276e-248	cMonocytes
KBTBD11	1.91364e-251	0.510219	0.242	0.028	4.12065e-247	cMonocytes
LTA4H	2.32675e-249	1.17336	0.745	0.367	5.0102e-245	cMonocytes
NRGN	1.05095e-246	0.743177	0.475	0.139	2.26302e-242	cMonocytes
PLCB1	8.99656e-245	0.631732	0.269	0.039	1.93723e-240	cMonocytes
SLC25A37	6.56554e-244	1.26251	0.652	0.284	1.41376e-239	cMonocytes
LSP1	1.31172e-243	0.82208	0.876	0.439	2.82452e-239	cMonocytes
CFP	2.3006e-241	0.936086	0.798	0.385	4.95389e-237	cMonocytes
CD44	1.11445e-240	1.1854	0.956	0.762	2.39975e-236	cMonocytes
PTGS2	4.82436e-240	1.86757	0.673	0.299	1.03883e-235	cMonocytes
FOLR3	1.73962e-238	0.921814	0.206	0.019	3.74593e-234	cMonocytes
STXBP2	4.56294e-238	1.12573	0.731	0.359	9.82539e-234	cMonocytes
CAPG	3.6925e-237	0.737939	0.607	0.218	7.95105e-233	cMonocytes
FYN	1.8585e-232	0.821838	0.561	0.202	4.00191e-228	cMonocytes
CKAP4	8.33077e-232	0.879133	0.38	0.094	1.79387e-227	cMonocytes
TMEM170B	2.88169e-227	1.00338	0.589	0.237	6.20513e-223	cMonocytes
SPATA13	7.75914e-225	0.795596	0.39	0.1	1.67078e-220	cMonocytes
HMGB2	2.36108e-224	1.5408	0.772	0.463	5.0841e-220	cMonocytes
CD1D	6.7303e-223	0.61234	0.4	0.103	1.44924e-218	cMonocytes
DPYD	9.58865e-223	1.00505	0.78	0.447	2.06472e-218	cMonocytes
LRG1	1.68962e-221	0.984799	0.226	0.029	3.63826e-217	cMonocytes
CSGALNACT2	3.97784e-221	1.10243	0.792	0.453	8.56547e-217	cMonocytes
TNFSF13B	3.295e-218	1.01194	0.853	0.528	7.09512e-214	cMonocytes
CD52	5.49904e-217	0.644941	0.686	0.266	1.18411e-212	cMonocytes
JAML	7.91949e-217	0.895846	0.837	0.477	1.7053e-212	cMonocytes
IL17RA	3.54622e-216	0.979206	0.685	0.338	7.63607e-212	cMonocytes
SERPINB9	1.58831e-215	1.09656	0.634	0.269	3.42011e-211	cMonocytes
MGST1	1.69772e-214	0.768813	0.425	0.124	3.65569e-210	cMonocytes
BST1	1.75657e-214	0.75141	0.466	0.149	3.78242e-210	cMonocytes
ATP13A3	2.06143e-213	1.09613	0.717	0.364	4.43888e-209	cMonocytes
HBEGF	3.06657e-213	1.34642	0.825	0.494	6.60324e-209	cMonocytes
AOAH	1.35662e-211	0.837521	0.673	0.307	2.92121e-207	cMonocytes
C1orf162	4.12454e-211	0.800566	0.942	0.645	8.88137e-207	cMonocytes
SIRPB1	3.04873e-210	0.697204	0.492	0.162	6.56484e-206	cMonocytes
RIPK2	1.31235e-209	0.931143	0.67	0.306	2.82589e-205	cMonocytes
ABHD5	4.56038e-208	1.64271	0.561	0.229	9.81988e-204	cMonocytes
GK	4.73647e-207	1.06142	0.551	0.207	1.0199e-202	cMonocytes
SERPINB1	3.27633e-204	1.34019	0.889	0.673	7.05492e-200	cMonocytes
ARL5B	5.19653e-202	1.16256	0.667	0.318	1.11897e-197	cMonocytes
USP15	2.36147e-196	1.09331	0.874	0.644	5.08495e-192	cMonocytes
TMEM154	3.4466e-196	0.810887	0.462	0.154	7.42156e-192	cMonocytes
AP1S2	3.7341e-195	0.934125	0.939	0.767	8.04064e-191	cMonocytes
GCA	2.05719e-194	1.18696	0.78	0.469	4.42974e-190	cMonocytes
ATP1B3	5.5421e-194	1.22091	0.879	0.647	1.19338e-189	cMonocytes
TIMP1	2.96794e-192	1.41725	0.953	0.784	6.39087e-188	cMonocytes
CES1	3.19721e-192	0.660513	0.228	0.036	6.88455e-188	cMonocytes
CCR2	4.51335e-192	0.555971	0.319	0.074	9.7186e-188	cMonocytes
QPCT	6.69096e-192	0.56506	0.314	0.073	1.44076e-187	cMonocytes
ZDHHC20	6.05339e-191	0.850331	0.676	0.337	1.30348e-186	cMonocytes
ZNF331	6.93607e-190	1.25381	0.707	0.372	1.49354e-185	cMonocytes
ELL2	3.77281e-189	0.996909	0.576	0.241	8.124e-185	cMonocytes
FYB1	1.37021e-187	0.925728	0.953	0.753	2.95047e-183	cMonocytes
PLBD1	3.2918e-185	1.61006	0.66	0.363	7.08824e-181	cMonocytes
GAPT	4.04703e-185	0.779607	0.446	0.15	8.71447e-181	cMonocytes
NFAM1	5.5329e-185	0.729272	0.501	0.19	1.1914e-180	cMonocytes
STX11	8.01705e-185	0.828106	0.769	0.409	1.72631e-180	cMonocytes
VSIR	8.99904e-185	0.804418	0.84	0.532	1.93776e-180	cMonocytes
ICAM3	2.2938e-184	0.674184	0.42	0.129	4.93924e-180	cMonocytes
ADGRE2	7.34374e-184	0.71412	0.475	0.164	1.58133e-179	cMonocytes
RBP7	2.60954e-183	0.986062	0.448	0.155	5.61912e-179	cMonocytes
ZBTB16	2.95098e-183	1.67542	0.622	0.342	6.35434e-179	cMonocytes
PLSCR1	1.15207e-180	0.834669	0.813	0.493	2.48076e-176	cMonocytes
PTX3	2.08394e-180	1.46064	0.223	0.037	4.48735e-176	cMonocytes
NDEL1	4.46393e-180	0.84936	0.596	0.272	9.61219e-176	cMonocytes
BASP1	2.81137e-179	1.44775	0.595	0.27	6.05373e-175	cMonocytes
CHD1	3.72858e-179	1.02626	0.833	0.573	8.02875e-175	cMonocytes
IRS2	1.3334e-178	1.33856	0.757	0.471	2.87121e-174	cMonocytes
VNN2	1.11915e-177	0.824827	0.323	0.084	2.40988e-173	cMonocytes
SLA	3.72912e-175	1.11603	0.788	0.525	8.02991e-171	cMonocytes
CYTIP	2.07649e-172	0.669143	0.81	0.443	4.4713e-168	cMonocytes
DMXL2	4.1051e-172	0.929607	0.758	0.446	8.83951e-168	cMonocytes
DDX21	1.71166e-171	0.916086	0.888	0.636	3.68571e-167	cMonocytes
APOBR	2.67495e-171	0.602698	0.422	0.141	5.75998e-167	cMonocytes
GLIPR2	1.41241e-170	0.774468	0.703	0.373	3.04135e-166	cMonocytes
DUSP2	3.42883e-170	1.07441	0.697	0.353	7.38331e-166	cMonocytes
PGD	1.48311e-169	0.961585	0.608	0.309	3.19358e-165	cMonocytes
PLXNC1	3.85841e-168	0.688198	0.475	0.176	8.3083e-164	cMonocytes
RETN	4.08281e-168	0.786856	0.269	0.06	8.79151e-164	cMonocytes
GABARAPL1	2.02543e-167	1.08616	0.692	0.387	4.36135e-163	cMonocytes
CPPED1	2.1153e-167	0.725217	0.637	0.313	4.55488e-163	cMonocytes
BIRC3	4.37144e-167	1.01628	0.721	0.393	9.41302e-163	cMonocytes
EFHD2	2.1739e-166	0.816096	0.925	0.695	4.68106e-162	cMonocytes
AC027290.2	6.84406e-166	0.788211	0.701	0.374	1.47373e-161	cMonocytes
MEFV	8.85861e-166	0.467313	0.308	0.079	1.90752e-161	cMonocytes
CASP1	1.61344e-163	0.802499	0.748	0.444	3.47422e-159	cMonocytes
C19orf38	2.72779e-163	0.604728	0.482	0.181	5.87375e-159	cMonocytes
CLEC7A	3.55165e-163	0.69053	0.905	0.57	7.64776e-159	cMonocytes
ITPR1	3.88317e-161	0.576229	0.397	0.133	8.36163e-157	cMonocytes
TES	2.58813e-160	0.782166	0.62	0.303	5.57302e-156	cMonocytes
SYAP1	8.96041e-160	1.10507	0.83	0.556	1.92945e-155	cMonocytes
SMARCD3	3.68204e-157	0.331156	0.204	0.035	7.92854e-153	cMonocytes
LGALS1	3.92198e-157	0.464787	0.991	0.825	8.4452e-153	cMonocytes
SGMS2	5.17334e-157	0.709737	0.571	0.26	1.11397e-152	cMonocytes
TPM4	2.33095e-155	0.890393	0.936	0.759	5.01923e-151	cMonocytes
PRKCB	3.09312e-155	0.723975	0.667	0.349	6.66041e-151	cMonocytes
ZFAND5	1.11173e-153	1.24963	0.931	0.77	2.39388e-149	cMonocytes
SOCS3	6.68719e-153	0.84293	0.892	0.628	1.43995e-148	cMonocytes
RAB3D	7.48346e-152	0.498533	0.341	0.104	1.61141e-147	cMonocytes
KLHL8	9.51089e-152	0.735885	0.499	0.213	2.04798e-147	cMonocytes
TALDO1	5.99242e-151	0.968224	0.866	0.647	1.29035e-146	cMonocytes
ZNF281	1.5405e-150	0.99228	0.454	0.184	3.31716e-146	cMonocytes
AZI2	2.56642e-150	0.878997	0.567	0.272	5.52628e-146	cMonocytes
USP3	1.12503e-149	0.744673	0.733	0.443	2.42253e-145	cMonocytes
MBOAT7	1.24066e-149	0.679594	0.522	0.231	2.67152e-145	cMonocytes
SSH2	1.88906e-149	0.722384	0.627	0.324	4.06771e-145	cMonocytes
LILRA2	3.10407e-149	0.53508	0.479	0.19	6.684e-145	cMonocytes
PHC2	7.07505e-148	0.718011	0.538	0.255	1.52347e-143	cMonocytes
NCF2	1.52182e-146	0.813518	0.886	0.687	3.27694e-142	cMonocytes
PTK2B	3.35579e-146	0.651379	0.548	0.253	7.22603e-142	cMonocytes
ANPEP	1.50488e-145	0.93882	0.492	0.215	3.24046e-141	cMonocytes
LIMD2	5.39738e-145	0.588286	0.643	0.306	1.16222e-140	cMonocytes
SULF2	8.27817e-145	0.621433	0.583	0.275	1.78254e-140	cMonocytes
PRELID1	1.02168e-144	0.684537	0.814	0.52	2.19999e-140	cMonocytes
PNPLA8	3.24117e-144	0.771422	0.693	0.399	6.9792e-140	cMonocytes
HK2	8.35671e-143	0.412321	0.229	0.051	1.79945e-138	cMonocytes
BCL6	2.48148e-142	0.712902	0.657	0.34	5.34337e-138	cMonocytes
CEBPB	1.56024e-141	0.814739	0.966	0.834	3.35966e-137	cMonocytes
LILRB3	9.24784e-141	0.696081	0.771	0.477	1.99134e-136	cMonocytes
ASGR2	9.39849e-141	0.457225	0.231	0.051	2.02378e-136	cMonocytes
TET2	5.83515e-140	0.718613	0.814	0.547	1.25648e-135	cMonocytes
LILRA1	6.24764e-138	0.448053	0.383	0.129	1.3453e-133	cMonocytes
METRNL	8.91408e-138	0.819345	0.884	0.668	1.91947e-133	cMonocytes
PLP2	2.58213e-137	0.625349	0.61	0.304	5.5601e-133	cMonocytes
CPD	8.07066e-135	0.776017	0.478	0.215	1.73786e-130	cMonocytes
HIPK2	9.77421e-135	0.642914	0.492	0.219	2.10468e-130	cMonocytes
HCAR3	2.10545e-134	0.421189	0.228	0.051	4.53366e-130	cMonocytes
LYST	9.65136e-134	0.675311	0.744	0.449	2.07823e-129	cMonocytes
DIAPH1	9.7891e-134	0.687087	0.743	0.461	2.10789e-129	cMonocytes
NR4A3	1.13823e-133	0.72513	0.68	0.352	2.45094e-129	cMonocytes
GLRX	1.32673e-132	0.769538	0.774	0.509	2.85686e-128	cMonocytes
SPTLC2	1.50643e-132	0.925744	0.734	0.493	3.24379e-128	cMonocytes
CLMN	2.02402e-132	0.423791	0.267	0.072	4.35832e-128	cMonocytes
CD300LB	3.98048e-132	0.444437	0.26	0.069	8.57117e-128	cMonocytes
JARID2	3.0538e-131	0.681749	0.685	0.4	6.57576e-127	cMonocytes
NUP58	3.73781e-131	0.716635	0.571	0.291	8.04862e-127	cMonocytes
FBXL5	2.2852e-129	0.723978	0.668	0.399	4.92071e-125	cMonocytes
CHST15	2.85158e-129	0.537904	0.421	0.165	6.1403e-125	cMonocytes
STK17B	8.08819e-129	0.691353	0.954	0.798	1.74163e-124	cMonocytes
PTPRE	2.88308e-128	0.727499	0.947	0.784	6.20814e-124	cMonocytes
PLXDC2	4.58584e-128	0.747361	0.762	0.506	9.87468e-124	cMonocytes
ENO1	7.16712e-128	0.634448	0.921	0.705	1.5433e-123	cMonocytes
EHD1	1.62844e-127	0.822793	0.436	0.183	3.50652e-123	cMonocytes
LGALS2	7.16536e-127	0.416131	0.463	0.186	1.54292e-122	cMonocytes
FAM200B	4.69465e-126	0.619439	0.525	0.254	1.0109e-121	cMonocytes
EVI2B	1.61709e-125	0.830701	0.903	0.72	3.48209e-121	cMonocytes
HCAR2	3.50427e-125	0.467602	0.203	0.044	7.54574e-121	cMonocytes
RFLNB	5.50784e-125	0.549454	0.265	0.074	1.186e-120	cMonocytes
WARS1	8.84511e-125	0.320447	0.598	0.293	1.90462e-120	cMonocytes
CRISPLD2	1.56458e-124	0.459275	0.272	0.077	3.36901e-120	cMonocytes
CD37	1.57951e-124	0.62841	0.888	0.629	3.40115e-120	cMonocytes
C9orf72	1.42016e-123	0.718073	0.766	0.493	3.05802e-119	cMonocytes
SMAP2	1.93575e-123	0.899543	0.938	0.829	4.16824e-119	cMonocytes
NEDD9	2.07563e-123	0.685589	0.617	0.326	4.46945e-119	cMonocytes
RGS18	1.25334e-120	0.664296	0.603	0.314	2.69881e-116	cMonocytes
MSN	1.27644e-120	0.529891	0.932	0.736	2.74855e-116	cMonocytes
HIF1A	1.49339e-120	0.821277	0.807	0.563	3.21571e-116	cMonocytes
PHACTR1	5.44049e-120	0.509729	0.722	0.404	1.1715e-115	cMonocytes
TUBA4A	6.78989e-120	0.716914	0.341	0.123	1.46207e-115	cMonocytes
LY86	1.21141e-119	0.610721	0.613	0.336	2.60853e-115	cMonocytes
VMP1	2.3744e-119	0.618259	0.932	0.74	5.1128e-115	cMonocytes
DDIT4	2.82559e-119	0.566796	0.719	0.424	6.08434e-115	cMonocytes
AMPD2	8.99497e-119	0.534393	0.42	0.175	1.93689e-114	cMonocytes
HEBP2	1.64177e-117	0.682118	0.692	0.425	3.53522e-113	cMonocytes
SLC36A4	7.39947e-117	0.667229	0.538	0.273	1.59333e-112	cMonocytes
UBE2D1	1.55536e-116	0.70791	0.666	0.407	3.34916e-112	cMonocytes
MYO1F	1.98526e-116	0.670047	0.78	0.535	4.27486e-112	cMonocytes
KDM6B	2.34384e-116	0.674502	0.858	0.612	5.047e-112	cMonocytes
METTL9	1.12425e-115	0.842375	0.709	0.473	2.42084e-111	cMonocytes
CCNH	1.56208e-115	0.67385	0.781	0.529	3.36363e-111	cMonocytes
SH3KBP1	1.9145e-115	0.619451	0.757	0.497	4.1225e-111	cMonocytes
SEMA4D	5.37299e-114	0.455164	0.39	0.156	1.15697e-109	cMonocytes
DOCK8	2.02444e-113	0.631617	0.79	0.525	4.35922e-109	cMonocytes
PKM	3.78415e-113	0.641229	0.871	0.656	8.1484e-109	cMonocytes
PRMT9	1.33718e-112	0.56128	0.558	0.279	2.87934e-108	cMonocytes
BIN2	3.38198e-112	0.619768	0.594	0.32	7.28242e-108	cMonocytes
SRA1	6.50839e-112	0.596664	0.598	0.329	1.40145e-107	cMonocytes
RAC2	9.91045e-112	0.515389	0.67	0.373	2.13402e-107	cMonocytes
XRN2	1.20978e-111	0.673488	0.777	0.54	2.60503e-107	cMonocytes
IER3	2.67214e-111	0.805062	0.896	0.687	5.75393e-107	cMonocytes
MAP3K8	1.8091e-110	0.92039	0.726	0.495	3.89553e-106	cMonocytes
AGTPBP1	1.842e-109	0.66228	0.552	0.297	3.96637e-105	cMonocytes
PILRA	2.97228e-109	0.423255	0.666	0.366	6.40021e-105	cMonocytes
ACTN1	5.87755e-109	0.597218	0.499	0.244	1.26561e-104	cMonocytes
NFKBIZ	8.20227e-109	0.694431	0.93	0.767	1.7662e-104	cMonocytes
JDP2	1.40207e-108	0.733435	0.723	0.49	3.01908e-104	cMonocytes
RASSF3	5.6295e-108	0.585104	0.542	0.283	1.2122e-103	cMonocytes
ETF1	7.87591e-108	0.616554	0.726	0.464	1.69592e-103	cMonocytes
HPSE	1.55802e-107	0.405295	0.258	0.079	3.35489e-103	cMonocytes
FCGR1A	2.11922e-107	0.547427	0.43	0.187	4.56332e-103	cMonocytes
ATP5MPL	4.66023e-107	0.633103	0.856	0.662	1.00349e-102	cMonocytes
MAT2A	2.80272e-106	0.621478	0.866	0.666	6.03511e-102	cMonocytes
ELOB	8.31835e-106	0.605135	0.949	0.787	1.79119e-101	cMonocytes
SCPEP1	2.00452e-105	0.5991	0.581	0.325	4.31632e-101	cMonocytes
TRAF3IP3	2.58745e-105	0.495061	0.366	0.147	5.57156e-101	cMonocytes
TMEM167A	2.79156e-105	0.636825	0.716	0.466	6.01107e-101	cMonocytes
TGIF1	5.23368e-105	0.620578	0.628	0.366	1.12697e-100	cMonocytes
EVI2A	2.77023e-104	0.626438	0.734	0.489	5.96513e-100	cMonocytes
MPHOSPH6	6.32927e-104	0.494806	0.404	0.179	1.36288e-99	cMonocytes
THAP2	2.22531e-103	0.619369	0.287	0.099	4.79176e-99	cMonocytes
AGTRAP	2.72807e-103	0.644129	0.583	0.337	5.87436e-99	cMonocytes
NUMB	4.69451e-103	0.591614	0.718	0.468	1.01087e-98	cMonocytes
LMNB1	1.04242e-102	0.413588	0.259	0.083	2.24464e-98	cMonocytes
DYNLT1	2.32286e-102	0.610916	0.642	0.392	5.00182e-98	cMonocytes
RABGEF1	2.4083e-102	0.433947	0.291	0.102	5.18579e-98	cMonocytes
PTP4A2	2.46598e-102	0.47992	0.888	0.704	5.30999e-98	cMonocytes
ARHGAP26	5.97802e-102	0.599212	0.684	0.44	1.28725e-97	cMonocytes
RASSF2	4.63784e-101	0.608765	0.702	0.457	9.98666e-97	cMonocytes
EIF4E3	4.75535e-101	0.396742	0.287	0.1	1.02397e-96	cMonocytes
MX2	4.75797e-101	0.710886	0.613	0.355	1.02453e-96	cMonocytes
LDLR	5.50685e-101	0.560339	0.392	0.167	1.18579e-96	cMonocytes
TNFRSF1B	1.24562e-100	0.51965	0.919	0.74	2.68219e-96	cMonocytes
SYTL3	4.4074e-100	0.356718	0.243	0.075	9.49045e-96	cMonocytes
ACSL4	7.31952e-100	0.58662	0.67	0.42	1.57611e-95	cMonocytes
KCNE1	7.05475e-99	0.49489	0.281	0.098	1.5191e-94	cMonocytes
APAF1	1.13393e-98	0.517153	0.496	0.254	2.44169e-94	cMonocytes
PLIN2	1.693e-98	0.827268	0.731	0.49	3.64555e-94	cMonocytes
SLC7A5	1.86239e-98	0.394124	0.219	0.063	4.01028e-94	cMonocytes
PYGL	2.86139e-98	0.534373	0.472	0.23	6.16142e-94	cMonocytes
CLEC5A	3.96312e-98	0.483375	0.222	0.065	8.53379e-94	cMonocytes
PTGER2	7.76184e-98	0.497856	0.353	0.145	1.67136e-93	cMonocytes
CMIP	7.10842e-97	0.560952	0.682	0.44	1.53066e-92	cMonocytes
AKIRIN2	1.53848e-96	0.648209	0.696	0.453	3.31281e-92	cMonocytes
IL1RAP	1.92182e-96	0.453326	0.272	0.095	4.13826e-92	cMonocytes
IL10	2.0111e-96	1.18561	0.444	0.213	4.3305e-92	cMonocytes
ZC3H12A	5.18534e-96	0.498201	0.333	0.132	1.11656e-91	cMonocytes
NFKB1	5.6811e-96	0.567555	0.643	0.385	1.22331e-91	cMonocytes
FKBP5	9.3664e-96	0.939023	0.83	0.713	2.01687e-91	cMonocytes
BACH1	1.78278e-95	0.704487	0.713	0.503	3.83886e-91	cMonocytes
PGK1	1.5771e-94	0.572973	0.896	0.703	3.39598e-90	cMonocytes
RASSF5	2.19945e-94	0.423791	0.514	0.261	4.73608e-90	cMonocytes
IVNS1ABP	2.29176e-94	0.678173	0.802	0.584	4.93485e-90	cMonocytes
SAMHD1	5.74734e-94	0.548046	0.949	0.818	1.23757e-89	cMonocytes
APBB1IP	9.56501e-94	0.483505	0.653	0.386	2.05963e-89	cMonocytes
CTNNB1	2.0946e-93	0.856015	0.847	0.683	4.5103e-89	cMonocytes
PPA1	3.43632e-93	0.40814	0.489	0.245	7.39943e-89	cMonocytes
ACSL3	8.16529e-93	0.94235	0.6	0.372	1.75823e-88	cMonocytes
ALDH2	1.05313e-92	0.608532	0.718	0.485	2.26771e-88	cMonocytes
IL27RA	1.70228e-92	0.508729	0.379	0.172	3.66553e-88	cMonocytes
MSRB1	1.96612e-92	0.475907	0.298	0.116	4.23364e-88	cMonocytes
ARMH1	2.46345e-92	0.32847	0.223	0.068	5.30455e-88	cMonocytes
LIMS1	2.6519e-92	0.602312	0.74	0.493	5.71034e-88	cMonocytes
UBXN11	3.55135e-92	0.400702	0.434	0.203	7.64711e-88	cMonocytes
POLE4	1.30234e-91	0.514962	0.561	0.32	2.80432e-87	cMonocytes
MAP4K4	9.33064e-91	0.604193	0.594	0.35	2.00917e-86	cMonocytes
EIF3L	3.60349e-90	0.537184	0.875	0.693	7.7594e-86	cMonocytes
ADD3	3.89068e-90	0.552703	0.525	0.293	8.37781e-86	cMonocytes
LPCAT1	8.70641e-90	0.461393	0.404	0.188	1.87475e-85	cMonocytes
CATSPER1	3.00869e-89	0.270405	0.201	0.058	6.47861e-85	cMonocytes
ZNF385A	4.89814e-89	0.460889	0.587	0.34	1.05472e-84	cMonocytes
WAS	9.75911e-88	0.539194	0.767	0.552	2.10143e-83	cMonocytes
EIF3A	1.56181e-87	0.526154	0.895	0.731	3.36304e-83	cMonocytes
ATP5MC2	3.46553e-87	0.430572	0.972	0.859	7.46232e-83	cMonocytes
IGF2R	4.42056e-87	0.613807	0.555	0.323	9.5188e-83	cMonocytes
CRYBG1	1.7914e-86	0.539833	0.537	0.307	3.85743e-82	cMonocytes
IFNGR1	3.06499e-86	0.467303	0.861	0.661	6.59984e-82	cMonocytes
PPP1R15B	5.97629e-86	0.572137	0.826	0.612	1.28687e-81	cMonocytes
LAMTOR4	7.27377e-86	0.507794	0.923	0.762	1.56626e-81	cMonocytes
CASP4	1.17987e-85	0.523253	0.659	0.418	2.5406e-81	cMonocytes
QSOX1	3.22728e-85	0.462937	0.405	0.195	6.9493e-81	cMonocytes
PIM3	4.2459e-85	0.678783	0.576	0.342	9.14271e-81	cMonocytes
CYP1B1	4.97559e-85	0.867316	0.45	0.231	1.07139e-80	cMonocytes
ADAM8	6.5322e-85	0.386526	0.268	0.099	1.40658e-80	cMonocytes
GRB2	7.36505e-85	0.514881	0.914	0.788	1.58592e-80	cMonocytes
TMPO	1.35137e-84	0.466215	0.668	0.429	2.9099e-80	cMonocytes
MYH9	1.62445e-84	0.570494	0.848	0.651	3.49792e-80	cMonocytes
SMCHD1	3.91077e-84	0.778767	0.771	0.578	8.42106e-80	cMonocytes
MDM2	6.03578e-84	0.608985	0.57	0.35	1.29968e-79	cMonocytes
EZR	7.23164e-84	0.888474	0.717	0.507	1.55719e-79	cMonocytes
APRT	9.27349e-84	0.494007	0.807	0.59	1.99686e-79	cMonocytes
CTSH	1.20998e-83	0.393787	0.847	0.61	2.60546e-79	cMonocytes
ATP5MG	1.70315e-83	0.459258	0.949	0.818	3.66739e-79	cMonocytes
CHMP1B	1.97638e-83	0.814002	0.772	0.571	4.25575e-79	cMonocytes
NHSL2	2.01952e-83	0.41696	0.307	0.125	4.34863e-79	cMonocytes
ARHGDIB	2.025e-83	0.438241	0.945	0.808	4.36043e-79	cMonocytes
TRABD	6.02948e-83	0.451142	0.476	0.252	1.29833e-78	cMonocytes
SERPINB8	1.24063e-82	0.460433	0.466	0.249	2.67144e-78	cMonocytes
THBD	1.52744e-82	1.01886	0.568	0.355	3.28903e-78	cMonocytes
GPSM3	1.90483e-82	0.483346	0.808	0.579	4.10167e-78	cMonocytes
PSTPIP2	1.9481e-82	0.423281	0.421	0.206	4.19484e-78	cMonocytes
LAT2	4.33482e-82	0.45794	0.5	0.272	9.33418e-78	cMonocytes
SIGLEC14	1.05449e-81	0.335579	0.272	0.104	2.27063e-77	cMonocytes
ETS2	2.04151e-81	0.715974	0.866	0.71	4.39599e-77	cMonocytes
JPT1	3.01955e-81	0.388506	0.572	0.324	6.502e-77	cMonocytes
SASH3	4.04256e-81	0.414888	0.402	0.195	8.70484e-77	cMonocytes
SCIMP	5.34843e-81	0.385573	0.553	0.304	1.15168e-76	cMonocytes
GSTO1	6.62195e-81	0.537426	0.814	0.609	1.4259e-76	cMonocytes
ADA2	1.04742e-80	0.487478	0.798	0.583	2.25541e-76	cMonocytes
PFKFB3	1.35383e-80	0.628004	0.555	0.324	2.91519e-76	cMonocytes
DDX60L	1.48498e-80	0.516971	0.471	0.251	3.19761e-76	cMonocytes
TESC	5.32638e-80	0.356049	0.291	0.114	1.14693e-75	cMonocytes
VCL	6.46378e-80	0.491747	0.474	0.258	1.39185e-75	cMonocytes
PTPN22	3.96706e-79	0.37187	0.259	0.098	8.54227e-75	cMonocytes
CEACAM4	2.52019e-78	0.298665	0.204	0.065	5.42672e-74	cMonocytes
CD300LF	2.97655e-78	0.294322	0.251	0.091	6.4094e-74	cMonocytes
GMFG	5.28711e-78	0.473276	0.927	0.776	1.13847e-73	cMonocytes
SCO2	1.28229e-77	0.50736	0.488	0.269	2.76116e-73	cMonocytes
TAGAP	1.44814e-77	0.679976	0.547	0.33	3.11828e-73	cMonocytes
MYCBP2	9.22899e-77	0.544305	0.778	0.584	1.98728e-72	cMonocytes
GSTP1	1.34816e-76	0.434486	0.962	0.842	2.90299e-72	cMonocytes
VASP	1.57316e-76	0.421436	0.843	0.633	3.38749e-72	cMonocytes
SIPA1L1	1.85529e-76	0.490489	0.504	0.286	3.99499e-72	cMonocytes
EPB41	3.02196e-76	0.381234	0.362	0.17	6.50719e-72	cMonocytes
AKNA	3.88483e-76	0.441461	0.502	0.28	8.36521e-72	cMonocytes
IL1R2	9.65502e-76	0.667404	0.427	0.212	2.07902e-71	cMonocytes
PCNX1	9.98825e-76	0.497365	0.448	0.241	2.15077e-71	cMonocytes
PTEN	1.51702e-75	0.564018	0.752	0.572	3.26659e-71	cMonocytes
DENND10	2.04631e-75	0.423608	0.473	0.257	4.40631e-71	cMonocytes
RNF24	2.27487e-75	0.364186	0.265	0.105	4.89848e-71	cMonocytes
GPAT3	3.19571e-75	0.479034	0.35	0.16	6.88133e-71	cMonocytes
UBAC2	3.95416e-75	0.480417	0.555	0.336	8.5145e-71	cMonocytes
RAB20	6.73585e-75	0.484295	0.469	0.255	1.45043e-70	cMonocytes
HLA-F	1.21353e-74	0.464048	0.608	0.379	2.6131e-70	cMonocytes
PSME1	1.34418e-74	0.471458	0.863	0.682	2.89443e-70	cMonocytes
STAT3	1.97446e-73	0.498088	0.835	0.654	4.25161e-69	cMonocytes
TMEM71	7.2224e-73	0.365107	0.321	0.142	1.5552e-68	cMonocytes
TMCC3	3.03019e-72	0.373618	0.281	0.118	6.52491e-68	cMonocytes
ARPC1B	3.1316e-72	0.414863	0.93	0.79	6.74328e-68	cMonocytes
BZW1	5.51797e-72	0.51965	0.83	0.656	1.18818e-67	cMonocytes
IL1RN	1.79085e-71	0.700492	0.394	0.194	3.85623e-67	cMonocytes
SMCO4	1.83033e-71	0.412754	0.446	0.24	3.94126e-67	cMonocytes
ARL4A	2.57872e-71	0.644676	0.756	0.568	5.55276e-67	cMonocytes
LTB4R	2.71023e-71	0.349012	0.285	0.119	5.83593e-67	cMonocytes
TOM1	4.35798e-71	0.329595	0.348	0.163	9.38403e-67	cMonocytes
HIPK3	5.08634e-71	0.516448	0.726	0.543	1.09524e-66	cMonocytes
CELF2	2.42173e-70	0.565387	0.89	0.754	5.21472e-66	cMonocytes
LILRB2	2.9005e-70	0.275287	0.812	0.581	6.24565e-66	cMonocytes
ACAP1	3.14192e-70	0.276813	0.205	0.072	6.76549e-66	cMonocytes
PARVG	6.08818e-70	0.421242	0.589	0.367	1.31097e-65	cMonocytes
SLC16A3	9.47854e-70	0.417504	0.485	0.275	2.04101e-65	cMonocytes
OXSR1	1.11054e-69	0.525523	0.484	0.283	2.39133e-65	cMonocytes
UQCR11	1.1926e-69	0.443888	0.892	0.734	2.56803e-65	cMonocytes
CDKN1A	2.22962e-69	0.525916	0.762	0.541	4.80104e-65	cMonocytes
AP5B1	2.47922e-69	0.356211	0.274	0.116	5.3385e-65	cMonocytes
NFE2L2	2.75098e-69	0.501941	0.924	0.817	5.92369e-65	cMonocytes
HK1	3.53439e-69	0.39276	0.484	0.273	7.6106e-65	cMonocytes
CAPZA1	5.73094e-69	0.450633	0.851	0.667	1.23404e-64	cMonocytes
ROCK1	7.61258e-69	0.522289	0.904	0.8	1.63922e-64	cMonocytes
AC009951.4	1.02054e-68	0.49903	0.547	0.33	2.19754e-64	cMonocytes
UQCRH	4.6142e-68	0.391928	0.869	0.703	9.93576e-64	cMonocytes
CYCS	5.2908e-68	0.881548	0.769	0.592	1.13927e-63	cMonocytes
CUX1	6.03602e-68	0.4257	0.626	0.407	1.29974e-63	cMonocytes
VDR	8.55726e-68	0.339657	0.221	0.082	1.84263e-63	cMonocytes
TAF10	1.04692e-67	0.406161	0.703	0.471	2.25434e-63	cMonocytes
TAF13	1.09241e-67	0.373602	0.36	0.176	2.35229e-63	cMonocytes
XBP1	1.43301e-67	0.478391	0.731	0.521	3.08571e-63	cMonocytes
EIF3M	1.66723e-67	0.434144	0.735	0.529	3.59006e-63	cMonocytes
OSCAR	2.8662e-67	0.374253	0.367	0.185	6.17179e-63	cMonocytes
PSME2	3.30593e-67	0.456167	0.67	0.444	7.11867e-63	cMonocytes
RAB8B	3.50734e-67	0.439373	0.62	0.411	7.55235e-63	cMonocytes
GLTP	5.06167e-67	0.4232	0.479	0.276	1.08993e-62	cMonocytes
SELENOK	1.03017e-66	0.759853	0.81	0.641	2.21826e-62	cMonocytes
EIF4G2	2.5026e-66	0.452989	0.932	0.823	5.38885e-62	cMonocytes
PRKAG2	2.76481e-66	0.449882	0.636	0.431	5.95347e-62	cMonocytes
CCNY	4.17684e-66	0.473607	0.623	0.419	8.99399e-62	cMonocytes
TNFSF10	5.66455e-66	0.570882	0.603	0.391	1.21975e-61	cMonocytes
LILRB1	8.68266e-66	0.414682	0.544	0.326	1.86964e-61	cMonocytes
ODF3B	1.04683e-65	0.381166	0.473	0.272	2.25413e-61	cMonocytes
MTHFD2	1.29996e-65	0.471371	0.528	0.322	2.79919e-61	cMonocytes
CXCL8	1.64498e-65	0.702743	0.823	0.642	3.54213e-61	cMonocytes
SPECC1	2.29396e-65	0.405373	0.469	0.267	4.93958e-61	cMonocytes
KYNU	2.33005e-65	0.519579	0.539	0.338	5.0173e-61	cMonocytes
PGAM1	2.51104e-65	0.392923	0.569	0.357	5.40702e-61	cMonocytes
DCUN1D3	5.02746e-65	0.295811	0.245	0.098	1.08256e-60	cMonocytes
ATP6V0D1	7.70968e-65	0.419043	0.778	0.576	1.66013e-60	cMonocytes
G6PD	8.4889e-65	0.338747	0.31	0.144	1.82791e-60	cMonocytes
RAB5IF	1.32444e-64	0.415757	0.464	0.269	2.85192e-60	cMonocytes
FES	1.46582e-64	0.426753	0.473	0.273	3.15635e-60	cMonocytes
HIGD2A	1.7358e-64	0.385619	0.837	0.637	3.7377e-60	cMonocytes
OST4	1.91835e-64	0.425948	0.887	0.713	4.13077e-60	cMonocytes
MYD88	2.70396e-64	0.377896	0.626	0.401	5.82243e-60	cMonocytes
WTAP	3.62069e-64	0.539957	0.686	0.493	7.79643e-60	cMonocytes
B4GALT5	5.97213e-64	0.3386	0.307	0.143	1.28598e-59	cMonocytes
CSNK1A1	6.52655e-64	0.432917	0.881	0.74	1.40536e-59	cMonocytes
MAPK14	7.3532e-64	0.427954	0.485	0.287	1.58336e-59	cMonocytes
SNX10	1.15437e-63	0.457833	0.72	0.517	2.48571e-59	cMonocytes
TRMT6	1.77225e-63	0.486877	0.315	0.153	3.81618e-59	cMonocytes
SLC7A7	1.87806e-63	0.369611	0.619	0.4	4.04403e-59	cMonocytes
EIF3K	2.08236e-63	0.375661	0.93	0.789	4.48394e-59	cMonocytes
REL	3.01635e-63	0.447541	0.933	0.819	6.4951e-59	cMonocytes
PURB	4.62543e-63	0.506602	0.619	0.415	9.95994e-59	cMonocytes
ANXA6	5.66045e-63	0.423167	0.439	0.248	1.21886e-58	cMonocytes
ITGA4	7.84251e-63	0.417065	0.478	0.269	1.68873e-58	cMonocytes
TMA7	9.32005e-63	0.376649	0.956	0.828	2.00689e-58	cMonocytes
TLE3	1.16418e-62	0.383662	0.403	0.213	2.50684e-58	cMonocytes
GCH1	1.88556e-62	0.336439	0.258	0.108	4.06018e-58	cMonocytes
SQOR	3.03537e-62	0.440093	0.502	0.305	6.53607e-58	cMonocytes
TLR8	3.16293e-62	0.390018	0.443	0.248	6.81074e-58	cMonocytes
TCIRG1	1.0104e-61	0.381192	0.607	0.39	2.1757e-57	cMonocytes
KIAA0513	1.8405e-61	0.301998	0.262	0.113	3.96315e-57	cMonocytes
ATP11A	3.90988e-61	0.330981	0.483	0.281	8.41914e-57	cMonocytes
PHLDA1	8.38612e-61	0.805407	0.347	0.177	1.80578e-56	cMonocytes
NOD2	2.93957e-60	0.259159	0.232	0.094	6.32978e-56	cMonocytes
ENTPD1	3.75018e-60	0.386304	0.636	0.411	8.07527e-56	cMonocytes
ATG3	3.98661e-60	0.361451	0.726	0.505	8.58437e-56	cMonocytes
LPXN	4.26728e-60	0.387949	0.428	0.238	9.18874e-56	cMonocytes
FMNL1	1.02308e-59	0.418331	0.754	0.554	2.203e-55	cMonocytes
NLRC4	1.60256e-59	0.280905	0.226	0.092	3.45079e-55	cMonocytes
MICAL2	5.54852e-59	0.29759	0.278	0.126	1.19476e-54	cMonocytes
ORAI2	7.53667e-59	0.360916	0.297	0.142	1.62287e-54	cMonocytes
SRSF9	7.5933e-59	0.385106	0.774	0.578	1.63506e-54	cMonocytes
SHKBP1	1.03922e-58	0.393385	0.513	0.323	2.23774e-54	cMonocytes
HNRNPC	1.1822e-58	0.417277	0.897	0.78	2.54563e-54	cMonocytes
LPGAT1	1.4879e-58	0.441833	0.575	0.38	3.2039e-54	cMonocytes
RNF144B	1.71974e-58	0.566864	0.635	0.452	3.70312e-54	cMonocytes
ATP6V1A	2.80356e-58	0.383229	0.548	0.349	6.0369e-54	cMonocytes
CASP9	5.92143e-58	0.259084	0.203	0.078	1.27506e-53	cMonocytes
SUB1	6.48729e-58	0.334841	0.897	0.738	1.39691e-53	cMonocytes
FXYD5	7.04227e-58	0.336108	0.882	0.698	1.51641e-53	cMonocytes
STEAP4	7.3151e-58	0.320747	0.206	0.079	1.57516e-53	cMonocytes
MAFF	1.67209e-57	0.405242	0.459	0.268	3.60051e-53	cMonocytes
UBXN2B	2.32365e-57	0.293123	0.277	0.128	5.00352e-53	cMonocytes
PTPN7	2.43608e-57	0.311573	0.242	0.104	5.24562e-53	cMonocytes
FNDC3B	2.55485e-57	0.401456	0.519	0.324	5.50135e-53	cMonocytes
HK3	3.06151e-57	0.298161	0.287	0.133	6.59235e-53	cMonocytes
KCTD20	3.22726e-57	0.385824	0.565	0.367	6.94925e-53	cMonocytes
DSE	3.99216e-57	0.501438	0.646	0.454	8.59632e-53	cMonocytes
CDC42SE1	5.00221e-57	0.393192	0.666	0.458	1.07713e-52	cMonocytes
NIN	5.0493e-57	0.426722	0.659	0.463	1.08727e-52	cMonocytes
PPP1CB	5.75573e-57	0.44134	0.902	0.765	1.23938e-52	cMonocytes
FGD4	7.45848e-57	0.421131	0.699	0.503	1.60604e-52	cMonocytes
DOCK10	1.09167e-56	0.38353	0.501	0.3	2.3507e-52	cMonocytes
NFKB2	1.58775e-56	0.348483	0.449	0.259	3.4189e-52	cMonocytes
ITPRIP	3.12173e-56	0.370647	0.374	0.204	6.72202e-52	cMonocytes
MAP3K2	3.23111e-56	0.533717	0.772	0.597	6.95755e-52	cMonocytes
ADSS2	3.45909e-56	0.379095	0.475	0.288	7.44845e-52	cMonocytes
COPA	3.52861e-56	0.418751	0.761	0.596	7.59817e-52	cMonocytes
JOSD1	4.1042e-56	0.374631	0.641	0.439	8.83758e-52	cMonocytes
ELK3	8.81323e-56	0.394432	0.482	0.292	1.89775e-51	cMonocytes
BCL3	8.96008e-56	0.394364	0.456	0.268	1.92937e-51	cMonocytes
DGKD	9.18343e-56	0.349145	0.415	0.236	1.97747e-51	cMonocytes
NUP214	1.07363e-55	0.481783	0.71	0.532	2.31185e-51	cMonocytes
GUK1	1.16072e-55	0.375834	0.849	0.674	2.49937e-51	cMonocytes
CMTM6	3.0318e-55	0.340358	0.858	0.693	6.52838e-51	cMonocytes
PXK	3.34145e-55	0.349382	0.333	0.173	7.19514e-51	cMonocytes
HCLS1	3.42121e-55	0.416701	0.914	0.78	7.36689e-51	cMonocytes
RNASEH2C	3.63681e-55	0.348906	0.504	0.31	7.83114e-51	cMonocytes
NDRG1	5.3702e-55	0.435736	0.4	0.229	1.15636e-50	cMonocytes
CLEC4A	6.19827e-55	0.350947	0.489	0.296	1.33467e-50	cMonocytes
PSMB8	7.10401e-55	0.337454	0.657	0.452	1.52971e-50	cMonocytes
ZYX	8.0919e-55	0.45626	0.797	0.622	1.74243e-50	cMonocytes
IFNGR2	8.89648e-55	0.401133	0.669	0.472	1.91568e-50	cMonocytes
SCLT1	1.45366e-54	0.349596	0.413	0.231	3.13017e-50	cMonocytes
CAPN2	1.76095e-54	0.384487	0.7	0.501	3.79185e-50	cMonocytes
CCRL2	2.81143e-54	0.400807	0.33	0.168	6.05385e-50	cMonocytes
ATG2A	3.69706e-54	0.314668	0.254	0.115	7.96088e-50	cMonocytes
COPS9	4.18832e-54	0.382552	0.757	0.56	9.01871e-50	cMonocytes
GNA13	8.33471e-54	0.44123	0.735	0.549	1.79471e-49	cMonocytes
ECE1	1.24027e-53	0.264638	0.204	0.081	2.67066e-49	cMonocytes
KLF13	3.97111e-53	0.371147	0.546	0.359	8.55099e-49	cMonocytes
NDUFB1	4.01655e-53	0.430752	0.82	0.641	8.64884e-49	cMonocytes
BAZ1A	5.92147e-53	0.402812	0.738	0.544	1.27507e-48	cMonocytes
COMMD6	3.68673e-52	0.331322	0.896	0.733	7.93863e-48	cMonocytes
RANBP2	3.70901e-52	0.591762	0.676	0.508	7.98662e-48	cMonocytes
C4orf48	4.534e-52	0.392353	0.702	0.496	9.76305e-48	cMonocytes
RCOR1	5.08514e-52	0.353768	0.513	0.326	1.09498e-47	cMonocytes
CDKN1B	1.01756e-51	0.490223	0.657	0.475	2.19112e-47	cMonocytes
STAT1	1.36997e-51	0.418328	0.594	0.402	2.94996e-47	cMonocytes
FRY	1.70998e-51	0.299981	0.314	0.161	3.68209e-47	cMonocytes
MAPKAPK3	1.87341e-51	0.302667	0.464	0.278	4.03402e-47	cMonocytes
LITAF	2.79283e-51	0.570776	0.72	0.55	6.01381e-47	cMonocytes
NDUFB11	4.25518e-51	0.364643	0.799	0.616	9.16267e-47	cMonocytes
ETV3	8.57171e-51	0.337993	0.491	0.306	1.84575e-46	cMonocytes
CHD3	9.89099e-51	0.291623	0.342	0.183	2.12983e-46	cMonocytes
SLC39A8	1.13179e-50	0.527641	0.205	0.088	2.43708e-46	cMonocytes
HNRNPD	1.37359e-50	0.347141	0.877	0.724	2.95776e-46	cMonocytes
KCNAB2	1.65572e-50	0.304032	0.487	0.301	3.56526e-46	cMonocytes
RNF7	4.62017e-50	0.395165	0.682	0.491	9.94861e-46	cMonocytes
DOCK5	5.3563e-50	0.315692	0.457	0.275	1.15337e-45	cMonocytes
PSTPIP1	8.87563e-50	0.37853	0.5	0.32	1.91119e-45	cMonocytes
MAP1LC3B	1.10208e-49	0.461412	0.78	0.619	2.3731e-45	cMonocytes
AL356273.3	2.33695e-49	0.431266	0.325	0.169	5.03215e-45	cMonocytes
CDC42EP3	2.66579e-49	0.439378	0.462	0.287	5.74024e-45	cMonocytes
NADK	3.18594e-49	0.345463	0.343	0.189	6.86027e-45	cMonocytes
TMEM131L	3.67868e-49	0.283582	0.272	0.133	7.9213e-45	cMonocytes
CHP1	3.70863e-49	0.345457	0.548	0.366	7.98578e-45	cMonocytes
GBP2	4.19553e-49	0.308183	0.518	0.323	9.03424e-45	cMonocytes
MMP19	4.27299e-49	0.386241	0.247	0.113	9.20104e-45	cMonocytes
TRAPPC1	8.22266e-49	0.367275	0.679	0.487	1.77058e-44	cMonocytes
GPR132	1.09444e-48	0.430058	0.38	0.219	2.35665e-44	cMonocytes
TSPAN14	1.13592e-48	0.319613	0.503	0.319	2.44597e-44	cMonocytes
R3HDM4	1.30006e-48	0.301825	0.335	0.184	2.79943e-44	cMonocytes
MACROH2A1	1.44262e-48	0.332611	0.92	0.804	3.1064e-44	cMonocytes
CNN2	1.76445e-48	0.334822	0.555	0.356	3.7994e-44	cMonocytes
MAP3K3	1.76818e-48	0.357993	0.585	0.401	3.80743e-44	cMonocytes
PSMB9	1.80569e-48	0.293109	0.637	0.441	3.88819e-44	cMonocytes
UBE2R2	1.90384e-48	0.381489	0.695	0.51	4.09953e-44	cMonocytes
MT2A	2.08697e-48	0.931014	0.804	0.654	4.49387e-44	cMonocytes
STMP1	3.11698e-48	0.360632	0.71	0.516	6.71178e-44	cMonocytes
ACTR3	4.53735e-48	0.34506	0.899	0.744	9.77027e-44	cMonocytes
NAA38	6.09833e-48	0.372009	0.597	0.412	1.31315e-43	cMonocytes
NOP10	9.43222e-48	0.390014	0.761	0.581	2.03104e-43	cMonocytes
TUT7	1.16549e-47	0.373581	0.671	0.488	2.50964e-43	cMonocytes
UBE2J1	1.25203e-47	0.330579	0.45	0.271	2.696e-43	cMonocytes
MIS18BP1	1.47724e-47	0.560848	0.722	0.558	3.18095e-43	cMonocytes
RYBP	1.54702e-47	0.392237	0.569	0.394	3.33119e-43	cMonocytes
EAF1	4.05441e-47	0.283871	0.258	0.126	8.73037e-43	cMonocytes
E2F3	7.67728e-47	0.330849	0.43	0.264	1.65315e-42	cMonocytes
ARL8B	2.20376e-46	0.370667	0.627	0.447	4.74536e-42	cMonocytes
MAP2K3	2.99646e-46	0.417785	0.554	0.376	6.45229e-42	cMonocytes
SCAND1	3.23262e-46	0.358802	0.657	0.482	6.96081e-42	cMonocytes
CXCL2	5.59478e-46	0.633643	0.694	0.533	1.20472e-41	cMonocytes
TTC19	5.82041e-46	0.548875	0.485	0.32	1.25331e-41	cMonocytes
AGFG1	5.86124e-46	0.46995	0.721	0.566	1.2621e-41	cMonocytes
RXRA	6.91003e-46	0.350228	0.608	0.427	1.48794e-41	cMonocytes
CAPNS1	1.11579e-45	0.3215	0.789	0.623	2.40263e-41	cMonocytes
JMJD1C	1.87853e-45	0.386192	0.89	0.778	4.04505e-41	cMonocytes
LAMTOR1	2.09281e-45	0.373727	0.774	0.61	4.50644e-41	cMonocytes
CARS2	3.65054e-45	0.296019	0.316	0.174	7.86071e-41	cMonocytes
UBL5	4.00462e-45	0.332069	0.9	0.75	8.62315e-41	cMonocytes
PTPN2	4.09724e-45	0.366278	0.597	0.423	8.82259e-41	cMonocytes
PPT1	9.46847e-45	0.317718	0.777	0.609	2.03885e-40	cMonocytes
MTMR3	9.83046e-45	0.304059	0.301	0.16	2.11679e-40	cMonocytes
TPI1	1.61395e-44	0.301244	0.875	0.721	3.47532e-40	cMonocytes
COX8A	2.82964e-44	0.303139	0.907	0.748	6.09306e-40	cMonocytes
VAPA	3.49074e-44	0.44946	0.893	0.785	7.51661e-40	cMonocytes
PRR13	3.89654e-44	0.342194	0.8	0.634	8.39042e-40	cMonocytes
KIAA0319L	4.47362e-44	0.367118	0.374	0.222	9.63305e-40	cMonocytes
CHST11	4.71242e-44	0.338659	0.374	0.221	1.01473e-39	cMonocytes
TP53BP2	5.04288e-44	0.279858	0.387	0.227	1.08588e-39	cMonocytes
ARHGEF3	5.78674e-44	0.26057	0.251	0.125	1.24606e-39	cMonocytes
EIF2S3	1.27073e-43	0.368179	0.731	0.585	2.73627e-39	cMonocytes
UBALD2	1.431e-43	0.429665	0.547	0.38	3.08137e-39	cMonocytes
SLC24A4	1.53627e-43	0.313402	0.319	0.172	3.30804e-39	cMonocytes
PSMB3	1.67157e-43	0.370565	0.762	0.596	3.5994e-39	cMonocytes
PPM1B	1.68463e-43	0.325948	0.381	0.225	3.62752e-39	cMonocytes
HECA	3.12583e-43	0.360017	0.614	0.436	6.73084e-39	cMonocytes
NFKBIE	4.11693e-43	0.330219	0.274	0.143	8.86499e-39	cMonocytes
ANP32B	7.73749e-43	0.270991	0.821	0.651	1.66611e-38	cMonocytes
ATP6V1B2	1.02259e-42	0.318283	0.658	0.48	2.20195e-38	cMonocytes
RRP12	1.05616e-42	0.338917	0.271	0.138	2.27422e-38	cMonocytes
ADAM10	1.06951e-42	0.323114	0.673	0.501	2.30297e-38	cMonocytes
CHCHD5	1.27489e-42	0.336158	0.435	0.273	2.74522e-38	cMonocytes
ERN1	1.31941e-42	0.459114	0.461	0.297	2.84109e-38	cMonocytes
AVPI1	1.46902e-42	0.311873	0.256	0.129	3.16324e-38	cMonocytes
RASGRP2	1.69444e-42	0.250085	0.365	0.211	3.64865e-38	cMonocytes
ELF1	2.21542e-42	0.340494	0.876	0.763	4.77045e-38	cMonocytes
DAZAP2	2.47208e-42	0.314761	0.915	0.802	5.32312e-38	cMonocytes
SOX4	4.14094e-42	0.557305	0.321	0.178	8.91668e-38	cMonocytes
RAP1B	5.73018e-42	0.311223	0.871	0.728	1.23388e-37	cMonocytes
ZNF106	5.77783e-42	0.369585	0.774	0.626	1.24414e-37	cMonocytes
SERINC5	6.49017e-42	0.312275	0.468	0.297	1.39753e-37	cMonocytes
SLC25A3	7.61718e-42	0.313068	0.913	0.794	1.64021e-37	cMonocytes
FBXW7	1.01901e-41	0.276132	0.409	0.249	2.19424e-37	cMonocytes
PHF20L1	1.16069e-41	0.444753	0.627	0.462	2.4993e-37	cMonocytes
RNF19B	1.25822e-41	0.290423	0.294	0.158	2.70933e-37	cMonocytes
NDUFB9	1.37952e-41	0.325057	0.663	0.488	2.97052e-37	cMonocytes
MOB3A	2.57015e-41	0.352186	0.522	0.358	5.5343e-37	cMonocytes
MAP3K20	2.61124e-41	0.292536	0.481	0.309	5.62279e-37	cMonocytes
DICER1	2.61599e-41	0.366498	0.716	0.561	5.63302e-37	cMonocytes
ELOVL5	2.93479e-41	0.296052	0.414	0.256	6.31948e-37	cMonocytes
SNX27	3.25308e-41	0.330338	0.536	0.372	7.00485e-37	cMonocytes
ANAPC15	3.45058e-41	0.285162	0.386	0.232	7.43013e-37	cMonocytes
MCUB	3.76415e-41	0.318566	0.506	0.342	8.10535e-37	cMonocytes
SEC61B	4.10714e-41	0.351654	0.821	0.67	8.84391e-37	cMonocytes
EMILIN2	4.84077e-41	0.336493	0.807	0.656	1.04236e-36	cMonocytes
CHIC2	5.47955e-41	0.338108	0.364	0.22	1.17991e-36	cMonocytes
HMGCR	7.91394e-41	0.271404	0.25	0.127	1.70411e-36	cMonocytes
ACTN4	1.02444e-40	0.306359	0.664	0.487	2.20593e-36	cMonocytes
FAM107B	3.52406e-40	0.41493	0.538	0.375	7.58836e-36	cMonocytes
MAP2K1	4.2074e-40	0.293055	0.552	0.388	9.0598e-36	cMonocytes
UTRN	4.26997e-40	0.308239	0.719	0.542	9.19453e-36	cMonocytes
TOP2B	8.12545e-40	0.307596	0.565	0.401	1.74965e-35	cMonocytes
SERBP1	9.61691e-40	0.298409	0.892	0.764	2.07081e-35	cMonocytes
PSMA4	2.52273e-39	0.280242	0.723	0.549	5.4322e-35	cMonocytes
EIF3E	3.05862e-39	0.289413	0.899	0.789	6.58613e-35	cMonocytes
CYB5R4	4.10509e-39	0.276636	0.541	0.372	8.83948e-35	cMonocytes
TIPARP	6.29908e-39	0.479293	0.629	0.476	1.35638e-34	cMonocytes
HRH2	6.46891e-39	0.27567	0.472	0.306	1.39295e-34	cMonocytes
SKIL	6.90906e-39	0.390608	0.571	0.405	1.48773e-34	cMonocytes
C16orf72	9.12093e-39	0.310125	0.7	0.543	1.96401e-34	cMonocytes
NUDT16	1.27475e-38	0.390839	0.594	0.438	2.74492e-34	cMonocytes
XRCC5	1.83143e-38	0.341382	0.826	0.679	3.94361e-34	cMonocytes
RAB11FIP1	1.88648e-38	0.395178	0.759	0.612	4.06215e-34	cMonocytes
NACC2	2.12954e-38	0.301685	0.319	0.184	4.58554e-34	cMonocytes
MTMR6	2.18761e-38	0.303867	0.521	0.352	4.71058e-34	cMonocytes
NDUFA11	2.22641e-38	0.287454	0.747	0.579	4.79414e-34	cMonocytes
FAR1	3.10744e-38	0.272349	0.559	0.393	6.69124e-34	cMonocytes
ERGIC1	3.47162e-38	0.321316	0.498	0.338	7.47544e-34	cMonocytes
SIK3	6.18788e-38	0.256015	0.367	0.221	1.33244e-33	cMonocytes
FAM102B	6.2911e-38	0.336732	0.419	0.269	1.35466e-33	cMonocytes
WIPF1	6.54934e-38	0.314356	0.829	0.696	1.41027e-33	cMonocytes
ACAA1	6.77352e-38	0.27519	0.489	0.324	1.45854e-33	cMonocytes
ZNF207	8.20555e-38	0.327339	0.804	0.661	1.7669e-33	cMonocytes
AGO2	1.18441e-37	0.315387	0.424	0.271	2.55039e-33	cMonocytes
LSM6	1.27171e-37	0.286331	0.521	0.353	2.73838e-33	cMonocytes
RNF166	1.43607e-37	0.287358	0.469	0.311	3.0923e-33	cMonocytes
GK5	1.71423e-37	0.270032	0.225	0.112	3.69124e-33	cMonocytes
EIF4G1	1.85555e-37	0.295787	0.601	0.433	3.99555e-33	cMonocytes
USP10	2.01507e-37	0.357297	0.488	0.331	4.33906e-33	cMonocytes
PPP4R3A	2.18756e-37	0.469208	0.637	0.482	4.71048e-33	cMonocytes
CAMKK2	3.81403e-37	0.285491	0.389	0.245	8.21276e-33	cMonocytes
STK17A	4.3801e-37	0.281262	0.297	0.169	9.43167e-33	cMonocytes
PPP1CC	4.4237e-37	0.271806	0.579	0.41	9.52556e-33	cMonocytes
EIF4EBP2	7.18707e-37	0.302766	0.487	0.328	1.54759e-32	cMonocytes
AP2S1	8.72485e-37	0.303115	0.884	0.725	1.87872e-32	cMonocytes
POLR1D	1.63707e-36	0.304682	0.675	0.515	3.5251e-32	cMonocytes
VMA21	1.66682e-36	0.272718	0.548	0.385	3.58917e-32	cMonocytes
RTN3	1.98799e-36	0.33813	0.755	0.618	4.28074e-32	cMonocytes
PGLS	2.87642e-36	0.314142	0.79	0.632	6.1938e-32	cMonocytes
EDEM1	4.42882e-36	0.362106	0.442	0.29	9.53659e-32	cMonocytes
ISG20L2	5.41115e-36	0.254511	0.383	0.235	1.16518e-31	cMonocytes
BLOC1S1	5.70301e-36	0.267933	0.776	0.606	1.22803e-31	cMonocytes
HCK	6.56503e-36	0.272761	0.703	0.539	1.41365e-31	cMonocytes
NUP50	6.76906e-36	0.270431	0.417	0.266	1.45758e-31	cMonocytes
POLR2L	7.67853e-36	0.252304	0.804	0.644	1.65342e-31	cMonocytes
ATP5F1D	1.20498e-35	0.288349	0.863	0.719	2.59468e-31	cMonocytes
LACTB	1.83055e-35	0.296873	0.611	0.438	3.94172e-31	cMonocytes
BRK1	1.87022e-35	0.267409	0.768	0.606	4.02714e-31	cMonocytes
ADM	2.04022e-35	0.506646	0.272	0.15	4.39321e-31	cMonocytes
TFDP1	4.1236e-35	0.282239	0.306	0.18	8.87935e-31	cMonocytes
EIF4E2	5.46723e-35	0.289426	0.551	0.39	1.17726e-30	cMonocytes
YPEL5	6.78545e-35	0.56774	0.706	0.573	1.46111e-30	cMonocytes
KLHL2	1.45866e-34	0.266731	0.26	0.143	3.14093e-30	cMonocytes
ECHDC1	1.60267e-34	0.287314	0.495	0.343	3.45103e-30	cMonocytes
PTRHD1	2.00095e-34	0.254604	0.41	0.266	4.30865e-30	cMonocytes
TMEM256	2.15808e-34	0.260277	0.508	0.348	4.64699e-30	cMonocytes
CREM	2.24842e-34	0.338312	0.637	0.479	4.84153e-30	cMonocytes
TRIP12	3.34372e-34	0.272916	0.702	0.539	7.20002e-30	cMonocytes
FOXN2	7.39868e-34	0.360072	0.624	0.479	1.59316e-29	cMonocytes
UBR4	9.37257e-34	0.256964	0.479	0.325	2.01819e-29	cMonocytes
ICAM1	9.83641e-34	0.55169	0.569	0.42	2.11807e-29	cMonocytes
IRF1	1.97426e-33	0.592784	0.587	0.438	4.25117e-29	cMonocytes
ROGDI	3.52258e-33	0.262836	0.249	0.137	7.58517e-29	cMonocytes
PICALM	5.83727e-33	0.294015	0.813	0.671	1.25694e-28	cMonocytes
AKIRIN1	9.0144e-33	0.252937	0.547	0.39	1.94107e-28	cMonocytes
ADAM17	9.46191e-33	0.364783	0.646	0.51	2.03743e-28	cMonocytes
RARA	1.02993e-32	0.255391	0.466	0.312	2.21775e-28	cMonocytes
SNRK	1.27643e-32	0.268891	0.424	0.279	2.74853e-28	cMonocytes
MARK3	1.73684e-32	0.255598	0.62	0.465	3.73994e-28	cMonocytes
ERICH1	1.96311e-32	0.265635	0.597	0.447	4.22716e-28	cMonocytes
LSM7	3.35727e-32	0.259076	0.635	0.472	7.22922e-28	cMonocytes
TBL1X	4.62093e-32	0.276052	0.402	0.261	9.95026e-28	cMonocytes
GNS	6.37754e-32	0.264777	0.716	0.557	1.37328e-27	cMonocytes
HNRNPAB	9.74856e-32	0.330478	0.696	0.55	2.09916e-27	cMonocytes
TOB1	1.23808e-31	0.468727	0.531	0.388	2.66595e-27	cMonocytes
KCNE3	1.72152e-31	0.286171	0.386	0.251	3.70694e-27	cMonocytes
C4orf3	2.40599e-31	0.269619	0.772	0.629	5.18083e-27	cMonocytes
CDV3	2.49123e-31	0.269418	0.868	0.755	5.36436e-27	cMonocytes
B4GALT1	3.21191e-31	0.283207	0.676	0.526	6.9162e-27	cMonocytes
DOCK2	5.19006e-31	0.267174	0.736	0.59	1.11757e-26	cMonocytes
JAK2	6.91839e-31	0.28623	0.588	0.438	1.48974e-26	cMonocytes
TOP1	7.97184e-31	0.372996	0.741	0.616	1.71658e-26	cMonocytes
SSR4	1.22823e-30	0.445407	0.823	0.689	2.64476e-26	cMonocytes
TMX4	1.53447e-30	0.505466	0.545	0.402	3.30418e-26	cMonocytes
PREX1	5.91962e-30	0.255979	0.637	0.491	1.27467e-25	cMonocytes
RNF139	1.17622e-29	0.25928	0.384	0.251	2.53274e-25	cMonocytes
LBR	1.53658e-29	0.335999	0.597	0.458	3.30871e-25	cMonocytes
SLC43A2	1.57002e-29	0.396139	0.655	0.514	3.38072e-25	cMonocytes
TAX1BP1	1.61436e-29	0.281641	0.827	0.716	3.47619e-25	cMonocytes
STK38	2.86907e-29	0.26202	0.425	0.288	6.17796e-25	cMonocytes
PAK2	2.88604e-29	0.298234	0.892	0.77	6.2145e-25	cMonocytes
HDGF	4.42448e-29	0.265636	0.564	0.417	9.52724e-25	cMonocytes
MOB1A	5.74961e-29	0.266093	0.871	0.76	1.23806e-24	cMonocytes
AZIN1	6.14856e-29	0.278537	0.568	0.425	1.32397e-24	cMonocytes
DNTTIP2	1.16835e-28	0.25095	0.543	0.399	2.5158e-24	cMonocytes
SF3B5	1.35639e-28	0.252423	0.724	0.579	2.92072e-24	cMonocytes
SKAP2	1.39364e-28	0.309706	0.791	0.668	3.00092e-24	cMonocytes
SPTY2D1	1.56559e-28	0.253792	0.455	0.316	3.37118e-24	cMonocytes
PPP4C	3.42549e-28	0.259388	0.588	0.443	7.3761e-24	cMonocytes
EIF4A3	6.89066e-28	0.42093	0.642	0.506	1.48376e-23	cMonocytes
SNU13	1.05291e-27	0.296693	0.745	0.606	2.26723e-23	cMonocytes
CD53	1.14389e-27	0.256637	0.82	0.695	2.46315e-23	cMonocytes
ZNF267	1.34847e-27	0.27543	0.502	0.36	2.90366e-23	cMonocytes
ERP29	1.41064e-27	0.285629	0.737	0.606	3.03754e-23	cMonocytes
MSL3	2.19728e-27	0.296832	0.517	0.372	4.73139e-23	cMonocytes
MID1IP1	3.04347e-27	0.472024	0.432	0.307	6.5535e-23	cMonocytes
GNAI3	1.16675e-26	0.300287	0.725	0.598	2.51237e-22	cMonocytes
YTHDF3	1.30449e-26	0.273799	0.536	0.402	2.80895e-22	cMonocytes
ATXN7	1.55021e-26	0.277777	0.491	0.358	3.33807e-22	cMonocytes
TDG	1.83404e-26	0.260479	0.415	0.285	3.94923e-22	cMonocytes
RNF141	4.00412e-25	0.326843	0.47	0.345	8.62208e-21	cMonocytes
SP3	7.87625e-25	0.254983	0.658	0.528	1.69599e-20	cMonocytes
POMP	8.95143e-25	0.252734	0.828	0.706	1.92751e-20	cMonocytes
TENT4B	1.38751e-24	0.264323	0.354	0.235	2.98773e-20	cMonocytes
CCND3	2.02494e-24	0.256116	0.455	0.328	4.3603e-20	cMonocytes
MALT1	2.72083e-24	0.30463	0.497	0.369	5.85876e-20	cMonocytes
RAB31	3.6172e-24	0.279676	0.854	0.737	7.78892e-20	cMonocytes
PRCP	6.82121e-24	0.315283	0.607	0.485	1.46881e-19	cMonocytes
BTG3	7.60807e-24	0.278207	0.278	0.177	1.63825e-19	cMonocytes
IGKC	2.24892e-23	2.91543	0.298	0.193	4.8426e-19	cMonocytes
GPR65	9.09378e-22	0.254699	0.389	0.273	1.95816e-17	cMonocytes
CNTRL	5.31726e-21	0.294868	0.566	0.458	1.14497e-16	cMonocytes
SP110	9.79353e-21	0.261993	0.604	0.473	2.10884e-16	cMonocytes
SLFN11	2.05638e-19	0.277051	0.447	0.331	4.42801e-15	cMonocytes
XAF1	1.08454e-14	0.256597	0.468	0.364	2.33533e-10	cMonocytes
FCGR3A	0	4.18908	0.979	0.369	0	CD16+ Monocytes
LST1	0	3.6239	0.999	0.707	0	CD16+ Monocytes
LYPD2	0	3.1398	0.263	0.001	0	CD16+ Monocytes
WARS1	0	3.08534	0.958	0.287	0	CD16+ Monocytes
SERPINA1	0	3.06799	0.993	0.32	0	CD16+ Monocytes
CDKN1C	0	2.94186	0.742	0.208	0	CD16+ Monocytes
CD52	0	2.89271	0.971	0.276	0	CD16+ Monocytes
TCF7L2	0	2.88099	0.925	0.143	0	CD16+ Monocytes
PLAC8	0	2.85699	0.795	0.076	0	CD16+ Monocytes
APOBEC3A	0	2.84672	0.722	0.133	0	CD16+ Monocytes
COTL1	0	2.77959	1	0.667	0	CD16+ Monocytes
SPN	0	2.6635	0.888	0.176	0	CD16+ Monocytes
CD48	0	2.42701	0.98	0.297	0	CD16+ Monocytes
LYN	0	2.40341	0.984	0.66	0	CD16+ Monocytes
PAG1	0	2.37614	0.886	0.302	0	CD16+ Monocytes
LILRA5	0	2.20652	0.868	0.152	0	CD16+ Monocytes
LYST	0	2.17973	0.951	0.456	0	CD16+ Monocytes
HES4	0	2.17968	0.751	0.09	0	CD16+ Monocytes
LILRB2	0	2.17566	0.97	0.586	0	CD16+ Monocytes
ITGA4	0	2.16577	0.921	0.248	0	CD16+ Monocytes
RIPOR2	0	2.13045	0.889	0.183	0	CD16+ Monocytes
NAP1L1	0	2.09586	0.995	0.76	0	CD16+ Monocytes
ITGAL	0	2.00798	0.856	0.114	0	CD16+ Monocytes
PRELID1	0	1.98464	0.983	0.53	0	CD16+ Monocytes
TNFRSF1B	0	1.97902	0.994	0.749	0	CD16+ Monocytes
LILRB1	0	1.95254	0.915	0.312	0	CD16+ Monocytes
SIGLEC10	0	1.92893	0.803	0.072	0	CD16+ Monocytes
CORO1A	0	1.85443	0.975	0.52	0	CD16+ Monocytes
MTPN	0	1.84619	0.98	0.719	0	CD16+ Monocytes
NAAA	0	1.79846	0.868	0.359	0	CD16+ Monocytes
STXBP2	0	1.79701	0.9	0.375	0	CD16+ Monocytes
TMPO	0	1.79453	0.913	0.428	0	CD16+ Monocytes
ADGRE2	0	1.7757	0.847	0.157	0	CD16+ Monocytes
PTP4A2	0	1.77139	0.981	0.711	0	CD16+ Monocytes
BID	0	1.75187	0.91	0.374	0	CD16+ Monocytes
PILRA	0	1.73493	0.929	0.368	0	CD16+ Monocytes
ABI3	0	1.71332	0.775	0.096	0	CD16+ Monocytes
FCN1	0	1.70744	0.951	0.328	0	CD16+ Monocytes
FPR2	0	1.69653	0.589	0.08	0	CD16+ Monocytes
MYO1G	0	1.68889	0.854	0.196	0	CD16+ Monocytes
LIMD2	0	1.6582	0.912	0.311	0	CD16+ Monocytes
FGR	0	1.60239	0.895	0.285	0	CD16+ Monocytes
LILRA1	0	1.56667	0.786	0.116	0	CD16+ Monocytes
PSMB9	0	1.55624	0.948	0.431	0	CD16+ Monocytes
RASSF5	0	1.47361	0.818	0.256	0	CD16+ Monocytes
SCIMP	0	1.46284	0.869	0.297	0	CD16+ Monocytes
CD300E	0	1.44361	0.79	0.205	0	CD16+ Monocytes
SLC2A6	0	1.42119	0.63	0.061	0	CD16+ Monocytes
GCH1	0	1.37132	0.679	0.084	0	CD16+ Monocytes
C19orf38	0	1.34194	0.778	0.181	0	CD16+ Monocytes
SLC11A1	0	1.33955	0.896	0.283	0	CD16+ Monocytes
CHST2	0	1.32421	0.597	0.066	0	CD16+ Monocytes
PLXNC1	0	1.24481	0.731	0.179	0	CD16+ Monocytes
FFAR2	0	1.22568	0.411	0.051	0	CD16+ Monocytes
TESC	0	1.17414	0.615	0.101	0	CD16+ Monocytes
ICAM2	0	1.16716	0.724	0.162	0	CD16+ Monocytes
ICAM3	0	1.15095	0.691	0.13	0	CD16+ Monocytes
TBC1D8	0	1.12808	0.615	0.098	0	CD16+ Monocytes
CHST15	0	1.10509	0.713	0.161	0	CD16+ Monocytes
LTB	0	1.08794	0.561	0.083	0	CD16+ Monocytes
CD79B	0	1.07807	0.503	0.026	0	CD16+ Monocytes
CD300LF	0	1.01588	0.575	0.076	0	CD16+ Monocytes
SH2D3C	0	0.908051	0.482	0.059	0	CD16+ Monocytes
ADA	0	0.899786	0.465	0.066	0	CD16+ Monocytes
CDH23	0	0.882467	0.486	0.064	0	CD16+ Monocytes
CYFIP2	0	0.881372	0.496	0.038	0	CD16+ Monocytes
S1PR4	0	0.878043	0.503	0.083	0	CD16+ Monocytes
CCDC88C	0	0.806584	0.514	0.076	0	CD16+ Monocytes
SYTL1	0	0.804855	0.424	0.034	0	CD16+ Monocytes
SLC44A2	0	0.794345	0.461	0.044	0	CD16+ Monocytes
ADGRE1	0	0.749557	0.438	0.02	0	CD16+ Monocytes
CASP5	0	0.608825	0.292	0.007	0	CD16+ Monocytes
NEURL1	0	0.576817	0.342	0.016	0	CD16+ Monocytes
TNFRSF8	0	0.564146	0.333	0.024	0	CD16+ Monocytes
TMTC1	2.65197e-306	0.702555	0.377	0.042	5.71049e-302	CD16+ Monocytes
PLAGL2	6.27719e-300	0.886388	0.487	0.08	1.35167e-295	CD16+ Monocytes
RAC2	1.32621e-298	1.41876	0.899	0.378	2.85572e-294	CD16+ Monocytes
CASP1	5.01736e-298	1.56531	0.932	0.454	1.08039e-293	CD16+ Monocytes
LY6E	3.64358e-297	1.86651	0.902	0.401	7.84572e-293	CD16+ Monocytes
TBC1D10C	3.0468e-296	0.658652	0.418	0.057	6.56066e-292	CD16+ Monocytes
IFITM2	5.55281e-295	2.34516	0.984	0.832	1.19569e-290	CD16+ Monocytes
CDA	4.9324e-293	0.892315	0.568	0.108	1.06209e-288	CD16+ Monocytes
BCL2A1	2.03149e-291	1.35053	0.956	0.39	4.3744e-287	CD16+ Monocytes
CYTIP	1.56023e-289	1.64185	0.94	0.462	3.35965e-285	CD16+ Monocytes
GBP1	1.9793e-287	1.79966	0.775	0.237	4.26202e-283	CD16+ Monocytes
JPT1	2.04031e-287	1.45919	0.859	0.32	4.3934e-283	CD16+ Monocytes
LRRC25	5.80335e-287	1.47425	0.884	0.398	1.24963e-282	CD16+ Monocytes
PSME2	3.485e-286	1.63746	0.924	0.441	7.50424e-282	CD16+ Monocytes
LILRA2	3.85718e-283	1.04151	0.715	0.194	8.30566e-279	CD16+ Monocytes
MAPKAPK3	2.9252e-282	1.14372	0.79	0.265	6.29883e-278	CD16+ Monocytes
RAP1B	6.57651e-282	1.63781	0.981	0.731	1.41612e-277	CD16+ Monocytes
SIDT2	1.50179e-281	1.2709	0.775	0.254	3.2338e-277	CD16+ Monocytes
TSPAN14	9.97253e-280	1.29701	0.824	0.307	2.14739e-275	CD16+ Monocytes
PTPN6	1.0601e-278	1.55727	0.951	0.556	2.2827e-274	CD16+ Monocytes
ISG15	6.34611e-277	2.34262	0.804	0.293	1.36651e-272	CD16+ Monocytes
PRAM1	1.83191e-276	0.837826	0.568	0.118	3.94465e-272	CD16+ Monocytes
GBP2	5.77171e-273	1.48865	0.847	0.31	1.24282e-268	CD16+ Monocytes
RAB37	1.00967e-272	0.490402	0.263	0.02	2.17411e-268	CD16+ Monocytes
CPPED1	2.96077e-268	1.29235	0.834	0.323	6.37542e-264	CD16+ Monocytes
DENND10	2.7246e-267	1.1546	0.765	0.25	5.86688e-263	CD16+ Monocytes
CD300A	5.07164e-267	1.11115	0.754	0.242	1.09208e-262	CD16+ Monocytes
SIRPB1	4.25842e-266	0.920451	0.676	0.174	9.16965e-262	CD16+ Monocytes
UTRN	4.47299e-266	1.51802	0.94	0.538	9.63169e-262	CD16+ Monocytes
ZNF703	1.14128e-265	1.57797	0.64	0.172	2.45753e-261	CD16+ Monocytes
HCK	1.05995e-262	1.44453	0.917	0.534	2.28239e-258	CD16+ Monocytes
IFI30	1.44434e-262	1.91082	0.914	0.427	3.1101e-258	CD16+ Monocytes
BIN2	1.21133e-261	1.28461	0.82	0.324	2.60835e-257	CD16+ Monocytes
VSIR	1.38688e-260	1.42067	0.956	0.548	2.98637e-256	CD16+ Monocytes
TYMP	3.16182e-255	1.49874	0.992	0.72	6.80835e-251	CD16+ Monocytes
SLAMF7	5.2768e-255	1.1209	0.351	0.044	1.13625e-250	CD16+ Monocytes
LFNG	4.89436e-251	1.26538	0.808	0.306	1.0539e-246	CD16+ Monocytes
ITGAX	1.35506e-248	1.23241	0.895	0.343	2.91786e-244	CD16+ Monocytes
UBE2J1	2.85176e-248	1.20311	0.756	0.26	6.14069e-244	CD16+ Monocytes
PECAM1	1.09035e-247	1.80981	0.925	0.586	2.34785e-243	CD16+ Monocytes
VASP	1.21695e-247	1.45844	0.959	0.641	2.62045e-243	CD16+ Monocytes
SEPTIN9	7.61191e-247	1.26505	0.904	0.455	1.63907e-242	CD16+ Monocytes
CSK	3.66875e-246	1.21852	0.86	0.388	7.89991e-242	CD16+ Monocytes
LCP1	6.53512e-246	1.31614	0.994	0.844	1.40721e-241	CD16+ Monocytes
UBASH3B	3.54068e-244	0.941429	0.487	0.1	7.62414e-240	CD16+ Monocytes
P2RX1	3.3824e-242	0.616023	0.367	0.053	7.28332e-238	CD16+ Monocytes
CNIH4	6.12273e-242	1.34134	0.686	0.229	1.31841e-237	CD16+ Monocytes
MARCKSL1	2.19349e-240	0.912166	0.516	0.111	4.72323e-236	CD16+ Monocytes
RNF149	8.0392e-239	1.35829	0.972	0.669	1.73108e-234	CD16+ Monocytes
POU2F2	2.15641e-237	1.72216	0.947	0.584	4.6434e-233	CD16+ Monocytes
HK3	6.1213e-233	0.750535	0.542	0.124	1.3181e-228	CD16+ Monocytes
C15orf39	6.75136e-226	0.746509	0.568	0.139	1.45377e-221	CD16+ Monocytes
EVL	1.05394e-225	1.16697	0.802	0.317	2.26945e-221	CD16+ Monocytes
RGS19	1.42365e-225	1.15473	0.853	0.391	3.06555e-221	CD16+ Monocytes
SLC24A4	6.33059e-225	0.990978	0.596	0.16	1.36317e-220	CD16+ Monocytes
DRAP1	6.09719e-224	1.31801	0.956	0.636	1.31291e-219	CD16+ Monocytes
ABRACL	2.02292e-223	1.377	0.89	0.473	4.35596e-219	CD16+ Monocytes
SCLT1	1.50319e-221	0.944751	0.688	0.223	3.23681e-217	CD16+ Monocytes
FAM110A	1.98081e-220	1.11216	0.557	0.146	4.26529e-216	CD16+ Monocytes
SERPINB9	1.17555e-219	1.56274	0.767	0.288	2.53131e-215	CD16+ Monocytes
MSN	1.57488e-218	1.26279	0.97	0.749	3.39118e-214	CD16+ Monocytes
ASAH1	7.80395e-217	1.32095	0.979	0.755	1.68043e-212	CD16+ Monocytes
CDKN2D	4.09607e-216	0.937298	0.622	0.179	8.82007e-212	CD16+ Monocytes
PTP4A3	7.9836e-216	0.611575	0.408	0.074	1.71911e-211	CD16+ Monocytes
PRKCB	8.41467e-216	1.12722	0.845	0.36	1.81193e-211	CD16+ Monocytes
HLA-F	4.34974e-215	1.11304	0.857	0.376	9.3663e-211	CD16+ Monocytes
FLNA	8.31979e-215	1.29538	0.962	0.572	1.7915e-210	CD16+ Monocytes
C11orf21	2.5841e-212	0.533575	0.346	0.053	5.56435e-208	CD16+ Monocytes
IL21R	6.98641e-212	0.307929	0.206	0.016	1.50438e-207	CD16+ Monocytes
IFITM1	7.23826e-212	0.510956	0.311	0.042	1.55861e-207	CD16+ Monocytes
CAMK1	1.07255e-209	0.814716	0.635	0.193	2.30951e-205	CD16+ Monocytes
VAMP5	9.65604e-209	1.44492	0.857	0.429	2.07924e-204	CD16+ Monocytes
GNGT2	1.66307e-207	0.367508	0.248	0.026	3.58109e-203	CD16+ Monocytes
CX3CR1	1.93446e-207	1.36042	0.628	0.198	4.16546e-203	CD16+ Monocytes
SPATA13	6.04978e-207	0.769285	0.496	0.115	1.3027e-202	CD16+ Monocytes
GPBAR1	9.61244e-207	0.799511	0.554	0.146	2.06985e-202	CD16+ Monocytes
TCIRG1	1.43948e-205	1.00702	0.853	0.387	3.09963e-201	CD16+ Monocytes
TRAF3IP3	3.32911e-205	0.845497	0.554	0.149	7.16857e-201	CD16+ Monocytes
CFP	6.7634e-203	1.14614	0.899	0.411	1.45636e-198	CD16+ Monocytes
SAMSN1	1.81275e-202	1.14684	0.932	0.488	3.90339e-198	CD16+ Monocytes
ARHGDIB	1.23092e-201	1.18799	0.984	0.817	2.65053e-197	CD16+ Monocytes
TIMP1	1.73896e-200	1.68925	0.988	0.795	3.7445e-196	CD16+ Monocytes
S100Z	5.77597e-197	0.482083	0.305	0.044	1.24374e-192	CD16+ Monocytes
CALHM6	2.28241e-195	0.945519	0.632	0.204	4.91472e-191	CD16+ Monocytes
PSME1	5.98654e-193	1.14882	0.976	0.687	1.28908e-188	CD16+ Monocytes
CD244	2.49424e-191	0.380167	0.272	0.035	5.37085e-187	CD16+ Monocytes
GBP4	2.27957e-190	1.09085	0.592	0.177	4.90859e-186	CD16+ Monocytes
SLC7A7	1.08163e-187	1.03315	0.83	0.4	2.32907e-183	CD16+ Monocytes
KDM1B	3.6527e-186	0.814227	0.67	0.234	7.86535e-182	CD16+ Monocytes
STK10	3.91016e-186	1.04026	0.817	0.381	8.41975e-182	CD16+ Monocytes
DOCK5	6.07519e-185	0.880328	0.71	0.268	1.30817e-180	CD16+ Monocytes
HSBP1	7.02573e-183	1.10199	0.93	0.607	1.51285e-178	CD16+ Monocytes
MEFV	7.86085e-183	0.617755	0.415	0.089	1.69268e-178	CD16+ Monocytes
UNC119	9.74109e-183	0.840993	0.599	0.192	2.09755e-178	CD16+ Monocytes
CDC42EP3	3.59027e-182	1.16012	0.706	0.281	7.73092e-178	CD16+ Monocytes
KIAA0513	5.16976e-182	0.565067	0.46	0.108	1.1132e-177	CD16+ Monocytes
SFMBT2	7.72108e-182	0.806852	0.545	0.154	1.66258e-177	CD16+ Monocytes
ARAP2	1.0594e-181	0.984512	0.678	0.25	2.2812e-177	CD16+ Monocytes
SNX18	4.05911e-181	1.18465	0.784	0.36	8.74049e-177	CD16+ Monocytes
TES	4.92607e-181	0.940368	0.769	0.316	1.06073e-176	CD16+ Monocytes
MYD88	5.19423e-181	1.01435	0.837	0.401	1.11847e-176	CD16+ Monocytes
LTA4H	1.45852e-179	1.2323	0.819	0.392	3.14063e-175	CD16+ Monocytes
TMEM154	1.97598e-179	0.886616	0.569	0.171	4.25487e-175	CD16+ Monocytes
TUBA4A	8.99105e-178	0.744833	0.494	0.128	1.93604e-173	CD16+ Monocytes
SH3BGRL3	4.99723e-177	0.92171	0.998	0.884	1.07605e-172	CD16+ Monocytes
TAF10	1.1467e-176	1.02448	0.875	0.476	2.46918e-172	CD16+ Monocytes
HSH2D	1.46963e-175	0.398872	0.258	0.035	3.16454e-171	CD16+ Monocytes
RHOC	1.47819e-175	1.40776	0.79	0.41	3.18298e-171	CD16+ Monocytes
PIK3AP1	4.41796e-174	1.1655	0.851	0.467	9.5132e-170	CD16+ Monocytes
PSMB8	4.83335e-174	0.993014	0.868	0.451	1.04077e-169	CD16+ Monocytes
TKT	6.29182e-174	1.01616	0.973	0.675	1.35482e-169	CD16+ Monocytes
LAPTM5	3.04793e-173	0.93675	0.99	0.819	6.56311e-169	CD16+ Monocytes
ACTR3	8.95138e-170	1.02442	0.978	0.75	1.9275e-165	CD16+ Monocytes
RASGRP2	1.71251e-169	0.838279	0.604	0.203	3.68756e-165	CD16+ Monocytes
ISG20	1.20101e-167	0.874987	0.479	0.129	2.58613e-163	CD16+ Monocytes
NBEAL2	4.00765e-167	0.548321	0.451	0.111	8.62967e-163	CD16+ Monocytes
RFLNB	5.11767e-167	0.823865	0.377	0.081	1.10199e-162	CD16+ Monocytes
APBB1IP	9.15539e-167	0.920146	0.813	0.394	1.97143e-162	CD16+ Monocytes
BLOC1S1	2.2642e-165	1.04118	0.935	0.607	4.87551e-161	CD16+ Monocytes
MBD2	3.99913e-165	1.12989	0.876	0.537	8.61133e-161	CD16+ Monocytes
SPI1	1.03228e-164	1.08429	0.978	0.818	2.22281e-160	CD16+ Monocytes
PSMA4	1.35812e-163	1.05144	0.888	0.549	2.92444e-159	CD16+ Monocytes
IFITM3	2.48308e-163	1.85634	0.956	0.808	5.34682e-159	CD16+ Monocytes
AMPD2	1.42635e-162	0.699449	0.574	0.182	3.07137e-158	CD16+ Monocytes
SERP1	2.16251e-162	1.05213	0.983	0.76	4.65653e-158	CD16+ Monocytes
CEBPB	1.79391e-161	1.18731	0.985	0.844	3.86282e-157	CD16+ Monocytes
DOCK8	3.9931e-161	0.960329	0.899	0.538	8.59833e-157	CD16+ Monocytes
CSTA	5.08352e-160	0.714472	0.797	0.335	1.09463e-155	CD16+ Monocytes
CLEC12A	7.49091e-160	1.0817	0.745	0.31	1.61302e-155	CD16+ Monocytes
ATG3	6.56572e-158	0.987353	0.885	0.51	1.4138e-153	CD16+ Monocytes
CXCR4	8.14179e-158	1.17563	0.857	0.456	1.75317e-153	CD16+ Monocytes
STX11	1.60207e-157	1.08162	0.851	0.432	3.44974e-153	CD16+ Monocytes
LIMS1	6.49167e-157	1.13947	0.876	0.502	1.39785e-152	CD16+ Monocytes
GRK6	1.35441e-156	0.751304	0.557	0.183	2.91645e-152	CD16+ Monocytes
SSH2	1.36194e-156	0.891145	0.768	0.338	2.93267e-152	CD16+ Monocytes
RUNX3	2.55866e-156	0.847829	0.527	0.163	5.50957e-152	CD16+ Monocytes
CD37	3.18018e-156	1.03001	0.949	0.645	6.84788e-152	CD16+ Monocytes
FYB1	1.45594e-155	1.00177	0.977	0.768	3.13507e-151	CD16+ Monocytes
NOCT	3.45477e-155	0.407501	0.254	0.038	7.43916e-151	CD16+ Monocytes
RASAL3	2.40324e-154	0.513115	0.344	0.072	5.17489e-150	CD16+ Monocytes
TNFSF10	1.13811e-153	1.44024	0.78	0.393	2.4507e-149	CD16+ Monocytes
CUX1	1.2127e-153	1.02186	0.806	0.41	2.61131e-149	CD16+ Monocytes
PGK1	1.99256e-153	0.962539	0.956	0.714	4.29059e-149	CD16+ Monocytes
CMTM6	3.17482e-153	1.06445	0.952	0.699	6.83633e-149	CD16+ Monocytes
SP110	1.57763e-152	0.936613	0.849	0.463	3.39712e-148	CD16+ Monocytes
SECTM1	5.99809e-151	0.824992	0.718	0.312	1.29157e-146	CD16+ Monocytes
ARPC1B	1.32633e-148	0.921988	0.977	0.798	2.85598e-144	CD16+ Monocytes
LIPN	1.5555e-148	0.697393	0.443	0.118	3.34946e-144	CD16+ Monocytes
SASH3	1.68409e-147	0.714345	0.572	0.198	3.62634e-143	CD16+ Monocytes
LSP1	5.74434e-147	0.858572	0.908	0.473	1.23693e-142	CD16+ Monocytes
RNASET2	1.19761e-146	0.935539	0.979	0.844	2.57881e-142	CD16+ Monocytes
GMFG	3.55668e-146	0.897973	0.984	0.783	7.6586e-142	CD16+ Monocytes
CYRIA	1.90545e-145	1.016	0.817	0.419	4.103e-141	CD16+ Monocytes
XYLT1	3.43068e-145	0.462093	0.365	0.084	7.38728e-141	CD16+ Monocytes
NADK	3.4471e-145	0.637404	0.554	0.183	7.42265e-141	CD16+ Monocytes
SETBP1	7.15922e-145	0.519922	0.351	0.077	1.5416e-140	CD16+ Monocytes
RXRA	1.76689e-144	0.863308	0.816	0.424	3.80464e-140	CD16+ Monocytes
RIN1	2.43352e-142	0.329222	0.269	0.047	5.24009e-138	CD16+ Monocytes
NKG7	2.9735e-142	0.787117	0.344	0.077	6.40285e-138	CD16+ Monocytes
IRAK3	4.53312e-142	0.9152	0.831	0.441	9.76116e-138	CD16+ Monocytes
PHF19	1.98297e-141	0.63917	0.431	0.12	4.26992e-137	CD16+ Monocytes
PPP1CA	1.42898e-139	0.846548	0.89	0.541	3.07702e-135	CD16+ Monocytes
SNX20	4.06662e-139	0.585806	0.458	0.136	8.75665e-135	CD16+ Monocytes
EFHD2	7.04294e-139	0.836972	0.971	0.71	1.51656e-134	CD16+ Monocytes
LRRK2	3.35841e-138	0.636143	0.75	0.329	7.23166e-134	CD16+ Monocytes
RAB11FIP4	2.40084e-137	0.306879	0.206	0.028	5.16973e-133	CD16+ Monocytes
SMCO4	3.23499e-137	0.698522	0.623	0.242	6.9659e-133	CD16+ Monocytes
APOBEC3G	1.52222e-136	0.602368	0.499	0.161	3.2778e-132	CD16+ Monocytes
MYOF	9.48445e-135	0.803175	0.659	0.281	2.04229e-130	CD16+ Monocytes
CHST7	1.01647e-134	0.420111	0.298	0.06	2.18877e-130	CD16+ Monocytes
CLEC7A	3.68033e-134	0.896756	0.956	0.594	7.92486e-130	CD16+ Monocytes
LYSMD2	1.59403e-133	0.663029	0.553	0.193	3.43241e-129	CD16+ Monocytes
RELT	1.66988e-133	0.697951	0.632	0.25	3.59576e-129	CD16+ Monocytes
NRARP	4.17176e-133	0.944586	0.331	0.077	8.98305e-129	CD16+ Monocytes
RNF122	2.86622e-132	0.339024	0.244	0.042	6.17184e-128	CD16+ Monocytes
CCND3	2.9961e-132	0.799236	0.698	0.317	6.45151e-128	CD16+ Monocytes
FYN	1.73452e-131	0.697428	0.599	0.229	3.73494e-127	CD16+ Monocytes
CCDC69	2.54058e-131	0.587083	0.627	0.238	5.47063e-127	CD16+ Monocytes
HIC1	2.03167e-130	0.562809	0.278	0.055	4.3748e-126	CD16+ Monocytes
TMC6	2.20028e-130	0.778636	0.66	0.278	4.73786e-126	CD16+ Monocytes
IRF1	2.65222e-130	1.30367	0.803	0.432	5.71104e-126	CD16+ Monocytes
CCDC12	3.89198e-130	0.686192	0.7	0.311	8.38059e-126	CD16+ Monocytes
EHD1	8.1807e-130	0.831674	0.547	0.195	1.76155e-125	CD16+ Monocytes
OAS1	3.35482e-129	0.881616	0.73	0.347	7.22394e-125	CD16+ Monocytes
EHBP1L1	4.84226e-129	0.830302	0.808	0.428	1.04268e-124	CD16+ Monocytes
AC046185.3	1.22925e-128	0.318602	0.227	0.037	2.64694e-124	CD16+ Monocytes
CLIP4	4.24242e-128	0.523086	0.535	0.18	9.1352e-124	CD16+ Monocytes
RRAS	1.26055e-126	0.804733	0.666	0.295	2.71435e-122	CD16+ Monocytes
RABGAP1L	1.32091e-125	0.943388	0.621	0.266	2.84433e-121	CD16+ Monocytes
SLA	3.46649e-125	1.01484	0.871	0.54	7.46439e-121	CD16+ Monocytes
RAB10	6.20508e-125	0.827306	0.903	0.585	1.33614e-120	CD16+ Monocytes
C5AR1	3.16714e-124	0.992465	0.975	0.745	6.8198e-120	CD16+ Monocytes
ZBTB7A	4.1196e-124	1.05729	0.878	0.591	8.87074e-120	CD16+ Monocytes
ACAA1	1.18496e-123	0.714099	0.698	0.32	2.55157e-119	CD16+ Monocytes
MT2A	1.26215e-123	1.27674	0.925	0.656	2.7178e-119	CD16+ Monocytes
UBE2R2	3.38578e-123	0.80007	0.857	0.511	7.29061e-119	CD16+ Monocytes
MAPK7	1.74171e-122	0.506484	0.39	0.108	3.75042e-118	CD16+ Monocytes
PSTPIP2	2.37566e-122	0.683253	0.569	0.211	5.1155e-118	CD16+ Monocytes
GPSM3	8.17711e-122	0.782342	0.904	0.59	1.76078e-117	CD16+ Monocytes
SNAPC3	1.15981e-121	0.518432	0.421	0.124	2.49742e-117	CD16+ Monocytes
PCGF5	2.09447e-121	0.647624	0.702	0.318	4.51002e-117	CD16+ Monocytes
PPM1F	5.30888e-121	0.697115	0.654	0.278	1.14316e-116	CD16+ Monocytes
GRK3	7.72024e-121	0.853109	0.813	0.468	1.6624e-116	CD16+ Monocytes
RHOG	1.4249e-120	0.823224	0.922	0.642	3.06825e-116	CD16+ Monocytes
RARA	2.05914e-120	0.743612	0.679	0.306	4.43395e-116	CD16+ Monocytes
PGAM1	2.63117e-119	0.747627	0.739	0.36	5.6657e-115	CD16+ Monocytes
SVIL	9.69358e-119	0.733095	0.605	0.254	2.08732e-114	CD16+ Monocytes
IFNAR2	1.93205e-118	0.66596	0.606	0.249	4.16028e-114	CD16+ Monocytes
MYL12B	5.11261e-118	0.79303	0.977	0.827	1.1009e-113	CD16+ Monocytes
FBP1	2.07499e-117	0.855897	0.655	0.295	4.46807e-113	CD16+ Monocytes
ZFAND5	2.19e-117	0.843036	0.969	0.78	4.71574e-113	CD16+ Monocytes
P2RY1	2.05419e-116	0.591113	0.351	0.096	4.42329e-112	CD16+ Monocytes
KCNAB2	3.92366e-116	0.756598	0.663	0.302	8.44881e-112	CD16+ Monocytes
CKB	6.41008e-116	0.685715	0.306	0.074	1.38028e-111	CD16+ Monocytes
UBE2L6	6.96844e-116	0.671036	0.629	0.269	1.50051e-111	CD16+ Monocytes
TMEM131L	8.42871e-115	0.498917	0.424	0.132	1.81496e-110	CD16+ Monocytes
RILPL2	1.61977e-114	0.68019	0.869	0.448	3.48785e-110	CD16+ Monocytes
ID2	1.73879e-114	0.920614	0.78	0.432	3.74413e-110	CD16+ Monocytes
RNF144B	1.76033e-113	1.36544	0.752	0.457	3.79052e-109	CD16+ Monocytes
STK26	3.64505e-113	0.498969	0.345	0.093	7.84888e-109	CD16+ Monocytes
OAS2	3.86395e-113	0.624791	0.489	0.175	8.32023e-109	CD16+ Monocytes
MTMR11	6.12428e-113	0.38402	0.246	0.049	1.31874e-108	CD16+ Monocytes
IKZF1	7.69302e-113	1.05088	0.798	0.475	1.65654e-108	CD16+ Monocytes
DEDD2	1.59717e-112	0.609751	0.495	0.178	3.43919e-108	CD16+ Monocytes
PLAAT4	3.06236e-112	0.636981	0.61	0.251	6.59417e-108	CD16+ Monocytes
PKN1	4.32782e-112	0.734461	0.758	0.406	9.3191e-108	CD16+ Monocytes
ECE1	4.1377e-111	0.476597	0.321	0.082	8.90971e-107	CD16+ Monocytes
COX7C	5.10683e-111	0.722752	0.987	0.863	1.09965e-106	CD16+ Monocytes
CAPZA1	3.70448e-110	0.740346	0.933	0.676	7.97685e-106	CD16+ Monocytes
AP2A1	1.09812e-109	0.633495	0.629	0.283	2.36458e-105	CD16+ Monocytes
JAK3	2.04041e-109	0.348052	0.317	0.08	4.39362e-105	CD16+ Monocytes
GBP5	1.41391e-108	1.13997	0.375	0.11	3.04458e-104	CD16+ Monocytes
TSPAN32	1.5227e-108	0.373253	0.293	0.071	3.27884e-104	CD16+ Monocytes
RYBP	1.538e-108	0.855275	0.737	0.394	3.31177e-104	CD16+ Monocytes
IRF7	2.06859e-108	0.581217	0.486	0.173	4.45429e-104	CD16+ Monocytes
SP140	1.44323e-107	0.29945	0.24	0.048	3.1077e-103	CD16+ Monocytes
CD55	3.05599e-107	0.801168	0.911	0.654	6.58046e-103	CD16+ Monocytes
HK1	3.35048e-107	0.60877	0.63	0.278	7.21459e-103	CD16+ Monocytes
C1orf162	3.91659e-107	0.688987	0.966	0.668	8.4336e-103	CD16+ Monocytes
G0S2	1.012e-106	1.45707	0.587	0.261	2.17915e-102	CD16+ Monocytes
IFI6	1.03234e-106	0.826784	0.615	0.267	2.22294e-102	CD16+ Monocytes
HES1	1.64329e-104	0.814225	0.365	0.107	3.5385e-100	CD16+ Monocytes
AQP9	3.34567e-104	0.459656	0.319	0.082	7.20423e-100	CD16+ Monocytes
IGSF6	5.84767e-104	0.76002	0.902	0.616	1.25918e-99	CD16+ Monocytes
CERK	5.88019e-104	0.440772	0.44	0.149	1.26618e-99	CD16+ Monocytes
CD53	6.55965e-104	0.702867	0.939	0.695	1.41249e-99	CD16+ Monocytes
IFIT2	5.02218e-103	0.354159	0.387	0.117	1.08143e-98	CD16+ Monocytes
BACH1	9.54623e-103	0.784843	0.841	0.509	2.05559e-98	CD16+ Monocytes
SH3BP2	1.95335e-102	0.808427	0.824	0.496	4.20615e-98	CD16+ Monocytes
SH2B2	2.39304e-102	0.264084	0.214	0.041	5.15293e-98	CD16+ Monocytes
HIGD2A	3.93439e-102	0.788467	0.914	0.647	8.47192e-98	CD16+ Monocytes
SH3RF1	1.49086e-101	0.496539	0.331	0.093	3.21027e-97	CD16+ Monocytes
PRR13	1.75827e-101	0.704319	0.918	0.638	3.78608e-97	CD16+ Monocytes
MYO1F	2.84879e-101	0.731249	0.856	0.549	6.1343e-97	CD16+ Monocytes
FKBP1A	5.78047e-101	0.744439	0.935	0.717	1.24471e-96	CD16+ Monocytes
UNC13D	6.68555e-101	0.342782	0.32	0.086	1.4396e-96	CD16+ Monocytes
PITPNM1	9.68215e-101	0.393298	0.336	0.096	2.08486e-96	CD16+ Monocytes
FPR1	3.39668e-100	0.890595	0.68	0.321	7.31407e-96	CD16+ Monocytes
IFNGR2	6.46775e-100	0.674787	0.811	0.476	1.3927e-95	CD16+ Monocytes
BTG1	1.38491e-99	0.619374	0.993	0.838	2.98212e-95	CD16+ Monocytes
STK17B	3.72318e-99	0.794772	0.972	0.81	8.01712e-95	CD16+ Monocytes
LGALS9	2.96145e-98	0.739918	0.819	0.518	6.3769e-94	CD16+ Monocytes
TUT7	3.71136e-98	0.907932	0.797	0.493	7.99166e-94	CD16+ Monocytes
ARL4A	1.13998e-97	1.02596	0.854	0.576	2.45472e-93	CD16+ Monocytes
RGS18	2.69054e-97	0.662592	0.68	0.332	5.79354e-93	CD16+ Monocytes
SORT1	1.22491e-96	0.50187	0.533	0.211	2.63759e-92	CD16+ Monocytes
CKS1B	1.41102e-96	0.350575	0.366	0.111	3.03835e-92	CD16+ Monocytes
UPP1	4.36883e-96	0.617395	0.654	0.302	9.4074e-92	CD16+ Monocytes
SLC25A25	5.14334e-96	0.378824	0.363	0.112	1.10752e-91	CD16+ Monocytes
ARHGEF18	6.1553e-96	0.366402	0.356	0.108	1.32542e-91	CD16+ Monocytes
SLC25A5	6.49127e-96	0.778081	0.937	0.665	1.39776e-91	CD16+ Monocytes
DDX21	8.60577e-96	0.756978	0.926	0.654	1.85308e-91	CD16+ Monocytes
IFIT3	1.05703e-95	0.628039	0.389	0.127	2.2761e-91	CD16+ Monocytes
PSMB10	2.37285e-95	0.536701	0.556	0.24	5.10946e-91	CD16+ Monocytes
RAB5IF	5.92361e-95	0.534183	0.605	0.273	1.27553e-90	CD16+ Monocytes
KLF13	7.02953e-95	0.678677	0.691	0.362	1.51367e-90	CD16+ Monocytes
ARPC4	1.18215e-94	0.708826	0.902	0.623	2.54552e-90	CD16+ Monocytes
RAB8A	1.72679e-94	0.674942	0.795	0.467	3.7183e-90	CD16+ Monocytes
ARHGAP27	2.61303e-94	0.508996	0.543	0.228	5.62665e-90	CD16+ Monocytes
ABCC3	3.97495e-94	0.422805	0.302	0.083	8.55926e-90	CD16+ Monocytes
LSM6	4.2486e-94	0.609902	0.694	0.352	9.14851e-90	CD16+ Monocytes
PARVG	9.29703e-94	0.580746	0.729	0.373	2.00193e-89	CD16+ Monocytes
IER5	1.08793e-92	0.680055	0.886	0.559	2.34265e-88	CD16+ Monocytes
SUN2	1.44003e-92	0.579457	0.625	0.29	3.10081e-88	CD16+ Monocytes
SLC16A3	1.92505e-92	0.614944	0.612	0.281	4.14521e-88	CD16+ Monocytes
IFI35	2.12174e-92	0.543337	0.526	0.217	4.56873e-88	CD16+ Monocytes
L3MBTL3	6.02257e-92	0.378522	0.342	0.103	1.29684e-87	CD16+ Monocytes
EIF3K	8.1358e-92	0.65169	0.979	0.797	1.75188e-87	CD16+ Monocytes
VCL	1.69901e-91	0.585784	0.592	0.266	3.65847e-87	CD16+ Monocytes
PTPN1	2.52606e-91	0.622562	0.705	0.362	5.43937e-87	CD16+ Monocytes
VPS35	3.69839e-91	0.66308	0.869	0.581	7.96375e-87	CD16+ Monocytes
FAM89B	9.00326e-91	0.550335	0.592	0.273	1.93867e-86	CD16+ Monocytes
CASP4	9.62034e-91	0.652923	0.761	0.429	2.07155e-86	CD16+ Monocytes
COX17	1.10039e-90	0.675279	0.835	0.513	2.36948e-86	CD16+ Monocytes
SEMA4D	2.01758e-90	0.480996	0.458	0.17	4.34446e-86	CD16+ Monocytes
MX2	4.08371e-90	0.576176	0.711	0.368	8.79345e-86	CD16+ Monocytes
CAP1	7.66587e-90	0.635909	0.978	0.858	1.65069e-85	CD16+ Monocytes
PYCARD	9.40935e-90	0.713496	0.961	0.784	2.02612e-85	CD16+ Monocytes
[truncated: 1,214 more rows]

## Sheet: Fig. 4k
Fig. 4k. Marker genes used in the heatmap for each non-ischemic vs PAD MacMo subtype comparison.
[truncated: 914 more rows]

[truncated: 5 more sheets: Extended Data Fig. 5e, Extended Data Fig. 5f, Fig. 5, non-ischemic CellChat, Fig. 5, PAD CellChat, Fig. 6c]
