# Supplementary material for: Single-cell compendium of muscle microenvironment in peripheral artery disease reveals altered endothelial diversity and LYVE1+ macrophage activation
Source: Nat Cardiovasc Res. 2025 Sep 15;4(10):1221–40. doi: 10.1038/s44161-025-00709-y (PMC12520974; doi:10.1038/s44161-025-00709-y)
Supplement: Supplementary file 3 — Statistical source data. [file 44161_2025_709_MOESM3_ESM.xlsx]

## Sheet: Figure 1c
non-ischemic	PAD
2659.28	3396.9
3629.68	5354.49
3028.77	4266.67
3814.7	4933.26
6451.56	4155.77
6029.86	2738.49
5351.66	2745.14
3740.72	4259.41
	3896.75
	4726.99
	2735.83

## Sheet: Figure 1d
non-ischemic	PAD
45.382	49.3839
51.4295	66.4881
49.9231	57.3902
55.7485	63.053
69.1596	56.6554
67.4028	47.9422
66.0268	46.6813
56.7048	51.5831
	54.5881
	63.556
	47.0813

## Sheet: Figure 1f
non-ischemic	PAD
242.363	369.381
210.78	348.629
281.222	347.41
232.065	236.57
308.7	348.2
172.168	274.633
273.259	390.665
298.825	378.306
	328.021
	319.005
	418.613

## Sheet: Figure 1i
	Endothelial cells				FAPs				Macrophages/Monocytes				Mast cells				Myonuclei				Neutrophils				NK/T/B cells				Satellite cells				Smooth muscle/Pericytes
non-ischemic	25.992	26.449	12.9817	9.79881	37.5325	39.747	44.59	22.6341	6.68862	8.47308	12.0477	11.494	0.311904	0.441306	0.223214	3.53949	9.45243	3.79523	2.31438	24.2176	0.2166	0.323625	0.440555	0.652012	8.66401	10.0618	13.0991	14.9404	2.01871	3.29509	5.35127	4.26602	9.1232	7.41395	8.95207	8.45753
PAD	5.48873	12.8203	15.2433	13.0467	42.2381	39.9694	15.961	42.4695	13.2648	10.6903	5.61006	9.58687	0.776662	3.25123	0.269968	1.13774	8.01762	5.8315	36.5378	9.9972	0.497253	2.82343	0.93501	3.85153	15.0833	9.17278	11.5823	14.287	9.77458	4.00774	0.553105	0.30775	4.85887	11.4333	13.3074	5.31568
