# Supplementary material for: Single-cell compendium of muscle microenvironment in peripheral artery disease reveals altered endothelial diversity and LYVE1+ macrophage activation
Source: Nat Cardiovasc Res. 2025 Sep 15;4(10):1221–40. doi: 10.1038/s44161-025-00709-y (PMC12520974; doi:10.1038/s44161-025-00709-y)
Supplement: Supplementary file 4 — Statistical source data. [file 44161_2025_709_MOESM4_ESM.xlsx]

## Sheet: Figure 2g
	Arteries				ATF3/4+ Capillaries				ATF3/4+ Veins				Capillaries				Lymphatic EC				Veins
non-ischemic	6.86667	8.12013	6.38009	7.41445	27.1	29.366	30	40.3042	14	17.6863	22.2172	8.93536	36.2	29.4772	27.1041	37.8327	3	2.5584	2.17195	0.190114	12.8333	12.792	12.1267	5.32319
PAD	4.83175	5.8307	8.25054	6.36169	21.6566	23.9199	16.4579	12.223	21.1389	32.666	10.2376	18.7277	22.6057	22.1286	46.1771	32.0943	9.05953	4.25009	3.02376	1.21515	20.7075	11.2048	15.8531	29.3781
