# Supplementary material for: Single-cell compendium of muscle microenvironment in peripheral artery disease reveals altered endothelial diversity and LYVE1+ macrophage activation
Source: Nat Cardiovasc Res. 2025 Sep 15;4(10):1221–40. doi: 10.1038/s44161-025-00709-y (PMC12520974; doi:10.1038/s44161-025-00709-y)
Supplement: Supplementary file 5 — Statistical source data. [file 44161_2025_709_MOESM5_ESM.xlsx]

## Sheet: Figure 4d
	LYVE1hi MHCIIlow macrophages				LYVE1low MHCIIhi macrophages				DCs				cMonocytes				CD16+ Monocytes
non-ischemic	72.5389	72.9167	53.5349	80.389	8.29016	11.8056	14.8708	11.6694	6.47668	7.29167	16.431	7.6175	4.66321	3.47222	9.21502	0.324149	8.03109	4.51389	5.94832	0
PAD	49.6965	36.4364	36.1502	37.1595	14.2806	11.2047	6.69014	3.89105	17.2081	18.3235	20.4225	12.5486	11.5316	25.9056	16.1972	37.2568	7.28311	8.12974	20.5399	9.14397

## Sheet: Figure 4f
non-ischemic	PAD
86.7857	80.3349
81.2192	69.6124
90.8277	44.3119
58.9185	75.5459
78.6324	88.2763
75.6027	90.8729
79.9838	98.2639
81.325	86.6048
	83.534
	90.7221
	93.4389

## Sheet: Figure 4g
non-ischemic	PAD
32.2693	265.707
100.927	151.383
194.951	85.4412
201.168	250.704
88.9835	349.288
103.753	189.496
67.9716	83.7629
92.6758	61.7923
	132.552
	295.75
	423.872

## Sheet: Figure 4h
	non-ischemic			PAD
Artery	0	1.21	1.096	0.831	1.307	2.51505
ATF3/4+ Capillary	1.34093	1.15948	0.966463	1.47945	0.828638	1.02174
Capillary	0.933862	0.833161	1.00807	0.771429	0.731898	0.778468
ATF3/4+ Venous	1.50855	1.19689	1.25794	2.27368	3.06957	2.27053
Venous	1.2451	0.3313	0.6793	0.8308	2.2413	0
Lymphatic	0	0.515326	0.943452	1.2	0	0
