# Supplementary material for: Single-cell compendium of muscle microenvironment in peripheral artery disease reveals altered endothelial diversity and LYVE1+ macrophage activation
Source: Nat Cardiovasc Res. 2025 Sep 15;4(10):1221–40. doi: 10.1038/s44161-025-00709-y (PMC12520974; doi:10.1038/s44161-025-00709-y)
Supplement: Supplementary file 6 — Statistical source data. [file 44161_2025_709_MOESM6_ESM.xlsx]

## Sheet: Figure 7e
CD206
	non-ischemic					PAD
	PAD21	PAD25	PAD27			PAD20	PAD22	PAD23	PAD24	PAD26
0	1275.67	1576	1476.67			1326.67	1299.33	1435	1428.67	1317.67
6.25	6366	2660.67	4801.67			3237.17	2740.67	2662	4251	2784
12.5	11126.2	4970.33	8224.83			5304.67	4613.5	3750.33	6012	4215.33
25	14908.3	6639.5	13304.5			7367.17	7164	5698.5	9346	5688.5
50	15233.7	8655.33	14241			7950.33	9199.5	7082.67	10791.2	7240.17
CD80
	non-ischemic					PAD
	PAD21	PAD25	PAD27			PAD20	PAD22	PAD23	PAD24	PAD26
0	1621.83	1520	1499.67			1567.67	1611	1529.5	1544	1582.5
6.25	1263.17	1477.17	1366.67			1518.67	1573	1490.17	1424.83	1463.17
12.5	1180.5	1331.17	1261.5			1372.67	1476.5	1489	1340.33	1362.17
25	1044.83	1197.5	1167			1160.33	1366.67	1374.83	1212	1257
50	895.333	1066.33	1004.33			991.667	1205.67	1162.17	1046.5	1112.5
HLA-DR
	non-ischemic					PAD
	PAD21	PAD25	PAD27			PAD20	PAD22	PAD23	PAD24	PAD26
0	13312	11726	12067.8			11200.2	12419.3	12876.8	11468.5	12065.2
6.25	12313.5	14745.2	13096.5			12938	14138.7	15000.2	13902.3	13847.7
12.5	11125.3	13276.5	11959.7			12654.7	14360.2	15661.7	13887.5	15094.2
25	9771.33	10613.5	11076.5			9652.33	12126.7	13635	10884.3	11873.7
50	6918.83	9650.67	7977.17			6224.5	9130.33	9633.5	7925.83	9941.17
