# Supplementary material for: Single-cell compendium of muscle microenvironment in peripheral artery disease reveals altered endothelial diversity and LYVE1+ macrophage activation
Source: Nat Cardiovasc Res. 2025 Sep 15;4(10):1221–40. doi: 10.1038/s44161-025-00709-y (PMC12520974; doi:10.1038/s44161-025-00709-y)
Supplement: Supplementary file 7 — Statistical source data. [file 44161_2025_709_MOESM7_ESM.xlsx]

## Sheet: Extended Data Figure 1a
non-ischemic	PAD
4.39746	10.1947
8.30842	17.3819
3.3697	23.7184
10.7863	9.25377
4.38233	9.96411
3.44815	13.6008
10.222	7.69245
7.69531	11.4964
	3.5026
	8.83011
	4.40052

## Sheet: Extended Data Figure 1b
non-ischemic	PAD
13.7316	26.7767
11.6719	21.284
17.8511	22.6572
15.7914	32.9559
10.9853	23.3438
17.8511	13.7316
7.5524	24.0304
15.1048	52.1802
	36.3888
	41.1949
	21.284

## Sheet: Extended Data Figure 1f
	Endothelial cells			FAPs			Macrophages/Monocytes			Mast cells			Myonuclei			Neutrophils			NK/T/B cells			Satellite cells			Smooth muscle/Pericytes
non-ischemic	6.68181	7.63348	7.70345	9.14253	5.32502	6.32697	0.567859	1.16131	1.59382	0.018929	0	0	79.1785	79.6771	78.7732	0.056786	0.339895	0.048298	0.70036	1.27461	0.676165	0.813931	1.04801	0.652016	2.8393	3.54058	4.22603
PAD	10.9451	8.86835	7.98161	7.95748	6.91981	6.18471	1.26401	0.949288	1.42081	0.086182	0	0	71.9046	77.8166	78.4371	0.201092	0.124906	0.083577	3.10256	1.37397	1.88048	1.17782	0.849363	0.417885	3.3611	3.09768	3.59382
