# Supplementary material for: Single-cell compendium of muscle microenvironment in peripheral artery disease reveals altered endothelial diversity and LYVE1+ macrophage activation
Source: Nat Cardiovasc Res. 2025 Sep 15;4(10):1221–40. doi: 10.1038/s44161-025-00709-y (PMC12520974; doi:10.1038/s44161-025-00709-y)
Supplement: Supplementary file 8 — Statistical source data. [file 44161_2025_709_MOESM8_ESM.xlsx]

## Sheet: Extended Data Figure 2i
scRNAseq
	Arteries				ATF3/4+ Capillaries				ATF3/4+ Veins				Capillaries				Lymphatic EC				Veins
non-ischemic	6.86667	8.12013	6.38009	7.41445	27.1	29.366	30	40.3042	14	17.6863	22.2172	8.93536	36.2	29.4772	27.1041	37.8327	3	2.5584	2.17195	0.190114	12.8333	12.792	12.1267	5.32319
PAD	4.83175	5.8307	8.25054	6.36169	21.6566	23.9199	16.4579	12.223	21.1389	32.666	10.2376	18.7277	22.6057	22.1286	46.1771	32.0943	9.05953	4.25009	3.02376	1.21515	20.7075	11.2048	15.8531	29.3781
spatial
	Arteries			ATF3/4+ Capillaries			ATF3/4+ Veins			Capillaries			Lymphatic EC			Veins
non-ischemic	5.66572	4.27509	9.77918	22.0963	44.6097	25.8675	7.36544	11.5242	8.51735	55.5241	31.0409	46.0568	3.39943	3.34572	1.89274	5.94901	5.20446	7.88643
PAD	3.43915	5.09915	6.91489	19.3122	20.1133	25.5319	5.02646	6.51558	9.57447	62.963	59.2068	44.6808	2.38095	3.11615	3.7234	6.87831	5.94901	9.57447
