# Supplementary material for: Single-cell compendium of muscle microenvironment in peripheral artery disease reveals altered endothelial diversity and LYVE1+ macrophage activation
Source: Nat Cardiovasc Res. 2025 Sep 15;4(10):1221–40. doi: 10.1038/s44161-025-00709-y (PMC12520974; doi:10.1038/s44161-025-00709-y)
Supplement: Supplementary file 9 — Statistical source data. [file 44161_2025_709_MOESM9_ESM.xlsx]

## Sheet: Extended Data Figure 3d
Days	WT						Atf4 ECKO
0	5.32565	6.21525	7.0256	5.96523	8.32546	7.65235	6.2535	8.62352	4.56236	6.23525	6.96352	7.45865
1	25.0529	12.4504	14.7619	26.7838	19.8765	21.9208	18.1231	23.3292	25.2237	17.9384	23.8958	19.8413
3	23.3158	30.8989	19.2975	22.2978	30.2326	29.1045	22.0614	25.2697	25.9854	26.9336	20.2857	18.4663
7	37.7652	32.5648	40.3009	53.2756	48.6928	39.0258	22.0858	33.5898	30.177	24.9094	21.1072	18.9799
10	68.5278	43.7887	59.3982	55.3354	56.0945	62.9293	35.5748	16.6362	28.7749	31.1513	22.7323	20.5638
14	54.1095	50.2304	89.7088	81.4584	73.9739	68.8381	48.4368	46.6127	51.882	37.0019	32.1202	33.2767

## Sheet: Extended Data Figure 3f
	WT						atf4ECKO
before	5.08475	3.48023	3.9322	2.98305	3.29943		3.27684	3.61582	3.61582	4	4.49718
3 day	6.14689	6.25989	7.52542	7.68362	6.16949		4.11299	6.75706	4.27119	5.80791	4.74576
7 day	10.8701	8.33898	8.29378	12.4746	8.54237		6.39548	5.19774	5.12994	6.23729	7.52542

## Sheet: Extended Data Figure 3g
	Atf4WT					Atf4ECKO
before	720.91	508.07	535.534	652.252	837.629	1225.55	727.776	731.209	463.442	734.642
3 days	693.447	789.569	851.361	638.521	360.455	593.893	727.776	786.136	662.551	899.422
7 days	1519.63	1303.13	1235.85	1539.66	1093.04	587.027	583.594	830.764	446.278	700.313

## Sheet: Extended Data Figure 3h
WT	KO
12.3	6.34
9.45	3.67
8.34	4.87
11.32	3.89
