# Supplementary material for: Single-cell compendium of muscle microenvironment in peripheral artery disease reveals altered endothelial diversity and LYVE1+ macrophage activation
Source: Nat Cardiovasc Res. 2025 Sep 15;4(10):1221–40. doi: 10.1038/s44161-025-00709-y (PMC12520974; doi:10.1038/s44161-025-00709-y)
Supplement: Supplementary file 10 — Statistical source data. [file 44161_2025_709_MOESM10_ESM.xlsx]

## Sheet: Extended Data Figure 4f
non-ischemic	PAD
5.76833	16.6618
8.47206	17.2027
7.06176	18.4983
0.96189	9.36909
14.0688	13.5246
18.7079	25.8931
22.4124	16.7939
	19.4313
	27.9612
