# Supplementary material for: Single-cell compendium of muscle microenvironment in peripheral artery disease reveals altered endothelial diversity and LYVE1+ macrophage activation
Source: Nat Cardiovasc Res. 2025 Sep 15;4(10):1221–40. doi: 10.1038/s44161-025-00709-y (PMC12520974; doi:10.1038/s44161-025-00709-y)
Supplement: Supplementary file 11 — Statistical source data. [file 44161_2025_709_MOESM11_ESM.xlsx]

## Sheet: Extended Data Figure 5c
	LYVE1hi MHCIIlow macrophages			LYVE1low MHCIIhi macrophages			DCs			cMonocytes			CD16+ Monocytes
non-ischemic	90	71.6049	84.8485	6.66667	9.87654	7.57576	3.33333	6.17284	6.06061	0	8.64198	1.51515	0	3.7037	0
PAD	81.3953	78.9474	67.6471	2.32558	7.89474	14.7059	4.65116	10.5263	11.7647	6.97674	2.63158	2.94118	4.65116	0	2.94118
